# Supplementary material for: Induced pluripotent stem cell-derived smooth muscle cells to study cardiovascular calcification
Source: Front Cardiovasc Med. 2022 Jul 22;9:925777. doi: 10.3389/fcvm.2022.925777 (PMC9357895; doi:10.3389/fcvm.2022.925777)
Supplement: Supplementary file 3 [file Table_2.xlsx]

## Sheet: Dataset2_NM and OM comparison_n
									INDEX	1	1	1	1	1	1	2	3	4	5	2	3	4	4	5	2	3	5
									Sample Info	Primary SMC 1 NM	Primary SMC 1 OM	Primary SMC 2 NM	Primary SMC 2 OM	Primary SMC 3 NM	Primary SMC 3 OM	iPSC_1 D10 NM	iPSC_1 D10 OM	iPSC_1 D17 NM	iPSC_1 D17 OM	iPSC_2 D10 NM	iPSC_2 D10 OM	iPSC_2 D17 NM	iPSC_3 D17 NM	iPSC_2 D17 OM	iPSC_3 D10 NM	iPSC_3 D10 NM	iPSC_3 D17 OM
Gene_name	UniProt	Description	#_AA	#_Unique_peptides	PSM	GO_BP	GO_CC	GO_MF	KEGG	Sample_1	Sample_2	Sample_3	Sample_4	Sample_5	Sample_6	Sample_7	Sample_8	Sample_9	Sample_10	Sample_11	Sample_12	Sample_13	Sample_14	Sample_15	Sample_16	Sample_17	Sample_18
AHNAK	Q09666	Neuroblast differentiation-associated protein AHNAK OS=Homo sapiens OX=9606 GN=AHNAK PE=1 SV=2	5890	257	4331	NA	NA	NA	NA	695.126	539.008	1047.67	480.75	469.385	312.503	861.707	518.84	217.813	243.924	772.323	549.038	246.882	212.129	207.325	866.825	519.156	241.145
MYH9	A0A024R1N1	Myosin, heavy polypeptide 9, non-muscle, isoform CRA_a OS=Homo sapiens OX=9606 GN=MYH9 PE=3 SV=1	1960	105	4190	NA	NA	NA	NA	1292.43	956.894	764.209	923.744	698.482	402.426	297.812	268.752	1337.01	797.665	309.137	281.758	1306.79	1612.99	820.547	299.84	274.355	781.635
FLNA	P21333	Filamin-A OS=Homo sapiens OX=9606 GN=FLNA PE=1 SV=4	2647	127	3940	NA	NA	NA	NA	1324.65	1116.22	973.999	1079.8	864.823	541.846	695.685	591.306	1415.95	1460.2	881.846	604.498	1531.78	1486.34	1466.72	696.69	587.264	1506.47
PLEC	Q15149	Plectin OS=Homo sapiens OX=9606 GN=PLEC PE=1 SV=3	4684	176	2341	NA	NA	NA	NA	304.198	274.476	311.89	226.678	204.877	223.823	76.4657	69.3749	138.432	135.312	151.691	80.2236	147.304	148.127	160.629	72.6518	70.6793	131.269
SPTAN1	Q13813	Spectrin alpha chain, non-erythrocytic 1 OS=Homo sapiens OX=9606 GN=SPTAN1 PE=1 SV=3	2472	4	2209	NA	NA	NA	NA	160.415	170.703	204.954	131.352	183.468	167.825	119.997	160.163	116.242	127.124	313.242	155.197	122.244	128.043	127.546	122.062	146.61	134.125
MYH10	P35580	Myosin-10 OS=Homo sapiens OX=9606 GN=MYH10 PE=1 SV=3	1976	93	2414	NA	NA	NA	NA	421.622	200.23	345.188	367.419	207.994	61.4532	106.038	94.7153	344.44	208.787	169.012	94.4729	290.065	391.687	217.446	143.447	86.337	195.068
FLNB	O75369	Filamin-B OS=Homo sapiens OX=9606 GN=FLNB PE=1 SV=2	2602	112	2489	NA	NA	NA	NA	104.191	94.8983	86.2261	79.1494	34.8479	28.4329	279.605	268.386	293.482	231.328	446.398	274.674	309.349	302.269	237.524	272.2	278.612	240.426
TLN1	Q9Y490	Talin-1 OS=Homo sapiens OX=9606 GN=TLN1 PE=1 SV=3	2541	92	2292	NA	NA	NA	NA	202.59	182.767	199.223	227.01	165.784	145.785	118.029	108.072	168.159	155.851	94.2145	106.904	185.198	182.128	135.44	114.359	109.386	143.833
SPTBN1	B2ZZ89	Spectrin beta chain OS=Homo sapiens OX=9606 GN=SPTBN1 PE=2 SV=1	2364	107	2070	NA	NA	NA	NA	125.232	132.457	163.19	103.079	136.614	123.7	87.3422	84.9907	78.6553	79.8073	217.807	86.1441	75.3862	82.2963	77.3552	83.1196	76.6631	84.939
DYNC1H1	Q14204	Cytoplasmic dynein 1 heavy chain 1 OS=Homo sapiens OX=9606 GN=DYNC1H1 PE=1 SV=5	4646	140	1782	NA	NA	NA	NA	97.9984	86.8875	95.8992	84.0685	99.5541	83.3341	50.3327	51.4135	74.699	50.2732	43.6032	55.6186	77.952	74.8311	49.4778	51.9961	49.2758	50.9672
FLNC	Q14315	Filamin-C OS=Homo sapiens OX=9606 GN=FLNC PE=1 SV=3	2725	109	2024	NA	NA	NA	NA	305.629	263.602	173.395	123.521	184.764	147.352	166.69	134.617	207.367	177.222	162.998	142.603	237.962	225.747	177.027	160.605	139.651	180.934
FN1	A0A024R462	Fibronectin 1, isoform CRA_n OS=Homo sapiens OX=9606 GN=FN1 PE=4 SV=1	2355	82	2040	NA	NA	NA	NA	426.136	669.174	125.479	75.5014	397.528	472.92	158.353	133.118	943.122	339.48	1228.06	131.673	428.022	1380.91	1925.08	170.313	143.986	595.729
MAP1B	A0A024RAM4	Microtubule-associated protein 1B, isoform CRA_b OS=Homo sapiens OX=9606 GN=MAP1B PE=4 SV=1	2468	82	1280	NA	NA	NA	NA	87.5908	61.7918	59.5952	31.7918	101.982	52.4977	59.6188	51.0519	53.9338	44.3935	63.3901	50.413	58.496	50.9815	36.2643	73.8725	44.7601	38.817
ACTN1	A0A024R694	Actinin, alpha 1, isoform CRA_a OS=Homo sapiens OX=9606 GN=ACTN1 PE=4 SV=1	892	6	2041	NA	NA	NA	NA	364.59	410.358	229.296	266.027	337.095	211.393	129.325	125.307	728.5	575.931	372.33	135.076	682.419	804.234	577.663	138.027	128.474	534.553
COL3A1	P02461	Collagen alpha-1(III) chain OS=Homo sapiens OX=9606 GN=COL3A1 PE=1 SV=4	1466	71	964	NA	NA	NA	NA	15.4577	8.56276	17.2663	3.9993	14.4142	4.0468	1613.66	164.418	111.102	14.322	1269.94	164.403	79.189	115.135	23.7538	1567.67	176.873	15.7292
VIM	P08670	Vimentin OS=Homo sapiens OX=9606 GN=VIM PE=1 SV=4	466	53	3205	NA	NA	NA	NA	5545.36	4425.69	8762.18	3278.7	8211.95	8173.48	978.081	589.729	1586.23	476.499	10125.9	783.128	1217.21	1958.12	617.75	961.22	496.731	568.96
KRT8	P05787	Keratin, type II cytoskeletal 8 OS=Homo sapiens OX=9606 GN=KRT8 PE=1 SV=7	483	43	1454	NA	NA	NA	NA	7.4326	6.18028	7.29259	7.2221	4.35358	6.68783	591.959	460.821	1572.07	602.181	2372.1	549.13	1363.84	1812.94	714.159	530.905	444.719	589.961
hCG_1991735	A0A024RC65	HCG1991735, isoform CRA_a OS=Homo sapiens OX=9606 GN=hCG_1991735 PE=4 SV=1	1657	72	1215	NA	NA	NA	NA	112.947	104.24	103.087	90.8448	84.5609	75.3833	56.5366	68.6089	73.4557	60.9088	77.5638	68.7225	73.326	73.9495	65.3165	54.3759	63.9493	66.4444
VCL	P18206	Vinculin OS=Homo sapiens OX=9606 GN=VCL PE=1 SV=4	1134	62	1885	NA	NA	NA	NA	221.155	246.791	173.888	208.434	181.963	141.062	177.346	176.901	223.248	268.851	163.322	188.844	240.654	236.487	250.014	196.909	186.244	279.853
CLTC	A0A087WVQ6	Clathrin heavy chain OS=Homo sapiens OX=9606 GN=CLTC PE=1 SV=1	1679	65	1210	NA	NA	NA	NA	131.078	129.602	112.317	106.507	139.554	118.417	80.134	84.7474	101.754	90.203	71.5725	92.0093	107.402	106.487	96.3178	94.2925	93.2164	94.044
COL1A1	P02452	Collagen alpha-1(I) chain OS=Homo sapiens OX=9606 GN=COL1A1 PE=1 SV=5	1464	20	790	NA	NA	NA	NA	133.423	23.1041	84.5318	18.1229	65.0996	5.74917	648.124	46.4817	63.8245	5.73425	607.646	44.1662	46.1072	71.5233	11.0668	657.307	48.0603	7.28485
ACTN4	A0A0S2Z3G9	Actinin alpha 4 isoform 1 (Fragment) OS=Homo sapiens OX=9606 GN=ACTN4 PE=2 SV=1	911	38	1649	NA	NA	NA	NA	149.656	189.076	112.432	120.393	155.273	92.8794	79.787	68.0924	176.198	144.372	238.48	72.4865	174.264	194.769	140.414	82.8595	68.9808	139.631
RRBP1	A7BI36	p180/ribosome receptor OS=Homo sapiens OX=9606 GN=RRBP1 PE=2 SV=2	1540	17	1203	NA	NA	NA	NA	95.5125	92.2678	73.0664	91.7076	57.8509	58.9036	107.018	152.997	84.4349	66.393	100.546	153.008	95.5074	88.7821	63.4367	106.449	145.979	62.6707
COL1A2	A0A0S2Z3H5	Collagen type I alpha 2 isoform 1 (Fragment) OS=Homo sapiens OX=9606 GN=COL1A2 PE=2 SV=1	1366	57	712	NA	NA	NA	NA	70.6416	18.3763	46.34	15.2325	38.4938	9.2861	247.264	48.5142	43.4626	7.43275	233.981	49.4804	33.6002	42.8825	13.6774	248.872	49.5982	8.60624
MYOF	Q9NZM1	Myoferlin OS=Homo sapiens OX=9606 GN=MYOF PE=1 SV=1	2061	82	755	NA	NA	NA	NA	86.9359	79.3671	94.6806	66.8784	151.16	100.428	9.04743	10.3736	22.1345	19.0986	9.60929	10.4976	24.8053	24.1493	19.293	9.39513	10.4368	18.7216
AKAP12	Q02952	A-kinase anchor protein 12 OS=Homo sapiens OX=9606 GN=AKAP12 PE=1 SV=4	1782	27	624	NA	NA	NA	NA	39.0834	32.3423	43.9282	20.1376	24.9576	17.7751	13.7198	9.21568	26.3693	37.2592	12.198	12.288	26.049	25.6404	33.3782	14.5409	9.00499	33.1972
TNC	P24821	Tenascin OS=Homo sapiens OX=9606 GN=TNC PE=1 SV=3	2201	5	575	NA	NA	NA	NA	6.71993	2.39503	2.92363	2.09353	8.87194	3.89699	12.5845	12.0665	176.89	69.1869	20.8856	9.97334	126.144	208.344	152.703	8.77704	11.0441	74.566
COL5A1	A0A024R8E5	Collagen, type V, alpha 1, isoform CRA_a OS=Homo sapiens OX=9606 GN=COL5A1 PE=4 SV=1	1838	40	411	NA	NA	NA	NA	13.5705	6.36839	6.26901	7.7123	4.90394	2.67716	103.532	49.7691	10.7762	4.71841	91.9612	40.8228	12.6851	11.9494	6.32716	105.927	38.8208	5.18495
VCP	P55072	Transitional endoplasmic reticulum ATPase OS=Homo sapiens OX=9606 GN=VCP PE=1 SV=4	806	46	1019	NA	NA	NA	NA	89.2799	89.8423	76.4438	81.1818	68.6904	70.4184	89.6073	79.7207	77.5225	73.4919	77.3544	85.6427	85.1891	84.0296	71.0293	82.0531	85.9759	70.174
FASN	P49327	Fatty acid synthase OS=Homo sapiens OX=9606 GN=FASN PE=1 SV=3	2511	69	765	NA	NA	NA	NA	47.5789	57.3207	36.429	68.6316	51.7297	49.9345	41.0138	39.6593	23.0066	22.3433	32.9859	43.8274	32.8944	26.058	20.998	43.8759	48.2666	20.9786
HEL-S-125m	V9HWP2	Epididymis luminal protein 35 OS=Homo sapiens OX=9606 GN=HEL-S-125m PE=2 SV=1	803	48	1323	NA	NA	NA	NA	248.499	213.463	232.555	262.218	205.693	209.545	436.5	273.06	264.486	161.722	392.78	293.592	271.964	261.886	160.179	461.842	265.89	159.872
B2RA03	B2RA03	cDNA, FLJ94640, highly similar to Homo sapiens keratin 18 (KRT18), mRNA OS=Homo sapiens OX=9606 PE=2 SV=1	430	32	863	NA	NA	NA	NA	47.5715	18.8052	25.731	13.8594	20.9308	15.8857	252.878	179.567	743.688	311.073	911.893	206.082	658.289	856.908	356.208	269.499	182.935	305.801
HEL-S-89n	V9HWB4	Epididymis secretory sperm binding protein Li 89n OS=Homo sapiens OX=9606 GN=HEL-S-89n PE=2 SV=1	654	42	1427	NA	NA	NA	NA	394.919	283.19	379.702	296.793	335.113	253.924	559.753	284.911	333.433	262.342	500.888	291.74	350.02	354.979	251.412	573.759	287.679	255.656
EEF2	P13639	Elongation factor 2 OS=Homo sapiens OX=9606 GN=EEF2 PE=1 SV=4	858	43	1055	NA	NA	NA	NA	145.933	152.191	138.952	169.741	112.285	100.991	145.471	138.839	131.128	141.897	123.668	148.511	145.249	141.116	125.66	153.986	144.54	139.624
LRP1	Q07954	Prolow-density lipoprotein receptor-related protein 1 OS=Homo sapiens OX=9606 GN=LRP1 PE=1 SV=2	4544	62	689	NA	NA	NA	NA	41.1473	27.2388	53.2634	48.498	41.2411	45.8279	31.1398	43.033	20.5832	13.5924	29.482	44.9799	18.0907	19.4646	13.9524	30.85	39.7719	13.4223
IQGAP2	A0A024RAJ8	IQ motif containing GTPase activating protein 2, isoform CRA_b OS=Homo sapiens OX=9606 GN=IQGAP2 PE=4 SV=1	1575	30	360	NA	NA	NA	NA	1.57098	1.23346	1.61023	1.68377	1.29199	1.40014	30.9984	70.3195	2.36375	5.6533	28.9809	73.7112	2.02514	2.19602	6.11236	30.6346	64.2925	4.96678
DPYSL2	A0A1C7CYX9	Dihydropyrimidinase-related protein 2 OS=Homo sapiens OX=9606 GN=DPYSL2 PE=1 SV=1	677	14	916	NA	NA	NA	NA	183.333	174.81	197.638	177.523	159.733	179.465	36.9117	36.0879	57.6038	85.84	34.4898	39.1536	59.6645	56.3761	77.6865	38.9236	40.1277	83.5866
HSPD1	A0A024R3X4	Heat shock 60kDa protein 1 (Chaperonin), isoform CRA_a OS=Homo sapiens OX=9606 GN=HSPD1 PE=2 SV=1	573	34	984	NA	NA	NA	NA	75.3585	95.8326	91.729	96.4856	85.0446	103.567	138.276	107.437	52.326	74.1477	127.49	109.187	60.4708	58.9475	82.449	135.944	104.219	88.117
HSP90AB1	A0A024RD80	Heat shock protein 90kDa alpha (Cytosolic), class B member 1, isoform CRA_a OS=Homo sapiens OX=9606 GN=HSP90AB1 PE=3 SV=1	724	23	1192	NA	NA	NA	NA	222.058	191.338	213.972	216.961	171.392	147.432	304.909	227.542	196.333	209.292	242.321	236.299	219.912	215.46	202.68	306.819	226.214	223.114
AHNAK2	Q8IVF2	Protein AHNAK2 OS=Homo sapiens OX=9606 GN=AHNAK2 PE=1 SV=2	5795	73	253	NA	NA	NA	NA	103.237	103.529	81.6536	99.5774	71.7217	35.7163	20.1328	21.0679	70.9757	56.3116	13.6938	23.7623	87.0086	103.599	54.1198	18.9778	15.0015	58.1924
ACTA2	D2JYH4	Actin, alpha 2, smooth muscle, aorta OS=Homo sapiens OX=9606 GN=ACTA2 PE=3 SV=1	377	12	2637	NA	NA	NA	NA	1008.92	1105.61	562.124	561.548	691.294	322.933	421.511	385.114	2184.02	1429.62	2235.95	469.566	1983.09	2383.07	1472.63	402.217	405.997	1379.07
HEL-S-271	V9HW31	ATP synthase subunit beta OS=Homo sapiens OX=9606 GN=HEL-S-271 PE=1 SV=1	529	26	982	NA	NA	NA	NA	98.9403	113.834	112.174	105.55	122.006	156.064	79.5808	83.6222	75.8564	88.6007	68.6252	82.7331	83.0816	84.4577	92.1524	81.8149	79.2975	93.4026
PRKDC	P78527	DNA-dependent protein kinase catalytic subunit OS=Homo sapiens OX=9606 GN=PRKDC PE=1 SV=3	4128	68	616	NA	NA	NA	NA	13.4513	10.0231	19.3684	17.3212	10.4403	11.6768	18.9431	14.2307	15.9595	18.7755	23.7754	14.4162	16.6722	17.2859	20.5599	19.867	12.9824	18.6923
MACF1	H3BQK9	Microtubule-actin cross-linking factor 1, isoforms 1/2/3/5 OS=Homo sapiens OX=9606 GN=MACF1 PE=1 SV=1	7592	64	596	NA	NA	NA	NA	11.6702	10.1438	5.90843	9.6546	8.915	5.53388	5.02018	4.44196	11.2172	9.65772	4.61658	5.1569	12.7917	11.5705	8.88446	5.1321	5.52333	9.02292
HEL-S-30	V9HWB8	Pyruvate kinase OS=Homo sapiens OX=9606 GN=HEL-S-30 PE=1 SV=1	531	4	970	NA	NA	NA	NA	488.742	364.236	369.836	351.246	492.202	400.413	66.5134	75.9719	249.146	204.115	56.6829	76.819	275.643	279.757	191.481	66.1404	84.3981	207.154
HEL-S-72p	V9HW22	Epididymis luminal protein 33 OS=Homo sapiens OX=9606 GN=HEL-S-72p PE=2 SV=1	646	23	1244	NA	NA	NA	NA	292.031	253.157	270.88	250.358	280.035	257.819	275.338	227.307	344.869	359.211	259.445	234.314	364.289	349.491	327.14	276.878	242.699	378.129
TLN2	Q9Y4G6	Talin-2 OS=Homo sapiens OX=9606 GN=TLN2 PE=1 SV=4	2542	47	469	NA	NA	NA	NA	1.77751	1.6989	3.1843	2.18749	2.22977	2.83345	15.5374	11.7871	2.82657	2.12189	10.5287	10.8115	1.83937	1.96972	2.40943	15.4954	9.97096	1.88136
HSPG2	A0A024RAB6	Heparan sulfate proteoglycan 2 (Perlecan), isoform CRA_b OS=Homo sapiens OX=9606 GN=HSPG2 PE=4 SV=1	4346	56	384	NA	NA	NA	NA	8.18931	16.3646	2.30926	2.60056	5.87412	13.877	9.69421	25.1228	10.2839	3.27914	58.1738	22.317	3.89812	12.2401	21.7193	9.95124	21.7171	6.58925
TUBB	P07437	Tubulin beta chain OS=Homo sapiens OX=9606 GN=TUBB PE=1 SV=2	444	4	1634	NA	NA	NA	NA	202.832	185.583	151.794	144.738	173.267	172.092	165.604	135.964	213.992	183.835	194.199	143.849	231.659	232.023	189.986	155.404	151.967	190.451
PKM2	A0A024R5Z9	Pyruvate kinase OS=Homo sapiens OX=9606 GN=PKM2 PE=3 SV=1	531	3	942	NA	NA	NA	NA	11.2777	7.34481	9.06822	7.07069	10.2383	7.93612	0.153055	0.30886	5.24023	4.02066	0.0301795	0.0183349	5.99405	6.41241	4.19825	0.183029	0.328525	4.17824
AARS	P49588	Alanine--tRNA ligase, cytoplasmic OS=Homo sapiens OX=9606 GN=AARS PE=1 SV=2	968	39	579	NA	NA	NA	NA	28.5123	15.4964	36.9293	18.7422	28.8217	17.8528	43.8001	17.5127	13.2775	15.3558	40.575	17.3397	14.7643	14.4899	12.8365	42.6728	17.4165	13.9757
EL52	K9JA46	Epididymis luminal secretory protein 52 OS=Homo sapiens OX=9606 GN=EL52 PE=2 SV=1	732	24	1070	NA	NA	NA	NA	80.5073	70.6305	81.8691	65.6686	83.19	66.8372	88.5803	65.1258	68.9953	69.2254	71.7319	68.9529	77.2998	73.7735	71.5305	89.5694	60.9957	75.7509
GAPDH	P04406	Glyceraldehyde-3-phosphate dehydrogenase OS=Homo sapiens OX=9606 GN=GAPDH PE=1 SV=3	335	20	1938	NA	NA	NA	NA	633.679	451.085	358.095	408.576	430.925	386.748	190.794	207.926	562.975	424.411	175.766	195.911	609.069	616.995	410.323	213.497	213.183	397.349
HYOU1	Q9Y4L1	Hypoxia up-regulated protein 1 OS=Homo sapiens OX=9606 GN=HYOU1 PE=1 SV=1	999	2	555	NA	NA	NA	NA	27.6719	18.0153	29.2111	26.7674	19.7331	14.7629	33.5083	12.7706	30.602	16.126	30.2346	12.4183	34.4375	33.1517	16.0988	31.5747	12.7762	15.4669
HDLBP	A0A024R4E5	High density lipoprotein binding protein (Vigilin), isoform CRA_a OS=Homo sapiens OX=9606 GN=HDLBP PE=1 SV=1	1268	45	724	NA	NA	NA	NA	57.5137	44.1397	48.5298	57.229	38.8702	33.1147	51.6857	55.9801	35.5021	30.5137	47.0374	58.5574	36.9433	35.6589	26.869	50.9838	56.2853	29.7166
TUBA1A	Q71U36	Tubulin alpha-1A chain OS=Homo sapiens OX=9606 GN=TUBA1A PE=1 SV=1	451	2	1359	NA	NA	NA	NA	24.1963	24.0154	16.7036	24.4172	1.97053	2.14274	26.35	16.5211	27.8384	25.1786	27.3718	19.5418	31.6356	30.8963	20.8962	24.7795	18.0445	23.6652
MSN	P26038	Moesin OS=Homo sapiens OX=9606 GN=MSN PE=1 SV=3	577	28	846	NA	NA	NA	NA	147.688	157.441	132.207	145.233	122.745	106.156	106.696	108.527	118.227	95.9825	77.3924	112.826	130.364	129.167	95.0011	95.7737	115.743	94.5279
B4DJ30	B4DJ30	cDNA FLJ61290, highly similar to Neutral alpha-glucosidase AB OS=Homo sapiens OX=9606 PE=2 SV=1	995	9	744	NA	NA	NA	NA	43.7523	40.2622	48.4064	48.6187	46.4862	46.5521	70.9369	62.5129	51.4672	43.4663	52.7821	65.8315	55.3442	59.009	42.278	78.2015	57.3849	42.4236
P4HB	A0A024R8S5	Protein disulfide-isomerase OS=Homo sapiens OX=9606 GN=P4HB PE=2 SV=1	508	35	1156	NA	NA	NA	NA	380.326	360.317	309.785	340.858	414.683	400.745	499.334	578.47	402.349	268.705	427.919	608.686	436.459	438.897	259.937	524.627	570.055	258.09
LMNA	P02545	Prelamin-A/C OS=Homo sapiens OX=9606 GN=LMNA PE=1 SV=1	664	5	963	NA	NA	NA	NA	391.797	298.005	568.682	276.835	357.431	373.561	160.748	143.204	181.168	230.673	257.486	140.698	195.27	203.956	225.167	154.802	142.335	234.936
CKAP4	A0A024RBH2	Cytoskeleton-associated protein 4, isoform CRA_c OS=Homo sapiens OX=9606 GN=CKAP4 PE=4 SV=1	602	35	910	NA	NA	NA	NA	144.871	171.771	91.705	151.724	122.557	129.739	218.413	296.785	267.267	185.447	179.266	282.924	264.275	271.803	182.034	214.333	264.512	172.632
ENO1	P06733	Alpha-enolase OS=Homo sapiens OX=9606 GN=ENO1 PE=1 SV=2	434	25	1436	NA	NA	NA	NA	470.244	393.947	349.382	362.713	292.542	274.08	295.545	262.041	259.694	222.986	250.686	283.332	295.414	274.135	206.582	283.887	297.577	226.255
B4DH02	B4DH02	cDNA FLJ50510, highly similar to Heat shock 70 kDa protein 4 OS=Homo sapiens OX=9606 PE=2 SV=1	840	32	653	NA	NA	NA	NA	28.6406	28.7016	24.2904	24.1462	25.1042	23.0978	20.4	18.4156	21.5948	24.0301	18.8067	16.9814	24.4675	22.3565	21.4989	20.1038	17.85	22.1949
TUBA1C	F5H5D3	Tubulin alpha chain OS=Homo sapiens OX=9606 GN=TUBA1C PE=1 SV=1	519	3	1212	NA	NA	NA	NA	623.883	544.943	465.8	481.458	493.096	459.289	353.217	316.09	475.067	444.537	361.233	336.642	522.67	535.398	424.304	355.475	315.45	450.052
A0A1P7ZIM8	A0A1P7ZIM8	LMO7b OS=Homo sapiens OX=9606 PE=2 SV=1	1297	57	321	NA	NA	NA	NA	41.6655	44.6089	26.8044	63.7256	27.3627	13.5039	1.77107	1.56436	13.6644	4.59604	1.27589	1.8348	9.95419	8.3274	4.28329	2.08554	1.72129	4.35184
ANXA6	A0A0S2Z2Z6	Annexin (Fragment) OS=Homo sapiens OX=9606 GN=ANXA6 PE=2 SV=1	673	3	820	NA	NA	NA	NA	146.179	126.682	79.9938	66.5022	163.109	98.5336	69.4233	94.3993	156.769	154.323	67.6318	95.6367	168.343	169.712	152.065	65.5118	93.1498	160.622
UBA1	P22314	Ubiquitin-like modifier-activating enzyme 1 OS=Homo sapiens OX=9606 GN=UBA1 PE=1 SV=3	1058	35	627	NA	NA	NA	NA	37.2262	36.4949	38.0992	39.6467	38.1784	38.2979	29.7213	28.1795	35.1528	36.8919	27.5202	29.0488	37.2276	35.7912	34.8497	35.8335	30.4378	36.3144
Q86U75	Q86U75	Dihydropyrimidinase-like 2 OS=Homo sapiens OX=9606 PE=2 SV=1	619	2	705	NA	NA	NA	NA	0.054914	0.180615	0.104463	0.0875315	0.157364	0.229799	0.451401	0.21348	0.348225	0.225992	0.325545	0.236529	0.442863	0.381836	0.265899	0.409191	0.247861	0.225943
COL12A1	Q99715	Collagen alpha-1(XII) chain OS=Homo sapiens OX=9606 GN=COL12A1 PE=1 SV=2	3063	57	421	NA	NA	NA	NA	4.65334	7.99188	3.0328	4.7269	4.48487	0.744528	8.13804	2.6786	31.1739	6.91218	9.27653	2.2144	28.8993	33.6927	20.3512	8.76731	1.98489	9.87444
PLS3	P13797	Plastin-3 OS=Homo sapiens OX=9606 GN=PLS3 PE=1 SV=4	630	36	799	NA	NA	NA	NA	131.354	117.392	214.051	130.606	105.939	66.539	49.2424	54.2511	223.157	174.394	54.2478	57.6156	242.954	234.462	171.267	49.6085	67.6305	178.16
MYH11	P35749	Myosin-11 OS=Homo sapiens OX=9606 GN=MYH11 PE=1 SV=3	1972	26	517	NA	NA	NA	NA	8.71655	5.38288	0.0561847	3.29588	4.15547	0.0513251	0.404997	1.49005	0.373951	0.0342316	0.223835	0.272254	0.112128	0.355493	0.0589952	0.414549	1.24733	0.08078
SPTBN2	O15020	Spectrin beta chain, non-erythrocytic 2 OS=Homo sapiens OX=9606 GN=SPTBN2 PE=1 SV=3	2390	44	319	NA	NA	NA	NA	0.954336	0.24017	0.623697	0.213064	0.475705	0.434554	4.8648	19.3978	5.59091	7.00305	9.31243	17.9909	5.53872	5.35333	7.64029	4.56796	18.0626	7.65318
A0A140VK07	A0A140VK07	Testicular secretory protein Li 7 OS=Homo sapiens OX=9606 PE=2 SV=1	684	24	549	NA	NA	NA	NA	43.0989	17.6617	65.9715	51.3337	46.7944	17.1045	2.10754	8.58831	117.526	156.357	1.32967	8.85031	109.098	139.557	170.847	2.10252	8.93199	135.942
ERP70	A0A090N8Y2	Protein disulfide-isomerase A4 OS=Homo sapiens OX=9606 GN=ERP70 PE=2 SV=1	645	31	751	NA	NA	NA	NA	41.4363	39.3176	41.7307	46.6087	50.0373	52.039	82.333	58.34	59.1934	40.0537	71.995	59.3686	66.4952	64.3671	38.7798	85.667	58.4295	40.8274
TUBA4A	P68366	Tubulin alpha-4A chain OS=Homo sapiens OX=9606 GN=TUBA4A PE=1 SV=1	448	4	1113	NA	NA	NA	NA	9.35739	8.82175	7.33787	9.45671	2.31451	2.24407	11.1233	7.60365	7.00744	8.04742	9.80199	8.54965	8.37752	7.93864	7.0327	10.9895	7.3133	7.72848
KRT19	P08727	Keratin, type I cytoskeletal 19 OS=Homo sapiens OX=9606 GN=KRT19 PE=1 SV=4	400	20	601	NA	NA	NA	NA	13.9596	5.98965	15.597	19.9739	24.4945	32.4401	154.207	165.804	114.453	50.511	422.553	170.396	94.729	149.187	75.3921	138.806	152.722	69.2038
COL6A3	D9ZGF2	Collagen, type VI, alpha 3 OS=Homo sapiens OX=9606 GN=COL6A3 PE=4 SV=1	3177	56	340	NA	NA	NA	NA	19.7299	20.9379	26.855	14.6823	42.2795	71.5763	4.62485	7.05116	0.772115	1.47578	5.42197	5.80719	0.443366	1.14871	1.598	5.30553	4.26105	1.27504
RANBP5	A0A024RDY0	RAN binding protein 5, isoform CRA_d OS=Homo sapiens OX=9606 GN=RANBP5 PE=4 SV=1	1097	36	537	NA	NA	NA	NA	27.8852	22.3159	26.9289	23.9483	17.4346	13.9766	18.5734	13.6635	15.8519	10.9659	19.3001	14.062	15.4605	13.5527	10.4916	25.8032	18.831	9.30507
DKFZp686M0430	Q5CZB5	Uncharacterized protein DKFZp686M0430 OS=Homo sapiens OX=9606 GN=DKFZp686M0430 PE=2 SV=1	1157	2	409	NA	NA	NA	NA	1.40335	0.992187	0.282292	0.112693	0.314603	0.217203	0.754247	0.409449	0.981645	1.28887	0.321889	0.47465	1.08105	0.736138	1.02507	0.488299	0.46514	1.3507
MVP	X5D2M8	Major vault protein isoform A (Fragment) OS=Homo sapiens OX=9606 GN=MVP PE=2 SV=1	893	38	500	NA	NA	NA	NA	71.7094	96.8575	76.7108	65.7706	88.7414	95.6944	2.60156	11.9287	26.0207	27.1011	1.93322	13.1865	24.5729	25.3993	27.7676	2.15992	13.8285	28.6621
HSPA1B	A0A0G2JIW1	Heat shock 70 kDa protein 1B OS=Homo sapiens OX=9606 GN=HSPA1B PE=1 SV=1	642	26	674	NA	NA	NA	NA	40.4512	31.9202	57.7218	45.8296	30.2733	29.5881	79.2002	58.8799	50.2164	49.8936	83.3318	61.7564	58.3288	51.7817	44.4216	78.7989	59.9402	48.5162
HSPA9	P38646	Stress-70 protein, mitochondrial OS=Homo sapiens OX=9606 GN=HSPA9 PE=1 SV=2	679	34	636	NA	NA	NA	NA	63.2472	53.9756	74.76	49.5664	63.6603	60.3429	76.9894	40.9652	45.099	48.4213	72.0479	43.6405	49.3684	48.447	48.4713	79.1518	43.648	48.8014
B3KQF5	B3KQF5	cDNA FLJ90381 fis, clone NT2RP2005035, highly similar to Calumenin OS=Homo sapiens OX=9606 PE=2 SV=1	315	4	678	NA	NA	NA	NA	121.411	137.949	101.025	103.142	148.096	144.099	139.831	59.4691	129.193	89.8276	137.827	59.5157	132.528	137.914	84.895	142.671	55.0928	81.9575
HEL-S-99n	V9HW88	Calreticulin, isoform CRA_b OS=Homo sapiens OX=9606 GN=HEL-S-99n PE=2 SV=1	417	25	920	NA	NA	NA	NA	179.547	175.439	126.971	148.86	162.46	139.386	232.31	189.397	240.595	147.885	194.079	190.153	247.529	237.682	135.64	238.469	195.047	123.999
B4DZ53	B4DZ53	cDNA FLJ59643, highly similar to Neutral alpha-glucosidase AB OS=Homo sapiens OX=9606 PE=2 SV=1	852	2	640	NA	NA	NA	NA	0.2071	0.20918	0.274141	0.331935	0.260482	0.270504	0.326163	0.387193	0.35624	0.353785	0.215611	0.367497	0.344549	0.448511	0.308942	0.271457	0.369982	0.256788
TUBB6	Q9BUF5	Tubulin beta-6 chain OS=Homo sapiens OX=9606 GN=TUBB6 PE=1 SV=1	446	10	937	NA	NA	NA	NA	38.2383	32.4814	31.4444	30.9318	28.0253	25.4931	23.0772	20.6301	41.8419	36.99	26.7679	19.632	44.6736	41.9943	33.0698	23.578	21.5155	34.7222
TUBB3	Q13509	Tubulin beta-3 chain OS=Homo sapiens OX=9606 GN=TUBB3 PE=1 SV=2	450	5	1186	NA	NA	NA	NA	14.4084	9.28933	9.46565	6.28711	14.3247	11.781	6.91683	7.97656	17.2807	12.8762	6.70761	4.24811	20.4657	21.2418	13.4596	6.28318	5.84643	11.5518
HEL-S-68p	V9HWF4	Phosphoglycerate kinase OS=Homo sapiens OX=9606 GN=HEL-S-68p PE=2 SV=1	417	21	800	NA	NA	NA	NA	228.079	139.343	122.227	133.669	169.305	139.651	83.2998	84.8887	156.299	132.603	70.3006	89.3091	163.151	166.546	121.316	82.4129	86.0774	131.879
CALU	A0A024R755	Calumenin, isoform CRA_a OS=Homo sapiens OX=9606 GN=CALU PE=4 SV=1	315	4	649	NA	NA	NA	NA	10.2448	12.2764	7.62177	9.75703	11.9158	10.4143	2.66694	3.05489	3.33026	3.37005	2.58408	3.79504	3.80384	4.32868	2.86502	2.52723	1.95292	3.33611
COL14A1	Q05707	Collagen alpha-1(XIV) chain OS=Homo sapiens OX=9606 GN=COL14A1 PE=1 SV=3	1796	45	255	NA	NA	NA	NA	5.71842	2.26723	23.3838	3.42303	16.2601	4.19154	9.4164	45.8923	2.61746	1.43634	9.85478	43.3208	2.2279	2.23049	1.49661	9.79154	25.9442	1.39373
PRIC295	E1NZA1	Peroxisome proliferator activated receptor interacting complex protein OS=Homo sapiens OX=9606 GN=PRIC295 PE=2 SV=1	2671	49	435	NA	NA	NA	NA	12.5111	14.0346	10.2047	13.0217	9.5507	9.1497	11.2904	11.6618	9.80786	10.7894	11.317	12.4135	10.5917	10.0637	11.2627	11.6491	11.0149	10.9256
HEL-S-100n	V9HW96	Chaperonin containing TCP1, subunit 2 (Beta), isoform CRA_b OS=Homo sapiens OX=9606 GN=HEL-S-100n PE=2 SV=1	535	27	635	NA	NA	NA	NA	45.4325	41.8977	45.9585	39.2536	33.9409	32.4627	47.4757	32.3944	45.945	46.0933	41.723	33.704	48.4636	46.2667	41.8682	48.8621	33.9922	44.6358
COPG1	Q9Y678	Coatomer subunit gamma-1 OS=Homo sapiens OX=9606 GN=COPG1 PE=1 SV=1	874	31	482	NA	NA	NA	NA	25.294	26.5115	23.3719	29.0058	24.5179	22.7635	26.4778	33.8279	29.1851	26.4292	24.4627	35.483	29.9228	30.9974	24.3401	25.1708	33.5795	24.7644
EZR	E7EQR4	Ezrin OS=Homo sapiens OX=9606 GN=EZR PE=1 SV=3	586	25	469	NA	NA	NA	NA	7.44754	5.49503	9.63918	9.15856	6.19854	3.02885	182.187	161.452	13.3801	5.08137	132.435	156.31	16.2052	14.368	7.95168	154.634	161.497	8.48132
CAPN2	P17655	Calpain-2 catalytic subunit OS=Homo sapiens OX=9606 GN=CAPN2 PE=1 SV=6	700	3	553	NA	NA	NA	NA	2.87358	3.19002	3.61782	3.5971	2.90585	3.19051	1.61668	1.96111	1.95918	2.19497	0.717811	2.22942	2.24903	2.24313	2.12817	1.34832	1.95035	2.27626
GSN	P06396	Gelsolin OS=Homo sapiens OX=9606 GN=GSN PE=1 SV=1	782	19	581	NA	NA	NA	NA	83.648	73.3588	64.8653	67.663	84.4159	92.3823	49.5477	58.52	87.1057	81.1882	49.2938	58.2186	92.0846	86.8702	79.8233	47.9336	56.1196	78.067
SERPINH1	P50454	Serpin H1 OS=Homo sapiens OX=9606 GN=SERPINH1 PE=1 SV=2	418	25	763	NA	NA	NA	NA	204.232	169.026	158.433	126.059	179.114	150.174	361.658	292.039	253.117	189.201	314.076	285.422	256.27	273.574	179.687	377.304	241.83	191.96
Q59E93	Q59E93	Aminopeptidase (Fragment) OS=Homo sapiens OX=9606 PE=2 SV=1	977	10	322	NA	NA	NA	NA	59.9359	61.1532	76.8332	75.7272	105.812	150.455	0.269221	3.81823	1.18723	3.279	1.27893	2.04149	1.22342	1.23181	5.46186	1.28424	3.13487	3.98463
STAT1	P42224	Signal transducer and activator of transcription 1-alpha/beta OS=Homo sapiens OX=9606 GN=STAT1 PE=1 SV=2	750	30	406	NA	NA	NA	NA	87.2793	63.3307	40.9402	35.0408	108.307	96.664	4.99857	4.48286	9.29889	8.17832	4.49401	5.19157	8.81235	9.71979	9.46176	4.86775	4.61252	15.8586
EEA1	Q15075	Early endosome antigen 1 OS=Homo sapiens OX=9606 GN=EEA1 PE=1 SV=2	1411	43	386	NA	NA	NA	NA	23.796	19.0152	31.5305	25.1386	23.6844	25.5938	8.21624	8.24675	6.98497	7.80996	7.60044	8.58484	8.10343	6.53725	7.58217	8.53127	8.43738	8.8151
CALD1	A0A140VKA0	Caldesmon 1, isoform CRA_i OS=Homo sapiens OX=9606 GN=CALD1 PE=2 SV=1	538	4	816	NA	NA	NA	NA	408.31	295.617	214.741	225.642	373.709	109.021	146.402	134.781	341.771	301.43	137.782	139.77	374.125	366.847	262.056	154.956	121.098	277.964
HEL-S-269	V9HVY3	Protein disulfide-isomerase OS=Homo sapiens OX=9606 GN=HEL-S-269 PE=2 SV=1	505	21	868	NA	NA	NA	NA	181.595	161.757	181.044	196.524	188.512	180.177	262.756	247.422	228.141	154.357	255.183	260.239	261.292	253.193	154.964	269.007	244.374	150.721
CTNNA1	P35221	Catenin alpha-1 OS=Homo sapiens OX=9606 GN=CTNNA1 PE=1 SV=1	906	30	558	NA	NA	NA	NA	23.6456	19.3988	21.9904	22.4345	14.8508	8.84461	27.1061	20.2027	26.0011	23.9528	22.5723	19.9865	27.625	27.4253	22.0847	28.262	18.4537	24.8618
ATP1A1	P05023	Sodium/potassium-transporting ATPase subunit alpha-1 OS=Homo sapiens OX=9606 GN=ATP1A1 PE=1 SV=1	1023	34	474	NA	NA	NA	NA	25.9104	40.5922	28.2586	30.0214	39.1273	45.6736	26.4639	30.4831	17.5962	19.4236	20.8738	31.4824	21.2311	18.5659	17.0403	24.5165	29.7564	18.7276
ANXA5	P08758	Annexin A5 OS=Homo sapiens OX=9606 GN=ANXA5 PE=1 SV=2	320	25	874	NA	NA	NA	NA	493.642	469.82	479.799	587.819	556.24	313.835	209.464	298.473	254.708	284.235	194.198	322.319	273.486	267.42	289.805	274.068	332.356	288.897
Q59FF0	Q59FF0	EBNA-2 co-activator variant (Fragment) OS=Homo sapiens OX=9606 PE=2 SV=1	964	31	564	NA	NA	NA	NA	39.3693	38.7729	40.9998	38.345	39.1781	33.4014	43.259	30.7152	40.1372	32.7569	37.6623	33.9789	40.2741	38.6912	32.3896	43.8875	33.4065	32.1245
KTN1	A0A024R663	Kinectin 1 (Kinesin receptor), isoform CRA_a OS=Homo sapiens OX=9606 GN=KTN1 PE=4 SV=1	1357	51	557	NA	NA	NA	NA	28.8207	27.917	27.3634	25.3819	24.063	22.0929	14.5569	13.922	18.5971	18.8533	11.6534	15.0733	20.9583	21.0418	17.0975	14.4321	13.2502	18.9733
B2RCM3	B2RCM3	cDNA, FLJ96158, highly similar to Homo sapiens calpain 2, (m/II) large subunit (CAPN2), mRNA OS=Homo sapiens OX=9606 PE=2 SV=1	700	4	472	NA	NA	NA	NA	23.7969	27.9447	27.1556	26.6468	23.6537	22.5935	18.0154	18.7521	20.8024	24.0803	13.9898	19.743	23.1532	22.552	23.0365	26.1127	20.9676	21.3957
THBS1	P07996	Thrombospondin-1 OS=Homo sapiens OX=9606 GN=THBS1 PE=1 SV=2	1170	35	305	NA	NA	NA	NA	64.0217	45.7032	21.6131	123.205	41.7918	9.38285	2.13544	3.76676	26.7342	13.4371	1.48872	4.2541	24.6102	33.7131	16.8563	2.12741	4.35925	14.4838
EPRS	P07814	Bifunctional glutamate/proline--tRNA ligase OS=Homo sapiens OX=9606 GN=EPRS PE=1 SV=5	1512	38	522	NA	NA	NA	NA	30.5003	23.4984	28.6922	21.4173	21.9329	18.1558	29.2877	17.7047	20.8176	16.769	20.6488	17.0292	18.6203	18.437	13.7073	24.3284	18.8533	16.4617
MME	P08473	Neprilysin OS=Homo sapiens OX=9606 GN=MME PE=1 SV=2	750	31	421	NA	NA	NA	NA	3.63753	3.7947	4.62295	3.01609	16.0115	23.4652	80.1958	89.2347	25.1336	28.3943	139.163	92.5593	20.3254	23.3137	25.6574	88.151	70.4983	31.6641
ACLY	Q4LE36	ACLY variant protein (Fragment) OS=Homo sapiens OX=9606 GN=ACLY variant protein PE=2 SV=1	1137	34	597	NA	NA	NA	NA	44.6813	51.4186	27.0985	42.7573	55.3397	55.074	25.2331	32.327	31.9012	22.0879	21.1262	30.7658	33.9237	37.7259	23.1491	25.7074	34.6694	23.3078
LRPPRC	E5KNY5	Leucine-rich PPR-motif containing OS=Homo sapiens OX=9606 GN=LRPPRC PE=4 SV=1	1394	44	477	NA	NA	NA	NA	12.6056	14.235	13.7324	14.3677	10.4751	13.5811	11.3062	9.93516	7.07216	8.94673	8.33196	8.53855	8.6027	8.29489	11.0698	12.0349	8.74214	8.96674
Q53G85	Q53G85	Elongation factor 1-alpha (Fragment) OS=Homo sapiens OX=9606 PE=2 SV=1	462	15	919	NA	NA	NA	NA	321.384	307.254	296.013	286.865	266.873	239.441	337.783	303.352	324.956	349.415	294.789	322.345	363.445	388.081	326.517	346.049	315.689	337.255
TGM2	P21980	Protein-glutamine gamma-glutamyltransferase 2 OS=Homo sapiens OX=9606 GN=TGM2 PE=1 SV=2	687	31	479	NA	NA	NA	NA	58.5009	70.7017	7.53341	27.0537	27.3928	38.0771	10.915	3.79098	106.391	94.4515	19.2133	7.36834	104.737	133.804	135.629	8.93899	8.88962	107.437
COL5A2	P05997	Collagen alpha-2(V) chain OS=Homo sapiens OX=9606 GN=COL5A2 PE=1 SV=3	1499	31	196	NA	NA	NA	NA	5.30804	3.06279	3.42209	3.59386	2.62707	2.90396	48.9231	10.9676	5.15192	2.43906	39.0951	9.65856	4.7467	5.59292	2.40883	49.9808	10.3338	2.33934
AP2B1	A0A140VJE8	AP complex subunit beta OS=Homo sapiens OX=9606 GN=AP2B1 PE=2 SV=1	951	21	441	NA	NA	NA	NA	34.7606	33.7419	36.0934	34.7231	32.5008	28.9818	19.8745	22.9524	18.6066	22.1888	15.481	23.5408	20.5399	19.9218	20.318	17.8573	21.1563	21.0328
COPA	P53621	Coatomer subunit alpha OS=Homo sapiens OX=9606 GN=COPA PE=1 SV=2	1224	41	456	NA	NA	NA	NA	25.4366	26.8053	23.1597	29.5663	21.1904	21.4575	21.6914	32.4355	23.1941	22.0786	16.8909	32.1095	24.6139	25.9349	23.3481	21.6082	29.3795	22.2962
KIF5B	P33176	Kinesin-1 heavy chain OS=Homo sapiens OX=9606 GN=KIF5B PE=1 SV=1	963	32	468	NA	NA	NA	NA	28.7091	27.2658	23.0203	25.1833	21.4802	17.3086	19.6588	16.9187	23.0163	21.0707	16.4339	16.9994	25.512	24.923	19.8518	18.9292	18.2821	20.1172
COPB1	P53618	Coatomer subunit beta OS=Homo sapiens OX=9606 GN=COPB1 PE=1 SV=3	953	29	411	NA	NA	NA	NA	16.6155	16.9905	14.2183	18.7694	12.0904	11.0823	12.5045	18.7492	13.8811	13.1583	10.532	19.2333	14.7302	14.7211	12.3564	12.8864	17.7134	12.0374
DSP	P15924	Desmoplakin OS=Homo sapiens OX=9606 GN=DSP PE=1 SV=3	2871	47	202	NA	NA	NA	NA	6.67309	5.23618	1.63373	2.39644	2.40389	2.91781	6.12756	3.65074	9.98348	4.68629	19.2202	4.11117	10.8662	10.1743	7.9557	6.33954	2.74089	4.53352
NPM1	P06748	Nucleophosmin OS=Homo sapiens OX=9606 GN=NPM1 PE=1 SV=2	294	13	536	NA	NA	NA	NA	54.0679	29.5864	61.2617	44.4064	35.465	29.0494	93.2946	65.4312	47.8682	78.0621	99.1993	65.4462	48.0706	48.6378	72.2765	90.9723	62.7264	73.4475
LMNB1	P20700	Lamin-B1 OS=Homo sapiens OX=9606 GN=LMNB1 PE=1 SV=2	586	30	355	NA	NA	NA	NA	4.47817	5.06153	8.06781	7.00726	3.5827	5.53986	31.245	16.8443	12.4766	21.633	51.0969	17.4086	12.4617	14.2208	21.8654	29.2043	14.5601	24.6566
PYGB	P11216	Glycogen phosphorylase, brain form OS=Homo sapiens OX=9606 GN=PYGB PE=1 SV=5	843	20	357	NA	NA	NA	NA	20.6387	23.4249	23.6248	23.0757	22.2756	18.8197	4.70421	5.08367	10.982	11.1932	6.69713	6.19983	11.6909	12.6634	11.9065	5.79992	5.11207	10.383
ATP5F1A	P25705	ATP synthase subunit alpha, mitochondrial OS=Homo sapiens OX=9606 GN=ATP5F1A PE=1 SV=1	553	20	585	NA	NA	NA	NA	63.6004	77.3009	72.4942	71.1538	84.4408	108.215	51.3701	49.4082	49.9188	57.8919	39.2872	51.409	56.7438	56.8166	67.2148	48.3238	50.8976	62.639
B4DLV7	B4DLV7	Rab GDP dissociation inhibitor OS=Homo sapiens OX=9606 PE=2 SV=1	449	16	482	NA	NA	NA	NA	54.5072	56.1743	49.1072	50.3049	57.0546	53.1494	61.617	60.0866	66.5506	57.093	50.5817	59.9949	68.0517	65.2099	58.0203	57.9144	58.9411	57.1318
B2RBR9	B2RBR9	cDNA, FLJ95650, highly similar to Homo sapiens karyopherin (importin) beta 1 (KPNB1), mRNA OS=Homo sapiens OX=9606 PE=2 SV=1	876	24	473	NA	NA	NA	NA	26.3069	21.9258	24.2838	22.815	19.2816	15.7414	30.5427	30.487	21.6987	20.7162	30.448	30.214	25.052	23.5376	21.3193	31.5056	29.2975	20.6748
PHGDH	O43175	D-3-phosphoglycerate dehydrogenase OS=Homo sapiens OX=9606 GN=PHGDH PE=1 SV=4	533	22	451	NA	NA	NA	NA	37.3898	8.59046	54.9306	8.13549	24.6805	9.78482	123.507	57.3495	47.3625	25.896	106.456	60.4809	48.2053	46.2169	25.668	127.45	62.1143	25.7049
ANXA1	P04083	Annexin A1 OS=Homo sapiens OX=9606 GN=ANXA1 PE=1 SV=2	346	25	671	NA	NA	NA	NA	250.032	191.199	382.851	212.218	238.255	140.501	107.345	112.26	208.439	248.988	87.7311	111.577	243.482	221.496	217.927	108.731	127.26	250.012
ANXA2	A0A024R5Z7	Annexin OS=Homo sapiens OX=9606 GN=ANXA2 PE=3 SV=1	339	27	918	NA	NA	NA	NA	814.088	603.889	801.941	280	661.186	366.526	399.774	432.684	491.095	387.889	316.15	433.882	546.221	556.345	395.129	458.267	448.363	416.439
GDI1	A0A0S2Z3X8	Rab GDP dissociation inhibitor (Fragment) OS=Homo sapiens OX=9606 GN=GDI1 PE=2 SV=1	447	14	443	NA	NA	NA	NA	8.81617	8.13984	8.37379	7.57802	9.24197	7.44558	8.39526	10.6062	12.1469	11.8338	6.55426	10.4123	13.2412	14.0001	10.9671	8.36058	10.0905	11.4149
UGGT1	Q9NYU2	UDP-glucose:glycoprotein glucosyltransferase 1 OS=Homo sapiens OX=9606 GN=UGGT1 PE=1 SV=3	1555	37	388	NA	NA	NA	NA	13.1002	10.4192	15.0507	13.9385	14.8104	15.1401	12.5785	7.73682	7.97696	6.96825	6.85349	8.89636	9.19434	8.49111	6.73491	10.0127	8.63847	7.51791
HADHA	H0YFD6	Trifunctional enzyme subunit alpha, mitochondrial OS=Homo sapiens OX=9606 GN=HADHA PE=1 SV=2	792	25	416	NA	NA	NA	NA	18.2261	25.4249	23.3065	21.8194	30.0616	41.0763	13.1288	12.1864	17.2708	15.118	11.1934	14.3149	14.9806	15.865	17.8074	17.6901	16.8783	16.1174
PALLD	Q8WX93	Palladin OS=Homo sapiens OX=9606 GN=PALLD PE=1 SV=3	1383	32	518	NA	NA	NA	NA	38.2752	44.8587	15.5799	31.2846	21.1684	11.1081	28.4316	22.5826	42.832	50.8239	25.8068	23.9942	46.3518	43.4781	44.7262	28.8954	23.2397	48.5145
CAP1	D3DPU2	Adenylyl cyclase-associated protein OS=Homo sapiens OX=9606 GN=CAP1 PE=2 SV=1	475	24	567	NA	NA	NA	NA	83.0625	93.5076	69.2801	85.2034	90.7379	80.9387	34.2291	32.3557	103.956	77.3819	20.1782	32.8236	87.9797	92.0904	76.2373	30.5753	37.0364	77.8266
Q59H77	Q59H77	T-complex protein 1 subunit gamma (Fragment) OS=Homo sapiens OX=9606 PE=2 SV=1	577	28	447	NA	NA	NA	NA	30.7353	30.3044	25.9111	26.2364	20.0069	19.258	32.3268	23.6741	31.234	32.3257	27.243	23.7623	34.8105	32.5912	29.0171	29.2093	23.8237	31.564
HEL-S-87p	V9HWN7	Fructose-bisphosphate aldolase OS=Homo sapiens OX=9606 GN=HEL-S-87p PE=2 SV=1	364	22	889	NA	NA	NA	NA	401.937	248.18	224.394	198.742	296.716	223.117	118.865	126.063	274.103	202.14	100.253	132.613	289.691	294.703	184.336	114.817	136.557	196.224
Q59G75	Q59G75	Isoleucyl-tRNA synthetase, cytoplasmic variant (Fragment) OS=Homo sapiens OX=9606 PE=2 SV=1	1279	32	365	NA	NA	NA	NA	19.6977	13.1634	17.6124	12.0524	13.867	10.1485	13.6032	9.86759	8.60337	6.93351	15.7477	9.40029	8.92712	8.93806	6.81922	14.7795	9.01686	7.39716
MAP4	E7EVA0	Microtubule-associated protein OS=Homo sapiens OX=9606 GN=MAP4 PE=1 SV=1	2297	24	496	NA	NA	NA	NA	44.0093	30.879	45.9983	34.2498	42.6851	31.3107	32.7036	26.7802	21.3303	21.2697	31.4559	27.2243	24.7318	17.933	21.7267	35.9997	25.8876	19.2573
FKBP10	Q96AY3	Peptidyl-prolyl cis-trans isomerase FKBP10 OS=Homo sapiens OX=9606 GN=FKBP10 PE=1 SV=1	582	25	605	NA	NA	NA	NA	64.0811	46.02	56.6532	58.8873	43.4056	31.367	120.538	149.507	133.915	72.8255	109.081	155.998	132.39	132.588	67.9451	126.387	137.584	70.7479
HEL2	V9HW98	Epididymis luminal protein 2 OS=Homo sapiens OX=9606 GN=HEL2 PE=1 SV=1	255	21	858	NA	NA	NA	NA	182.913	164.45	183.492	177.754	182.043	178.187	191.807	184.385	154.162	171.225	169.303	195.622	175.581	172.088	161.551	231.182	170.143	177.227
IDH1	O75874	Isocitrate dehydrogenase [NADP] cytoplasmic OS=Homo sapiens OX=9606 GN=IDH1 PE=1 SV=2	414	22	623	NA	NA	NA	NA	28.0041	22.3941	41.891	26.6803	36.0485	40.8755	124.802	127.653	47.0498	36.8149	102.174	133.086	49.2698	50.5795	37.327	115.757	122.057	40.3235
B2R959	B2R959	cDNA, FLJ94229, highly similar to Homo sapiens heterogeneous nuclear ribonucleoprotein L (HNRPL),mRNA OS=Homo sapiens OX=9606 PE=2 SV=1	558	14	355	NA	NA	NA	NA	12.1259	10.4917	15.2024	11.3303	5.52399	6.61141	28.1324	16.4124	16.4678	17.9264	63.3588	16.8169	17.2601	18.1146	17.234	23.1417	15.5496	23.1533
HNRNPM	A0A087X0X3	Heterogeneous nuclear ribonucleoprotein M OS=Homo sapiens OX=9606 GN=HNRNPM PE=1 SV=1	730	10	444	NA	NA	NA	NA	20.156	17.9121	28.1388	23.5981	14.4164	17.6742	49.3413	32.8357	26.324	37.2549	51.8037	33.0795	29.6106	31.3415	35.9291	45.9528	33.1957	38.3121
Q59ER5	Q59ER5	WD repeat-containing protein 1 isoform 1 variant (Fragment) OS=Homo sapiens OX=9606 PE=2 SV=1	624	25	519	NA	NA	NA	NA	83.6165	88.0791	59.7287	69.0696	76.6238	51.5347	28.3922	31.6205	81.3292	75.4825	25.6626	35.6429	89.8062	90.6933	71.5775	28.3531	34.3755	77.7761
UTRN	P46939	Utrophin OS=Homo sapiens OX=9606 GN=UTRN PE=1 SV=2	3433	49	189	NA	NA	NA	NA	8.81024	6.92526	12.7412	8.10254	7.53542	5.59514	2.36825	1.96459	1.37909	1.84897	1.99026	2.57715	1.74695	1.4204	1.39403	2.76873	2.18129	1.31103
HEL-S-53e	V9HW83	Aldehyde dehydrogenase 1 family, member A1, isoform CRA_a OS=Homo sapiens OX=9606 GN=HEL-S-53e PE=2 SV=1	501	23	257	NA	NA	NA	NA	2.10832	2.47899	9.58217	3.94564	2.77031	3.16529	1.76875	1.47692	68.5532	114.083	1.43284	1.79255	75.2063	65.9735	118.741	1.67118	2.03149	134.928
MAP1A	E9PGC8	Microtubule-associated protein 1A OS=Homo sapiens OX=9606 GN=MAP1A PE=1 SV=1	3041	45	315	NA	NA	NA	NA	14.184	7.43833	8.73465	5.07773	11.0191	8.11851	1.6276	1.70545	7.46134	3.5822	1.38074	1.88398	9.4345	8.14753	3.26994	1.68012	1.66248	2.81429
TRIM28	Q13263	Transcription intermediary factor 1-beta OS=Homo sapiens OX=9606 GN=TRIM28 PE=1 SV=5	835	25	367	NA	NA	NA	NA	7.55784	7.07636	10.7271	9.5772	4.33472	5.74422	28.9442	19.3468	13.3176	17.7845	23.1234	20.6532	14.7293	14.6124	17.3575	27.5873	18.3137	18.2908
CNN3	Q15417	Calponin-3 OS=Homo sapiens OX=9606 GN=CNN3 PE=1 SV=1	329	14	452	NA	NA	NA	NA	66.3769	67.2129	42.0547	66.5527	52.7603	22.5094	70.7866	60.845	102.079	75.6731	59.6492	62.6152	108.804	102.052	71.0861	71.1031	58.9462	74.4651
LMCD1	Q9NZU5	LIM and cysteine-rich domains protein 1 OS=Homo sapiens OX=9606 GN=LMCD1 PE=1 SV=1	365	25	464	NA	NA	NA	NA	93.8128	91.1986	44.1403	110.34	35.5241	10.6042	77.4021	60.1409	53.548	60.8081	62.5631	64.7924	52.4588	61.6449	59.3047	76.8869	51.7201	66.3638
P4HA1	P13674	Prolyl 4-hydroxylase subunit alpha-1 OS=Homo sapiens OX=9606 GN=P4HA1 PE=1 SV=2	534	22	439	NA	NA	NA	NA	57.9222	22.765	27.1889	17.721	29.7884	12.3796	62.0401	47.1752	75.4159	23.4025	61.9359	50.4415	71.7852	79.5572	23.0281	64.7607	43.1052	24.4391
HNRPK	A0A024R228	Heterogeneous nuclear ribonucleoprotein K, isoform CRA_d OS=Homo sapiens OX=9606 GN=HNRPK PE=4 SV=1	463	24	475	NA	NA	NA	NA	36.4917	31.7992	50.1552	44.6097	22.0744	25.8326	76.9031	55.8133	47.2398	59.6073	93.9639	60.9357	47.1078	48.2097	60.0172	153.612	64.2533	61.9515
RCN1	Q15293	Reticulocalbin-1 OS=Homo sapiens OX=9606 GN=RCN1 PE=1 SV=1	331	19	487	NA	NA	NA	NA	55.6684	70.0066	58.4875	61.3374	80.8428	98.4432	115.09	94.7825	71.6084	54.8087	106.548	87.2006	75.7504	76.8986	50.0019	113.264	84.6228	50.442
B2R8Z8	B2R8Z8	cDNA, FLJ94136, highly similar to Homo sapiens synaptotagmin binding, cytoplasmic RNA interacting protein (SYNCRIP), mRNA OS=Homo sapiens OX=9606 PE=2 SV=1	623	3	494	NA	NA	NA	NA	29.0443	31.7837	34.8233	33.4075	17.2105	19.8543	37.3152	27.6752	33.0454	38.6825	46.7432	28.0737	34.5438	37.2164	37.6041	36.7723	25.8106	38.153
TXNRD1	Q16881	Thioredoxin reductase 1, cytoplasmic OS=Homo sapiens OX=9606 GN=TXNRD1 PE=1 SV=3	649	22	289	NA	NA	NA	NA	44.9534	29.6401	47.5936	28.4448	56.5235	37.1863	6.68688	5.92331	8.25866	9.5306	6.38258	5.70087	9.59406	11.5085	10.9031	7.75928	5.3165	8.45308
USO1	O60763	General vesicular transport factor p115 OS=Homo sapiens OX=9606 GN=USO1 PE=1 SV=2	962	27	406	NA	NA	NA	NA	18.3239	17.471	12.9807	14.0207	14.0137	11.7544	19.6132	22.6885	20.3094	19.9622	16.0476	21.8741	22.2718	20.2739	17.8004	20.2471	22.2918	19.0602
SEC31A	D6REX3	Protein transport protein Sec31A OS=Homo sapiens OX=9606 GN=SEC31A PE=1 SV=1	1251	25	386	NA	NA	NA	NA	33.127	34.4533	27.8165	31.143	29.4187	25.9768	28.7285	29.845	31.4533	30.5221	31.7652	30.6735	35.1336	35.5412	29.3531	26.8744	28.1988	33.024
HEL-S-22	V9HWE9	Epididymis secretory protein Li 22 OS=Homo sapiens OX=9606 GN=HEL-S-22 PE=2 SV=1	210	10	584	NA	NA	NA	NA	66.8355	53.8164	84.8715	68.8088	44.6598	38.5045	69.0178	81.8781	80.7296	75.7778	66.8323	80.2317	74.2166	73.9858	66.7715	74.7765	86.8374	68.1189
GOLGB1	Q14789	Golgin subfamily B member 1 OS=Homo sapiens OX=9606 GN=GOLGB1 PE=1 SV=2	3259	45	240	NA	NA	NA	NA	4.27362	4.3068	4.41321	5.63985	3.39821	3.26217	4.99226	5.25146	2.96916	2.52525	3.56543	5.60238	3.10945	2.7345	2.27863	4.71853	5.26492	2.45599
AP2A1	O95782	AP-2 complex subunit alpha-1 OS=Homo sapiens OX=9606 GN=AP2A1 PE=1 SV=3	977	23	419	NA	NA	NA	NA	23.0174	23.3858	22.1269	22.2084	24.44	23.046	10.0895	12.6708	14.6673	13.2926	7.78448	14.9393	14.8665	14.4675	13.9447	10.3736	12.3435	14.0076
NUMA1	Q4LE64	NUMA1 variant protein (Fragment) OS=Homo sapiens OX=9606 GN=NUMA1 variant protein PE=2 SV=1	2121	37	226	NA	NA	NA	NA	2.77737	2.93856	6.52025	3.49048	4.38626	4.90304	8.94816	7.18968	3.30723	3.68902	14.515	6.88349	3.38291	3.4725	4.48798	12.5846	6.9609	3.39186
B2RCM2	B2RCM2	cDNA, FLJ96156, highly similar to Homo sapiens leucyl-tRNA synthetase (LARS), mRNA OS=Homo sapiens OX=9606 PE=2 SV=1	1176	29	325	NA	NA	NA	NA	14.6034	11.5541	18.29	12.993	12.946	10.6882	13.1746	9.08379	10.0742	8.77255	11.6246	8.69541	10.8821	10.3495	8.87373	14.7274	8.26238	9.31967
TNKS1BP1	Q9C0C2	182 kDa tankyrase-1-binding protein OS=Homo sapiens OX=9606 GN=TNKS1BP1 PE=1 SV=4	1729	37	292	NA	NA	NA	NA	5.04993	4.65014	5.92818	5.92559	3.81775	3.95857	4.38162	3.21583	2.07037	3.39785	4.12227	4.25621	3.03268	2.34689	3.01893	5.13487	4.57075	3.07199
EHD2	A0A024R0S6	EH-domain containing 2, isoform CRA_a OS=Homo sapiens OX=9606 GN=EHD2 PE=3 SV=1	543	20	312	NA	NA	NA	NA	35.7397	35.1425	32.9073	26.8393	36.3634	39.6554	11.7098	12.4333	7.62147	10.0216	13.4706	11.8183	8.38496	7.86216	9.04392	10.9598	12.5163	9.30872
PPL	O60437	Periplakin OS=Homo sapiens OX=9606 GN=PPL PE=1 SV=4	1756	42	71	NA	NA	NA	NA	2.05776	0.503082	31.0257	2.62035	1.8383	2.18352	0.826645	2.58655	0.427575	0.654297	1.66346	2.54177	0.489371	0.575345	1.6175	0.804086	2.59613	0.780327
WARS	A0A024R6K8	Tryptophanyl-tRNA synthetase, isoform CRA_a OS=Homo sapiens OX=9606 GN=WARS PE=3 SV=1	471	18	349	NA	NA	NA	NA	31.8752	8.86993	27.976	7.37028	16.0175	6.65241	25.2442	6.64393	12.5539	9.44515	20.9106	6.93577	13.072	12.7846	9.82105	29.1078	7.36682	9.88109
PPP2R1A	A8K7B7	Protein phosphatase 2 (Formerly 2A), regulatory subunit A (PR 65), alpha isoform OS=Homo sapiens OX=9606 GN=PPP2R1A PE=1 SV=1	589	18	416	NA	NA	NA	NA	26.8848	24.6864	25.1831	26.5338	23.896	20.5769	32.672	23.2755	26.8243	27.3293	26.3699	25.779	28.8432	28.8666	28.1623	29.962	24.788	28.4046
PLIN3	O60664	Perilipin-3 OS=Homo sapiens OX=9606 GN=PLIN3 PE=1 SV=3	434	17	394	NA	NA	NA	NA	40.9266	38.4056	32.0776	30.1756	44.8821	44.4889	21.5333	25.5407	35.5611	32.1678	19.6556	25.8237	37.4178	34.2576	29.3574	25.465	26.8288	31.6505
FSCN1	Q16658	Fascin OS=Homo sapiens OX=9606 GN=FSCN1 PE=1 SV=3	493	24	369	NA	NA	NA	NA	18.873	19.5772	18.4779	22.5533	12.0942	10.7231	44.9148	50.0601	42.2204	36.9073	69.6788	55.8707	48.9614	46.0938	33.862	46.8071	51.1564	35.628
DCTN1	Q14203	Dynactin subunit 1 OS=Homo sapiens OX=9606 GN=DCTN1 PE=1 SV=3	1278	29	303	NA	NA	NA	NA	12.7551	12.8701	12.1197	11.3479	13.9994	10.3337	7.60321	8.69471	13.2714	10.0303	6.82058	8.26461	12.6696	13.8025	9.27215	7.57031	8.80707	10.296
UGDH	O60701	UDP-glucose 6-dehydrogenase OS=Homo sapiens OX=9606 GN=UGDH PE=1 SV=1	494	24	402	NA	NA	NA	NA	44.0477	42.4314	50.4732	40.86	36.8705	36.0278	42.6919	46.7101	19.0002	21.4628	32.7724	48.1213	21.2092	22.2391	20.0042	40.368	45.7912	21.6132
PLOD1	A0A024R4H0	Procollagen-lysine 1, 2-oxoglutarate 5-dioxygenase 1, isoform CRA_a OS=Homo sapiens OX=9606 GN=PLOD1 PE=4 SV=1	727	23	370	NA	NA	NA	NA	15.544	12.1377	7.79139	10.0157	11.2025	8.9113	16.3626	19.1757	25.3029	12.0082	18.1799	20.4456	20.7807	20.184	13.2469	17.092	19.4265	9.32167
A0A140VJZ1	A0A140VJZ1	Ubiquitin carboxyl-terminal hydrolase OS=Homo sapiens OX=9606 PE=2 SV=1	858	25	357	NA	NA	NA	NA	13.0086	10.7152	14.7564	11.7651	12.8423	11.3013	22.1994	15.2339	17.8576	14.746	17.183	16.59	15.5988	14.9244	12.457	21.8949	16.2436	10.5707
B2R7P8	B2R7P8	cDNA, FLJ93545, highly similar to Homo sapiens 5-aminoimidazole-4-carboxamide ribonucleotide formyltransferase/IMP cyclohydrolase (ATIC), mRNA OS=Homo sapiens OX=9606 PE=2 SV=1	592	2	334	NA	NA	NA	NA	13.1033	13.6267	11.9291	13.1617	11.1379	12.6639	13.0881	12.0682	14.2703	8.57808	11.523	10.5636	8.85448	7.78821	7.6303	11.6897	12.2128	8.12677
CCT8	P50990	T-complex protein 1 subunit theta OS=Homo sapiens OX=9606 GN=CCT8 PE=1 SV=4	548	28	435	NA	NA	NA	NA	34.0961	32.5819	33.1	31.0113	30.0721	27.3181	33.5914	28.5248	34.4693	32.8929	27.6952	27.7342	36.5905	35.7464	33.3025	32.0705	27.9195	36.6374
F4ZW66	F4ZW66	NF110b OS=Homo sapiens OX=9606 PE=2 SV=1	898	2	362	NA	NA	NA	NA	14.2634	14.047	19.1051	15.2214	9.94376	11.5242	19.8607	14.6162	20.1769	25.0088	68.8134	15.8021	19.9315	21.0606	24.6531	20.2172	13.5987	25.1855
hCG_28765	A0A024R152	HCG28765, isoform CRA_b OS=Homo sapiens OX=9606 GN=hCG_28765 PE=4 SV=1	1337	7	293	NA	NA	NA	NA	16.589	24.1132	24.5045	26.1507	15.0644	13.9225	7.04289	6.89582	5.58564	10.011	5.22814	7.11127	7.12835	5.58131	8.75676	6.80683	6.95424	9.02825
LDHA	P00338	L-lactate dehydrogenase A chain OS=Homo sapiens OX=9606 GN=LDHA PE=1 SV=2	332	18	447	NA	NA	NA	NA	363.298	362.292	213.586	362.324	277.118	272.638	73.1475	70.0502	89.9008	100.295	60.6801	77.9385	97.4491	102.131	88.1876	75.9886	71.3589	99.0835
PTBP1	A0A0U1RRM4	Polypyrimidine tract-binding protein 1 OS=Homo sapiens OX=9606 GN=PTBP1 PE=1 SV=1	588	17	397	NA	NA	NA	NA	11.6505	10.2113	13.6081	12.9714	8.23902	9.86413	25.4335	18.1087	13.0443	22.1471	20.9571	19.8996	16.6443	20.414	34.3633	30.3485	15.1256	18.9503
SERPINB9	P50453	Serpin B9 OS=Homo sapiens OX=9606 GN=SERPINB9 PE=1 SV=1	376	21	309	NA	NA	NA	NA	1.03394	1.15716	3.22132	3.36389	1.90498	1.57005	71.0547	62.5379	25.4228	16.4193	50.9062	62.5995	24.1568	26.2045	16.2684	65.7636	61.6169	18.3442
ATP2B1	P20020	Plasma membrane calcium-transporting ATPase 1 OS=Homo sapiens OX=9606 GN=ATP2B1 PE=1 SV=4	1220	15	304	NA	NA	NA	NA	11.8153	11.1832	10.8996	8.14937	15.0111	10.2315	32.7429	14.5599	7.8057	8.97359	29.7857	15.0082	8.91068	8.41175	9.74848	33.346	13.8228	9.61576
KRT9	P35527	Keratin, type I cytoskeletal 9 OS=Homo sapiens OX=9606 GN=KRT9 PE=1 SV=3	623	24	340	NA	NA	NA	NA	29.008	5.90901	33.3522	77.8245	36.0095	56.5985	15.3408	9.85099	19.4625	6.94228	3.81142	15.3937	25.303	34.761	12.8587	24.6894	4.95761	13.4199
TPM2	A7XZE4	Beta tropomyosin isoform OS=Homo sapiens OX=9606 GN=TPM2 PE=1 SV=1	284	3	738	NA	NA	NA	NA	170.803	149.282	70.061	117.712	142.831	41.8009	75.9099	75.227	256.392	180.486	89.8312	75.2048	283.722	286.503	159.567	75.6389	70.6457	180.211
TPI1	P60174	Triosephosphate isomerase OS=Homo sapiens OX=9606 GN=TPI1 PE=1 SV=3	286	15	519	NA	NA	NA	NA	214.016	128.369	146.971	127.087	150.739	145.739	139.725	120.113	193.354	143.276	116.465	121.443	162.417	161.316	132.719	132.45	123.346	141.132
ITGAV	A5YM53	ITGAV protein OS=Homo sapiens OX=9606 GN=ITGAV PE=2 SV=1	1048	32	378	NA	NA	NA	NA	34.4787	38.1309	23.521	31.8721	36.9819	29.7426	8.34117	8.16353	21.2058	15.9576	8.40034	8.95482	24.0711	22.8751	15.408	8.73117	8.42909	15.0215
A8K690	A8K690	cDNA FLJ76863, highly similar to Homo sapiens stress-induced-phosphoprotein 1 (Hsp70/Hsp90-organizing protein) (STIP1), mRNA OS=Homo sapiens OX=9606 PE=2 SV=1	543	22	426	NA	NA	NA	NA	23.2151	19.4268	20.8366	20.0247	19.2961	15.9396	29.1602	22.6382	24.6147	25.7429	28.5361	26.6761	29.8721	25.785	25.0346	32.8362	23.6231	26.2904
PSMC3	P17980	26S proteasome regulatory subunit 6A OS=Homo sapiens OX=9606 GN=PSMC3 PE=1 SV=3	439	19	354	NA	NA	NA	NA	18.2244	14.8129	18.4108	18.2277	16.0253	11.8146	21.3085	23.0526	21.306	18.3132	18.0107	24.0161	23.5873	23.7669	16.707	21.1408	22.5541	18.1278
DBN1	A0A2Z6ATB6	Drebrin A OS=Homo sapiens OX=9606 GN=DBN1 PE=2 SV=1	695	23	315	NA	NA	NA	NA	13.9184	21.8357	12.9495	10.7066	12.3457	8.24276	13.9391	10.0434	36.3477	27.7465	64.9505	10.382	34.0963	41.5166	26.9318	14.146	10.2635	24.0245
CYB5R3	P00387	NADH-cytochrome b5 reductase 3 OS=Homo sapiens OX=9606 GN=CYB5R3 PE=1 SV=3	301	15	388	NA	NA	NA	NA	37.1861	43.4435	40.3641	34.952	42.1742	37.7348	12.3226	14.1665	19.7065	18.6171	9.11407	13.4588	22.0638	21.856	18.022	12.5648	15.4767	15.3718
NPEPPS	P55786	Puromycin-sensitive aminopeptidase OS=Homo sapiens OX=9606 GN=NPEPPS PE=1 SV=2	919	29	384	NA	NA	NA	NA	18.8572	17.1857	18.8046	16.5024	23.1898	20.737	15.4231	21.569	21.0112	25.5733	12.148	19.9528	23.9508	24.1187	24.4243	16.1138	19.8404	25.706
ATP6V1A	P38606	V-type proton ATPase catalytic subunit A OS=Homo sapiens OX=9606 GN=ATP6V1A PE=1 SV=2	617	24	309	NA	NA	NA	NA	29.9135	26.5296	31.7666	24.8573	31.4513	31.4543	8.43786	6.98991	13.4819	13.6664	11.3378	7.82063	14.3801	14.2911	13.3904	7.30794	7.19026	14.0396
CLIC4	Q6FIC5	Chloride intracellular channel protein OS=Homo sapiens OX=9606 GN=CLIC4 PE=2 SV=1	253	16	375	NA	NA	NA	NA	70.4591	79.7968	62.1646	72.7853	28.5852	22.8681	22.2539	18.4228	25.7168	24.7296	21.8682	16.8136	28.568	26.9043	26.0148	22.6294	17.6019	23.4485
eIF3a	J9R021	Eukaryotic translation initiation factor 3 subunit A OS=Homo sapiens OX=9606 GN=eIF3a PE=2 SV=1	1382	35	384	NA	NA	NA	NA	14.7588	13.471	14.9719	15.0365	13.2232	11.0602	16.3185	15.7853	14.075	15.7909	13.2971	16.2855	16.033	15.5447	14.2388	16.5494	15.6716	15.2421
ATP2B4	P23634	Plasma membrane calcium-transporting ATPase 4 OS=Homo sapiens OX=9606 GN=ATP2B4 PE=1 SV=2	1241	14	342	NA	NA	NA	NA	11.7989	11.1103	12.4721	8.04323	11.6683	9.74706	6.51243	7.00048	7.77292	8.56535	6.38527	8.02874	7.83973	7.74766	8.84855	5.99872	8.46066	8.89591
RNH1	P13489	Ribonuclease inhibitor OS=Homo sapiens OX=9606 GN=RNH1 PE=1 SV=2	461	20	335	NA	NA	NA	NA	55.515	50.3212	77.246	71.4553	46.0676	42.6397	33.0737	34.4719	29.4325	32.8113	27.1183	37.8197	30.6769	30.8708	28.4553	31.9514	36.1503	33.0286
YWHAZ	D0PNI1	Epididymis luminal protein 4 OS=Homo sapiens OX=9606 GN=YWHAZ PE=2 SV=1	245	16	628	NA	NA	NA	NA	120.711	117.511	121.33	121.835	105.966	94.7064	128.875	118.884	154.199	148.07	111.033	127.819	162.09	158.318	144.777	126.196	122.892	152.368
A8K8U1	A8K8U1	cDNA FLJ77762, highly similar to Homo sapiens cullin-associated and neddylation-dissociated 1 (CAND1), mRNA OS=Homo sapiens OX=9606 PE=2 SV=1	1230	28	410	NA	NA	NA	NA	25.4458	21.4748	23.5243	22.4757	28.9055	24.3658	17.4829	16.8912	19.5693	24.8233	15.5292	17.1756	23.4041	23.2862	24.6148	18.0828	16.0245	27.4762
COL6A1	P12109	Collagen alpha-1(VI) chain OS=Homo sapiens OX=9606 GN=COL6A1 PE=1 SV=3	1028	26	224	NA	NA	NA	NA	21.4645	19.4032	16.6028	9.75433	21.7945	27.0029	37.6582	34.149	1.6532	0.986001	30.8098	31.1993	1.03422	1.6908	0.994221	38.8317	33.6586	1.31554
COL11A1	D3DT72	Collagen, type XI, alpha 1, isoform CRA_c OS=Homo sapiens OX=9606 GN=COL11A1 PE=4 SV=1	1818	26	138	NA	NA	NA	NA	0.23112	0.219674	0.128803	0.289891	0.119085	0.106755	10.9609	5.21949	4.33313	0.548633	9.78893	4.57977	3.52725	4.29313	0.630551	14.1065	4.52467	0.397338
EIF4G1	Q4LE58	eIF4G1 variant protein (Fragment) OS=Homo sapiens OX=9606 GN=EIF4G1 variant protein PE=2 SV=1	1624	25	345	NA	NA	NA	NA	16.5628	15.2182	14.1214	15.7457	12.2249	10.9131	11.3461	11.578	8.35264	11.8623	10.863	11.853	10.6963	8.20048	11.6524	13.3722	10.4582	9.33938
B4E2K2	B4E2K2	cDNA FLJ55665, highly similar to A-kinase anchor protein 2 OS=Homo sapiens OX=9606 PE=2 SV=1	942	2	295	NA	NA	NA	NA	0.851587	1.23176	1.26721	1.46976	0.821119	0.598162	0.442581	0.398825	0.175169	0.510202	0.327057	0.418297	0.310098	0.224598	0.485129	0.266126	0.46307	0.489651
PFKP	Q01813	ATP-dependent 6-phosphofructokinase, platelet type OS=Homo sapiens OX=9606 GN=PFKP PE=1 SV=2	784	21	330	NA	NA	NA	NA	18.4837	10.7407	10.0979	9.2943	11.4039	7.79187	10.7104	10.9255	14.1408	9.72305	9.31809	12.4249	14.0612	15.3587	12.2751	10.9859	12.4805	10.8247
HEL-S-69	V9HW37	T-complex protein 1 subunit epsilon OS=Homo sapiens OX=9606 GN=HEL-S-69 PE=2 SV=1	541	27	434	NA	NA	NA	NA	34.3901	32.3166	38.338	32.0825	22.0931	18.2115	40.2479	22.483	26.1077	24.6668	23.9219	22.4494	27.6458	26.5683	25.4226	36.521	20.5245	27.6519
ACO2	A2A274	Aconitate hydratase, mitochondrial OS=Homo sapiens OX=9606 GN=ACO2 PE=1 SV=1	805	23	333	NA	NA	NA	NA	7.80852	11.281	10.0673	11.2399	9.28463	12.3906	8.40599	8.57125	7.82553	8.44573	6.95284	9.02145	7.72155	7.61606	8.43183	8.83342	9.0373	8.25467
MYO1C	O00159	Unconventional myosin-Ic OS=Homo sapiens OX=9606 GN=MYO1C PE=1 SV=4	1063	7	313	NA	NA	NA	NA	19.9752	20.9068	28.6233	25.453	22.5195	20.7984	9.16383	12.9552	10.2169	10.5736	9.90818	12.1388	10.1809	11.9549	13.7459	10.6326	13.6958	9.65063
EHD1	A0A024R571	EH domain-containing protein 1 OS=Homo sapiens OX=9606 GN=EHD1 PE=1 SV=1	548	16	342	NA	NA	NA	NA	25.3188	24.7874	23.3722	17.7671	19.1575	15.1534	7.65298	10.7008	10.2431	6.93128	7.36946	11.6374	8.41503	8.77194	6.26792	8.68	10.9072	4.42772
B2RAN1	B2RAN1	UTP--glucose-1-phosphate uridylyltransferase OS=Homo sapiens OX=9606 PE=2 SV=1	508	21	334	NA	NA	NA	NA	22.0985	20.4139	15.3087	14.3118	20.4959	17.0315	13.3413	29.0208	28.6894	43.7761	12.478	33.8892	36.0323	32.6481	45.3674	17.6324	39.9898	47.0856
USP14	P54578	Ubiquitin carboxyl-terminal hydrolase 14 OS=Homo sapiens OX=9606 GN=USP14 PE=1 SV=3	494	20	301	NA	NA	NA	NA	11.1568	9.81936	10.2192	9.4702	8.37355	6.74824	7.74321	7.24881	12.9141	7.43757	10.3438	12.6573	10.005	7.37144	6.77264	17.1016	7.0862	6.07861
A0A140VK65	A0A140VK65	Testicular secretory protein Li 65 OS=Homo sapiens OX=9606 PE=2 SV=1	511	20	268	NA	NA	NA	NA	19.4559	18.6556	18.7312	17.2547	20.9978	23.2887	4.04551	4.87465	9.88963	11.6968	5.03237	5.65817	10.3632	11.0696	10.8457	4.1684	4.3999	11.3281
DHX9	Q08211	ATP-dependent RNA helicase A OS=Homo sapiens OX=9606 GN=DHX9 PE=1 SV=4	1270	27	294	NA	NA	NA	NA	7.48274	6.37696	9.07593	7.30013	4.78105	5.80762	20.2064	15.2962	10.928	19.1159	32.6337	14.4489	12.0935	12.092	16.9468	18.5877	13.3489	17.0303
NAMPT	P43490	Nicotinamide phosphoribosyltransferase OS=Homo sapiens OX=9606 GN=NAMPT PE=1 SV=1	491	20	210	NA	NA	NA	NA	4.42979	8.36912	8.30071	20.2665	8.04665	22.2212	4.84429	4.58029	13.6659	16.2024	3.79043	5.17387	15.6081	13.4528	16.1599	5.0056	4.83364	16.0595
CCT4	P50991	T-complex protein 1 subunit delta OS=Homo sapiens OX=9606 GN=CCT4 PE=1 SV=4	539	21	383	NA	NA	NA	NA	20.1756	21.0267	19.31	15.2321	18.789	17.3429	16.9282	12.9751	16.4666	17.5315	11.9469	14.1761	18.6287	18.0016	18.1014	17.4109	12.3692	18.3578
EEF1G	P26641	Elongation factor 1-gamma OS=Homo sapiens OX=9606 GN=EEF1G PE=1 SV=3	437	19	472	NA	NA	NA	NA	62.3489	63.2994	45.6522	46.307	52.5431	47.9003	39.5159	33.7127	50.402	46.749	32.3203	35.4427	50.7541	50.7444	42.2525	42.6686	34.0072	41.676
EIF4A1	P60842	Eukaryotic initiation factor 4A-I OS=Homo sapiens OX=9606 GN=EIF4A1 PE=1 SV=1	406	11	391	NA	NA	NA	NA	32.1486	33.2834	27.5086	31.6368	27.2094	27.8734	28.4183	27.7932	26.7644	31.075	23.6704	30.4286	30.0462	33.6749	31.6706	28.223	26.1836	33.0942
XRCC5	P13010	X-ray repair cross-complementing protein 5 OS=Homo sapiens OX=9606 GN=XRCC5 PE=1 SV=3	732	20	304	NA	NA	NA	NA	8.59065	8.88155	13.0875	11.4323	6.286	7.9853	18.1352	14.587	12.13	18.3308	21.4013	16.1841	13.3962	13.244	18.4841	19.2686	13.7649	16.9469
KRT1	H6VRG1	Keratin 1 OS=Homo sapiens OX=9606 GN=KRT1 PE=3 SV=1	645	22	419	NA	NA	NA	NA	80.3017	20.0159	108.907	156.49	55.1525	115.148	48.7878	28.382	46.561	29.7452	12.1336	33.7428	57.1086	69.3059	17.2691	42.2794	17.6246	35.2263
ATP2A2	A0A0S2Z3L2	ATPase Ca++ transporting cardiac muscle slow twitch 2 isoform 1 (Fragment) OS=Homo sapiens OX=9606 GN=ATP2A2 PE=2 SV=1	1042	25	315	NA	NA	NA	NA	11.9367	15.7878	11.8558	15.5031	14.984	16.2728	13.3765	12.7725	12.8568	13.6968	10.2149	10.9123	14.1091	14.4425	13.6073	14.4846	12.748	14.2896
TPM4	P67936	Tropomyosin alpha-4 chain OS=Homo sapiens OX=9606 GN=TPM4 PE=1 SV=3	248	5	686	NA	NA	NA	NA	112.243	93.2438	90.1212	84.2113	86.6014	42.6693	85.2586	72.0961	113.652	119.37	81.9968	73.2666	123.337	120.564	112.848	84.6439	69.3796	111.445
GFPT1	Q06210	Glutamine--fructose-6-phosphate aminotransferase [isomerizing] 1 OS=Homo sapiens OX=9606 GN=GFPT1 PE=1 SV=3	699	18	357	NA	NA	NA	NA	21.7952	15.6738	10.6647	12.9535	15.0194	8.43195	15.5573	18.4115	20.2212	14.8991	13.407	21.0958	21.4224	21.2248	14.2291	16.3936	19.5503	14.9192
PLEKHC1	A0A024R687	Pleckstrin homology domain containing, family C (With FERM domain) member 1, isoform CRA_b OS=Homo sapiens OX=9606 GN=PLEKHC1 PE=4 SV=1	680	24	293	NA	NA	NA	NA	12.9284	14.5626	12.2698	12.9745	8.91014	6.98229	6.60001	6.46232	8.96312	10.4449	5.94203	7.06311	9.31139	9.17842	10.2764	11.0399	7.31879	9.79979
PGM3	O95394	Phosphoacetylglucosamine mutase OS=Homo sapiens OX=9606 GN=PGM3 PE=1 SV=1	542	21	359	NA	NA	NA	NA	19.2264	17.9014	17.995	17.7813	8.81983	8.57239	33.1379	33.4522	21.6711	20.4441	29.0052	37.2759	23.1644	23.3068	20.4684	51.5641	38.03	21.2329
PGM1	P36871	Phosphoglucomutase-1 OS=Homo sapiens OX=9606 GN=PGM1 PE=1 SV=3	562	9	377	NA	NA	NA	NA	35.0026	30.0168	28.4048	31.3459	31.2832	26.4238	19.2935	28.9882	27.6794	22.2779	17.4403	31.0778	23.7877	22.414	19.9399	20.529	31.4222	21.4767
B2RE46	B2RE46	cDNA, FLJ96923, highly similar to Homo sapiens ribophorin II (RPN2), mRNA OS=Homo sapiens OX=9606 PE=2 SV=1	631	17	304	NA	NA	NA	NA	11.103	12.1899	9.95005	13.9721	11.6491	11.8733	7.34999	11.6934	7.20296	7.31648	6.21302	10.626	7.34354	8.8974	7.49802	7.14133	8.43031	7.61369
TCP1	P17987	T-complex protein 1 subunit alpha OS=Homo sapiens OX=9606 GN=TCP1 PE=1 SV=1	556	18	298	NA	NA	NA	NA	17.8265	17.3134	16.2979	15.9287	11.4581	10.655	14.7815	11.5691	14.0822	13.8678	13.2144	12.4581	15.4041	15.4603	14.4776	18.1805	11.6947	15.1027
FAM129B	Q96TA1	Niban-like protein 1 OS=Homo sapiens OX=9606 GN=FAM129B PE=1 SV=3	746	23	289	NA	NA	NA	NA	19.615	20.4854	22.2211	23.4634	16.9668	13.631	9.91974	7.89697	9.53415	9.36343	6.30414	7.82116	10.4723	10.0573	8.17047	6.92772	7.67584	8.34926
EPB41L2	O43491	Band 4.1-like protein 2 OS=Homo sapiens OX=9606 GN=EPB41L2 PE=1 SV=1	1005	22	312	NA	NA	NA	NA	22.0605	17.88	24.6328	15.7191	19.4752	14.1142	10.4848	9.4408	4.88743	5.74386	8.69346	9.41742	4.98911	4.77175	6.94373	11.3879	8.86805	7.07638
LAMA5	O15230	Laminin subunit alpha-5 OS=Homo sapiens OX=9606 GN=LAMA5 PE=1 SV=8	3695	31	90	NA	NA	NA	NA	0.408977	0.365095	0.276809	0.272867	0.234839	0.327585	4.07581	3.13399	0.252764	0.175783	20.5551	2.46418	0.339058	0.393177	0.566753	3.8334	2.3657	0.256939
P4HA2	Q05DA4	p4HA2 protein OS=Homo sapiens OX=9606 GN=P4HA2 PE=2 SV=1	504	19	292	NA	NA	NA	NA	35.4795	10.272	22.5063	7.21197	16.4873	4.28883	42.0193	19.2044	26.5862	10.4184	36.7291	19.6654	25.7593	27.7569	9.49223	42.2204	18.8524	10.7786
ATL3	Q6DD88	Atlastin-3 OS=Homo sapiens OX=9606 GN=ATL3 PE=1 SV=1	541	16	250	NA	NA	NA	NA	11.7606	12.1921	9.73316	10.4365	10.0314	9.46389	3.37199	3.28299	3.95067	3.68009	4.60101	4.26481	4.8161	4.66803	4.82372	4.64732	4.5798	3.45424
CANX	P27824	Calnexin OS=Homo sapiens OX=9606 GN=CANX PE=1 SV=2	592	18	401	NA	NA	NA	NA	77.4644	69.57	66.1547	62.431	66.0116	58.7232	47.0578	34.9026	44.3956	38.2243	42.7144	36.0667	45.1151	49.2988	34.6479	47.2764	29.6967	34.7724
FAP	Q12884	Prolyl endopeptidase FAP OS=Homo sapiens OX=9606 GN=FAP PE=1 SV=5	760	22	248	NA	NA	NA	NA	40.8342	32.6462	50.4265	43.8748	37.4226	36.3817	0.535568	1.53245	8.45769	16.8359	0.219135	1.87295	8.31792	9.50377	15.908	0.451367	1.03215	15.7412
Q59FD4	Q59FD4	Hexokinase 1 isoform HKI variant (Fragment) OS=Homo sapiens OX=9606 PE=2 SV=1	949	24	190	NA	NA	NA	NA	17.8992	27.7114	23.7741	22.3729	22.6485	29.6273	3.11549	4.13293	5.82107	6.45322	2.6862	4.60019	7.31513	7.44372	5.85193	3.27785	4.16068	6.40035
XRCC6	P12956	X-ray repair cross-complementing protein 6 OS=Homo sapiens OX=9606 GN=XRCC6 PE=1 SV=2	609	26	360	NA	NA	NA	NA	12.3322	13.0653	17.8628	16.9549	10.2093	14.095	30.8985	22.9178	23.2082	28.8517	28.1631	23.9785	23.1412	21.8208	28.925	29.0894	22.0757	29.1613
HNRNPU	Q00839	Heterogeneous nuclear ribonucleoprotein U OS=Homo sapiens OX=9606 GN=HNRNPU PE=1 SV=6	825	20	327	NA	NA	NA	NA	14.4787	15.2112	18.9465	19.477	10.0883	12.4532	41.8618	29.0992	21.4795	31.0014	50.3066	29.061	23.0683	23.1958	31.2647	42.6002	29.654	29.0619
SERPINB6	A0A087X1N8	Serpin B6 OS=Homo sapiens OX=9606 GN=SERPINB6 PE=1 SV=1	395	16	364	NA	NA	NA	NA	14.3061	11.2663	10.0278	10.9376	13.7417	13.4765	12.506	13.2224	26.1438	12.0074	8.72136	11.6904	24.294	26.786	13.9509	11.7019	11.436	12.9084
PDLIM5	A0A024RDE8	PDZ and LIM domain 5, isoform CRA_c OS=Homo sapiens OX=9606 GN=PDLIM5 PE=4 SV=1	596	7	300	NA	NA	NA	NA	38.8363	45.8338	23.5856	42.1181	15.7228	7.5196	13.4215	11.2461	25.3018	24.0008	12.3357	11.3384	27.9837	27.4176	22.1631	15.3865	10.8064	23.7413
CALM2	E7EMB3	Calmodulin-2 OS=Homo sapiens OX=9606 GN=CALM2 PE=1 SV=1	196	12	660	NA	NA	NA	NA	132.082	72.1604	115.281	104.206	79.731	16.5784	150.966	215.341	133.467	98.3024	133.736	224.119	125.767	125.56	54.9235	149.634	211.543	87.3093
ACTR3	A0A024RAI1	ARP3 actin-related protein 3 homolog (Yeast), isoform CRA_a OS=Homo sapiens OX=9606 GN=ACTR3 PE=3 SV=1	418	21	375	NA	NA	NA	NA	50.5151	47.8747	43.0486	42.6547	36.3258	29.3508	22.8128	25.3737	66.2385	60.7459	36.2367	26.3288	100.635	68.8126	57.0282	26.6715	33.1838	60.0395
BASP1	P80723	Brain acid soluble protein 1 OS=Homo sapiens OX=9606 GN=BASP1 PE=1 SV=2	227	18	358	NA	NA	NA	NA	11.5343	12.6805	18.1245	12.6704	21.2016	19.0636	81.5426	85.1178	56.3703	80.916	58.7969	61.6525	59.5293	56.6109	65.4352	67.6275	90.2731	63.2113
AP1B1	Q10567	AP-1 complex subunit beta-1 OS=Homo sapiens OX=9606 GN=AP1B1 PE=1 SV=2	949	15	325	NA	NA	NA	NA	5.54858	5.15366	4.39674	4.76879	5.9369	5.48303	3.33615	3.75359	3.11316	2.96027	2.10403	5.10401	3.55479	3.41684	2.83314	3.30901	3.40854	3.32467
TAGLN	Q01995	Transgelin OS=Homo sapiens OX=9606 GN=TAGLN PE=1 SV=4	201	20	815	NA	NA	NA	NA	542.108	609.782	213.007	607.336	382.049	151.391	206.153	181.777	1021.82	595.82	186.84	189.086	1160.59	1056.37	536.695	218.065	188.758	561.676
TAGLN2	P37802	Transgelin-2 OS=Homo sapiens OX=9606 GN=TAGLN2 PE=1 SV=3	199	15	476	NA	NA	NA	NA	117.076	85.4219	90.86	70.2245	68.2955	46.4276	40.3799	29.0805	165.064	112.423	35.7473	28.1617	174.451	167.032	109.618	42.2966	27.8339	112.454
CTSD	P07339	Cathepsin D OS=Homo sapiens OX=9606 GN=CTSD PE=1 SV=1	412	15	380	NA	NA	NA	NA	121.892	71.3936	142.723	103.946	141.98	129.366	20.0524	21.7415	63.3108	99.7746	18.6296	19.0607	61.3603	62.2475	94.3181	19.6408	18.9072	97.2997
P3H1	Q32P28	Prolyl 3-hydroxylase 1 OS=Homo sapiens OX=9606 GN=P3H1 PE=1 SV=2	736	19	376	NA	NA	NA	NA	21.3525	25.1171	16.9738	22.0615	13.76	15.3062	34.1504	37.3679	25.6529	19.552	33.3837	40.0748	25.9235	24.4171	18.0786	35.8568	33.8692	17.7817
HEL-211	V9HW77	Epididymis luminal protein 211 OS=Homo sapiens OX=9606 GN=HEL-211 PE=2 SV=1	381	15	244	NA	NA	NA	NA	11.7621	11.9922	10.3254	8.58875	16.3843	14.9563	4.79575	21.0286	10.587	9.33711	3.86551	20.1127	10.2194	11.3011	9.47287	5.04108	27.6072	8.36297
DNM1L	O00429	Dynamin-1-like protein OS=Homo sapiens OX=9606 GN=DNM1L PE=1 SV=2	736	3	214	NA	NA	NA	NA	4.3128	5.67658	2.9248	4.64675	4.21773	5.12648	2.88801	2.06388	2.91321	4.04701	3.17864	2.45381	3.55583	2.63656	2.76206	2.87814	2.48382	3.50991
MYL12A	J3QRS3	Myosin regulatory light chain 12A OS=Homo sapiens OX=9606 GN=MYL12A PE=1 SV=1	177	5	558	NA	NA	NA	NA	192.871	124.501	136.915	158.626	112.815	43.2907	43.605	40.3775	153.154	97.5945	40.9892	42.8537	156.147	183.363	96.6126	42.9551	36.5333	106.291
RARS	P54136	Arginine--tRNA ligase, cytoplasmic OS=Homo sapiens OX=9606 GN=RARS PE=1 SV=2	660	27	329	NA	NA	NA	NA	18.5494	19.4959	18.4926	18.9122	13.5695	12.8749	16.2486	16.1394	16.1625	15.4554	13.0485	17.6233	17.0305	15.3492	14.1991	17.0745	17.2494	15.3634
TPR	P12270	Nucleoprotein TPR OS=Homo sapiens OX=9606 GN=TPR PE=1 SV=3	2363	32	215	NA	NA	NA	NA	2.57573	1.98541	3.95117	3.10805	0.889852	1.81528	7.81036	6.06542	4.01502	5.31799	7.63735	5.94591	4.06892	5.28019	6.17613	8.75716	5.46371	5.2536
IMMT	Q16891	MICOS complex subunit MIC60 OS=Homo sapiens OX=9606 GN=IMMT PE=1 SV=1	758	4	325	NA	NA	NA	NA	13.323	15.0118	14.598	9.74467	13.5829	16.024	11.4253	9.21046	10.9216	11.1088	11.4383	10.8272	10.0434	10.7751	12.3725	13.8212	8.56174	11.7636
2022-09-02	Q15019	Septin-2 OS=Homo sapiens OX=9606 GN=SEPT2 PE=1 SV=1	361	15	452	NA	NA	NA	NA	34.7824	29.8181	42.6984	29.9746	36.6707	32.8138	28.3506	26.1198	28.4219	33.0742	22.3063	27.5893	31.2019	30.3328	31.4493	28.2365	26.756	33.3149
LAP3	P28838	Cytosol aminopeptidase OS=Homo sapiens OX=9606 GN=LAP3 PE=1 SV=3	519	21	285	NA	NA	NA	NA	13.9199	14.2061	17.5041	17.4086	21.9344	26.5723	9.76599	9.06036	10.7262	11.8329	10.6059	9.47967	11.4235	10.6938	12.5036	9.47972	9.33276	14.1792
B2RAH5	B2RAH5	cDNA, FLJ94919, highly similar to Homo sapiens protein phosphatase 1, regulatory (inhibitor) subunit 12A (PPP1R12A), mRNA OS=Homo sapiens OX=9606 PE=2 SV=1	1030	26	267	NA	NA	NA	NA	13.8678	12.3186	14.2166	12.4976	10.5112	7.02671	9.26421	6.49121	12.7846	14.4746	8.08534	7.02489	14.5117	12.9262	13.6757	8.65739	5.76236	14.4945
LMNB2	Q03252	Lamin-B2 OS=Homo sapiens OX=9606 GN=LMNB2 PE=1 SV=4	620	25	347	NA	NA	NA	NA	55.5279	48.5108	49.147	44.1601	45.3459	48.1904	61.7998	52.0694	53.2878	60.7579	65.2142	50.9706	61.2334	60.3806	56.2044	60.4034	51.5175	61.0589
HSPH1	A0A024RDS1	Heat shock 105kDa/110kDa protein 1, isoform CRA_c OS=Homo sapiens OX=9606 GN=HSPH1 PE=3 SV=1	858	24	272	NA	NA	NA	NA	6.33019	7.77739	9.1345	9.38017	8.89923	8.92501	7.75923	6.05507	11.6128	15.1044	8.92156	6.95358	12.8879	11.2782	14.9792	7.71128	7.06466	15.0034
NUCB2	A0A087WSV8	Nucleobindin 2, isoform CRA_b OS=Homo sapiens OX=9606 GN=NUCB2 PE=1 SV=1	420	19	234	NA	NA	NA	NA	7.82186	6.43542	14.1161	12.3352	6.35404	5.46609	15.9172	19.9295	8.48129	5.89821	15.2225	21.8457	9.08339	8.4263	5.79592	16.8268	18.4709	4.63099
FAM62A	A0A024RB16	Family with sequence similarity 62 (C2 domain containing), member A, isoform CRA_a OS=Homo sapiens OX=9606 GN=FAM62A PE=4 SV=1	1114	21	265	NA	NA	NA	NA	9.23417	7.62266	10.3669	8.82736	10.8703	8.88397	3.68763	2.54108	5.08083	3.48188	3.84368	2.73748	5.03121	5.08232	3.39992	5.17338	2.58165	3.78022
MYL9	P24844	Myosin regulatory light polypeptide 9 OS=Homo sapiens OX=9606 GN=MYL9 PE=1 SV=4	172	4	417	NA	NA	NA	NA	21.7807	16.3062	9.59758	18.6816	7.34666	3.07665	5.21489	3.88369	37.3284	11.2179	7.18686	6.77361	24.7113	29.2048	16.0529	5.23034	4.35727	12.9859
Q59FG9	Q59FG9	Chondroitin sulfate proteoglycan 2 (Versican) variant (Fragment) OS=Homo sapiens OX=9606 PE=2 SV=1	3410	24	235	NA	NA	NA	NA	13.5712	15.2956	11.3526	18.4182	10.5684	12.0055	24.241	67.4762	7.29281	4.7524	43.6444	65.2507	7.30604	9.1399	7.62808	24.1184	39.9503	6.07096
PDIA6	Q15084	Protein disulfide-isomerase A6 OS=Homo sapiens OX=9606 GN=PDIA6 PE=1 SV=1	440	21	319	NA	NA	NA	NA	42.4334	43.5821	38.4586	47.8947	52.5253	60.9204	73.8796	58.9291	52.1245	39.7718	67.833	60.401	52.6702	52.524	35.0435	82.9851	56.768	40.7692
NONO	A0A0S2Z4Z9	Non-POU domain containing octamer-binding isoform 1 (Fragment) OS=Homo sapiens OX=9606 GN=NONO PE=2 SV=1	471	13	299	NA	NA	NA	NA	6.78299	7.19835	8.68224	7.45024	4.78222	5.65795	13.846	10.9334	10.0043	13.8157	12.0938	11.7056	10.3317	11.4404	13.5257	14.0042	11.2454	13.6109
COPB2	P35606	Coatomer subunit beta' OS=Homo sapiens OX=9606 GN=COPB2 PE=1 SV=2	906	30	270	NA	NA	NA	NA	12.9971	15.6709	11.8105	14.9787	11.1285	10.7316	13.3269	16.2988	13.5202	13.1597	13.7221	18.8428	15.7958	14.6905	11.8642	13.5223	17.5585	11.506
NME1-NME2	Q32Q12	Nucleoside diphosphate kinase OS=Homo sapiens OX=9606 GN=NME1-NME2 PE=1 SV=1	292	2	466	NA	NA	NA	NA	85.5488	75.2246	60.5062	71.2399	61.3381	55.8276	51.7442	51.8393	73.4395	72.8769	52.9209	50.0233	78.5681	79.2752	65.3211	56.406	54.5694	64.2616
PABPC1	P11940	Polyadenylate-binding protein 1 OS=Homo sapiens OX=9606 GN=PABPC1 PE=1 SV=2	636	5	313	NA	NA	NA	NA	21.6409	19.7334	19.0824	18.0503	14.639	15.0583	34.6772	21.7608	23.0039	26.3993	21.0631	21.7507	25.2284	24.4995	24.5085	27.5697	22.0676	26.4885
A0A1U9X9A1	A0A1U9X9A1	VARS OS=Homo sapiens OX=9606 PE=3 SV=2	1264	25	332	NA	NA	NA	NA	10.4353	10.8872	9.96046	9.82605	8.35556	8.25129	8.02337	7.05189	8.44575	8.16003	9.16985	7.40018	8.71801	9.12174	10.3553	8.65775	7.07236	8.67
TPM3	A0A0S2Z4G4	Tropomyosin 3 isoform 1 (Fragment) OS=Homo sapiens OX=9606 GN=TPM3 PE=2 SV=1	248	7	456	NA	NA	NA	NA	31.4722	29.5683	32.476	23.9752	29.7144	23.5408	16.4413	16.9675	39.4698	42.5469	15.3851	16.6469	41.9827	45.226	39.7853	15.7104	15.5648	45.7355
ENO2	Q6FHV6	ENO2 protein OS=Homo sapiens OX=9606 GN=ENO2 PE=1 SV=1	434	10	280	NA	NA	NA	NA	2.69138	0.825013	1.61025	0.905788	3.61661	2.27787	0.220798	1.4882	2.70937	1.37776	0.512017	0.277279	2.56763	2.8793	1.21401	0.216088	0.281149	1.26392
TXNDC5	Q8NBS9	Thioredoxin domain-containing protein 5 OS=Homo sapiens OX=9606 GN=TXNDC5 PE=1 SV=2	432	17	304	NA	NA	NA	NA	29.348	38.2198	21.6705	47.5323	21.9184	23.9638	36.2336	42.0443	172.862	89.7703	35.3048	48.1173	160.29	157.711	123.724	30.6831	40.3579	89.0686
PRPF8	Q6P2Q9	Pre-mRNA-processing-splicing factor 8 OS=Homo sapiens OX=9606 GN=PRPF8 PE=1 SV=2	2335	30	201	NA	NA	NA	NA	2.2374	1.8722	2.74392	2.29955	1.40397	2.04718	8.28006	4.72495	4.0297	4.72271	13.2655	4.41893	3.8104	3.86339	4.57751	6.73211	4.97588	4.56094
HNRNPH1	G8JLB6	Heterogeneous nuclear ribonucleoprotein H OS=Homo sapiens OX=9606 GN=HNRNPH1 PE=1 SV=1	472	9	315	NA	NA	NA	NA	14.365	12.2304	16.9162	13.9009	8.39084	9.15583	39.4353	26.539	21.165	28.4946	47.7119	26.3878	23.9627	23.9443	29.7049	38.2034	27.6995	28.9521
DDX1	A3RJH1	ATP-dependent RNA helicase DDX1 OS=Homo sapiens OX=9606 GN=DDX1 PE=2 SV=1	740	25	297	NA	NA	NA	NA	16.2429	16.1449	14.5218	15.8766	12.4719	11.3934	12.6553	13.6484	12.6306	13.6896	11.5061	14.4241	14.0807	14.7712	13.448	12.502	13.2127	14.7722
TARS	P26639	Threonine--tRNA ligase, cytoplasmic OS=Homo sapiens OX=9606 GN=TARS PE=1 SV=3	723	19	284	NA	NA	NA	NA	11.0161	8.58334	10.759	8.19627	7.93116	5.80059	14.7383	7.11077	12.9741	11.9308	13.5613	8.12484	13.6935	14.1602	11.9586	18.4636	8.80682	11.0211
HSPB1	P04792	Heat shock protein beta-1 OS=Homo sapiens OX=9606 GN=HSPB1 PE=1 SV=2	205	17	541	NA	NA	NA	NA	397.434	477.364	187.118	263.403	422.563	413.067	103.999	111.387	219.409	347.56	106.427	125.749	206.974	227.001	302.569	104.373	132.143	337.247
TKT	P29401	Transketolase OS=Homo sapiens OX=9606 GN=TKT PE=1 SV=3	623	18	340	NA	NA	NA	NA	58.2301	49.952	120.284	76.3184	82.6225	90.444	34.0428	28.8571	32.48	50.7867	26.2679	30.2513	35.5891	35.1815	49.4047	33.1594	31.2836	53.7161
CACNA2D1	P54289	Voltage-dependent calcium channel subunit alpha-2/delta-1 OS=Homo sapiens OX=9606 GN=CACNA2D1 PE=1 SV=3	1103	23	176	NA	NA	NA	NA	21.3064	12.7188	26.9612	12.8111	29.047	17.6071	1.25252	1.78921	6.2415	2.81303	2.38246	1.88669	6.48954	5.94326	3.08799	1.57824	3.20595	2.79041
ANXA8L1	Q5VT79	Annexin A8-like protein 1 OS=Homo sapiens OX=9606 GN=ANXA8L1 PE=2 SV=2	327	2	134	NA	NA	NA	NA	0	0	0	0	0	0	1.42765	2.14113	0	0	0.885704	2.0966	0	0	0	1.04005	2.35909	0
RPN1	P04843	Dolichyl-diphosphooligosaccharide--protein glycosyltransferase subunit 1 OS=Homo sapiens OX=9606 GN=RPN1 PE=1 SV=1	607	27	367	NA	NA	NA	NA	40.7296	51.8862	37.7509	47.4766	44.2407	50.7723	40.6167	52.1938	43.5648	41.2209	33.9541	52.242	46.9109	48.323	41.4446	39.9983	49.7849	43.3381
KHSRP	Q92945	Far upstream element-binding protein 2 OS=Homo sapiens OX=9606 GN=KHSRP PE=1 SV=4	711	19	273	NA	NA	NA	NA	5.88471	4.33897	8.07993	6.91225	4.46927	5.87283	18.7449	13.403	11.8789	16.3686	14.6193	12.7415	12.0598	13.9475	16.7614	17.9984	12.8094	16.855
B4DQE1	B4DQE1	Annexin OS=Homo sapiens OX=9606 PE=2 SV=1	393	2	133	NA	NA	NA	NA	0.336102	0.0707901	0.188443	0.111069	0.172014	0.0963745	16.0875	32.6743	0.169023	0.268355	10.5227	31.8246	0.0983761	0.0461366	0.171625	13.6364	33.8878	0.0681407
TP53BP1	Q12888	TP53-binding protein 1 OS=Homo sapiens OX=9606 GN=TP53BP1 PE=1 SV=2	1972	29	181	NA	NA	NA	NA	1.5846	1.44872	1.62201	1.47556	0.810372	1.33843	4.78956	4.20514	1.68694	2.11155	6.42395	4.29192	1.97696	1.92012	1.64336	4.57339	3.79925	1.88816
ITGA2	P17301	Integrin alpha-2 OS=Homo sapiens OX=9606 GN=ITGA2 PE=1 SV=1	1181	5	162	NA	NA	NA	NA	14.7267	20.2267	16.8371	26.3391	9.07131	13.5095	0.751629	0.674521	7.70609	8.22478	1.1005	0.68865	8.0534	7.93798	7.15112	0.763337	0.604089	6.82335
EMILIN1	Q9Y6C2	EMILIN-1 OS=Homo sapiens OX=9606 GN=EMILIN1 PE=1 SV=3	1016	19	259	NA	NA	NA	NA	6.14851	6.66022	5.28835	2.69578	9.48978	18.9747	7.17562	8.4655	16.9665	9.50331	62.1269	7.64414	8.88391	24.4751	38.2484	7.02336	7.83496	13.9107
NES	D3DVC4	Nestin, isoform CRA_c OS=Homo sapiens OX=9606 GN=NES PE=3 SV=1	1621	29	106	NA	NA	NA	NA	6.40124	3.22308	0.984097	0.67566	2.70787	2.22654	1.50675	0.699388	3.43619	1.01591	12.1984	0.799044	2.20232	4.16844	0.93526	1.50108	0.519281	1.1869
PCYOX1	Q9UHG3	Prenylcysteine oxidase 1 OS=Homo sapiens OX=9606 GN=PCYOX1 PE=1 SV=3	505	17	246	NA	NA	NA	NA	22.5003	19.3241	17.9461	14.0784	33.531	37.6962	9.60311	9.45006	9.85985	10.7689	7.06284	9.33944	8.8711	9.14747	10.4753	9.69382	9.94741	10.6533
CAVIN1	Q6NZI2	Caveolae-associated protein 1 OS=Homo sapiens OX=9606 GN=CAVIN1 PE=1 SV=1	390	14	297	NA	NA	NA	NA	83.2587	86.4895	89.1112	60.7431	71.9675	71.9501	19.0957	18.9929	10.4495	16.1897	19.4674	17.2928	13.8931	12.3209	14.5394	17.342	15.6519	15.5049
Q53HV2	Q53HV2	T-complex protein 1 subunit eta (Fragment) OS=Homo sapiens OX=9606 PE=2 SV=1	543	20	277	NA	NA	NA	NA	14.7066	15.2135	13.5346	13.2396	10.7277	9.54528	13.1116	11.2255	12.6385	12.5011	10.8606	10.75	14.2154	13.2535	12.4357	13.6023	10.6104	13.1248
KRT10	P13645	Keratin, type I cytoskeletal 10 OS=Homo sapiens OX=9606 GN=KRT10 PE=1 SV=6	584	16	273	NA	NA	NA	NA	32.875	5.94446	38.3757	32.0234	12.3602	31.9292	21.8515	5.34568	19.1461	18.7395	4.90848	10.5409	14.2507	14.5089	6.98851	7.06525	5.36831	7.6483
PCBP1	Q15365	Poly(rC)-binding protein 1 OS=Homo sapiens OX=9606 GN=PCBP1 PE=1 SV=2	356	11	269	NA	NA	NA	NA	27.5778	26.6168	28.4371	35.6979	20.8724	20.9201	45.3245	37.8105	26.4922	29.4896	39.8861	42.5888	27.778	27.5738	28.0032	43.2694	39.5894	30.4454
B4DTU7	B4DTU7	10-formyltetrahydrofolate dehydrogenase OS=Homo sapiens OX=9606 PE=2 SV=1	923	28	251	NA	NA	NA	NA	16.3405	14.2717	24.6044	12.6429	13.409	13.1841	17.6496	9.71521	4.80331	3.68909	15.1952	10.6079	5.4665	5.09228	3.57258	18.346	9.92758	3.56067
A8KAP3	A8KAP3	cDNA FLJ78483, highly similar to Homo sapiens elongation factor Tu GTP binding domain containing 2 (EFTUD2), mRNA OS=Homo sapiens OX=9606 PE=2 SV=1	972	21	222	NA	NA	NA	NA	2.21634	1.88978	2.48874	2.08805	1.74685	1.7013	5.54186	6.21954	4.55647	4.27132	10.8995	4.53426	4.06871	5.59102	5.61931	5.35761	4.38839	5.48694
2022-09-09	A0A024R8V0	Septin 9, isoform CRA_a OS=Homo sapiens OX=9606 GN=SEPT9 PE=3 SV=1	568	2	323	NA	NA	NA	NA	18.191	17.3262	18.505	16.2873	16.378	17.2947	22.912	20.4134	14.1221	19.7101	17.9045	20.2316	16.5374	15.5817	17.7375	23.3292	20.0349	19.1308
HEL-S-77	V9HW58	Epididymis secretory protein Li 77 OS=Homo sapiens OX=9606 GN=HEL-S-77 PE=2 SV=1	406	15	301	NA	NA	NA	NA	16.2801	17.0344	14.2593	14.5301	16.3743	14.9199	10.2781	11.0587	16.5813	14.0946	12.4936	10.1609	17.5478	16.5294	12.2041	12.0226	9.8905	13.3561
CFL1	E9PK25	Cofilin-1 OS=Homo sapiens OX=9606 GN=CFL1 PE=1 SV=1	204	9	402	NA	NA	NA	NA	116.103	121.458	89.8511	151.135	114.437	100.324	90.9337	96.6285	154.049	152.478	81.6276	82.8719	180.278	173.947	126.333	84.8563	84.1434	145.322
HNRNPA2B1	P22626	Heterogeneous nuclear ribonucleoproteins A2/B1 OS=Homo sapiens OX=9606 GN=HNRNPA2B1 PE=1 SV=2	353	15	281	NA	NA	NA	NA	38.3729	32.8945	48.2157	42.0931	25.1272	31.5494	77.359	59.8334	44.4768	62.901	110.305	63.4798	48.7205	48.6781	60.7411	74.6716	54.9644	61.9908
YWHAQ	P27348	14-3-3 protein theta OS=Homo sapiens OX=9606 GN=YWHAQ PE=1 SV=1	245	11	455	NA	NA	NA	NA	30.752	30.6581	37.0024	32.0435	25.5684	24.941	27.8099	22.5413	23.5886	23.4325	24.6386	25.8043	27.1297	24.4181	20.5199	27.4342	22.8123	21.9389
CNN2	B4DUT8	Calponin OS=Homo sapiens OX=9606 GN=CNN2 PE=1 SV=1	330	10	362	NA	NA	NA	NA	26.0986	22.0253	10.8064	28.5766	13.5166	4.83003	12.1549	13.3996	51.7248	41.578	13.0205	9.34033	53.7856	52.7039	36.0951	15.2226	9.1608	38.6113
LDHB	P07195	L-lactate dehydrogenase B chain OS=Homo sapiens OX=9606 GN=LDHB PE=1 SV=2	334	15	405	NA	NA	NA	NA	81.792	74.8134	68.5414	77.3428	102.325	100.442	63.3662	58.0268	67.2541	77.1275	49.4244	59.999	73.929	70.689	69.5639	60.6535	57.7431	82.4821
Q59F66	Q59F66	DEAD box polypeptide 17 isoform p82 variant (Fragment) OS=Homo sapiens OX=9606 PE=2 SV=1	737	17	382	NA	NA	NA	NA	13.3694	12.8148	17.2935	16.4596	8.81958	10.7837	37.1874	27.1292	25.4649	31.682	34.2227	30.1107	25.1378	24.5839	31.3463	39.3547	27.4375	32.3776
PYGL	P06737	Glycogen phosphorylase, liver form OS=Homo sapiens OX=9606 GN=PYGL PE=1 SV=4	847	22	191	NA	NA	NA	NA	18.5426	16.2846	21.2076	17.6593	23.7614	17.6291	2.89039	4.26757	8.22386	6.53081	2.47508	4.86684	8.99211	8.66881	6.23363	2.95694	4.27956	8.15346
PSMD11	O00231	26S proteasome non-ATPase regulatory subunit 11 OS=Homo sapiens OX=9606 GN=PSMD11 PE=1 SV=3	422	21	330	NA	NA	NA	NA	19.0863	15.6762	17.349	15.8946	16.3527	15.4882	16.0074	14.0205	21.6131	18.7432	16.5083	15.9676	21.7107	20.1423	19.0295	17.3553	15.1645	18.9426
SCARB2	A0A024RDG6	Scavenger receptor class B, member 2, isoform CRA_a OS=Homo sapiens OX=9606 GN=SCARB2 PE=3 SV=1	478	20	282	NA	NA	NA	NA	66.7613	57.9483	92.6979	69.323	80.2368	83.0739	11.6156	13.1769	23.8429	27.3692	12.2083	11.4598	25.4718	25.1582	26.2335	10.5716	13.0696	24.3496
HNRNPUL2	Q1KMD3	Heterogeneous nuclear ribonucleoprotein U-like protein 2 OS=Homo sapiens OX=9606 GN=HNRNPUL2 PE=1 SV=1	747	21	246	NA	NA	NA	NA	11.4402	8.75269	15.6935	14.5034	9.33988	9.67696	17.5045	14.3827	24.5117	24.656	18.8732	13.7871	22.3185	15.0431	16.1813	16.5745	15.5326	16.4142
B2R6D0	B2R6D0	26S proteasome non-ATPase regulatory subunit 1 OS=Homo sapiens OX=9606 PE=2 SV=1	953	19	271	NA	NA	NA	NA	10.3363	9.8893	10.2232	9.88678	8.93703	7.5966	8.37056	8.15146	9.06085	9.1873	6.55844	8.85348	9.70004	9.5523	8.40448	9.52113	7.7026	9.19564
NAP1L1	A0A024RBB7	Nucleosome assembly protein 1-like 1, isoform CRA_a OS=Homo sapiens OX=9606 GN=NAP1L1 PE=3 SV=1	391	11	224	NA	NA	NA	NA	17.1826	13.8846	19.4943	16.0258	13.8237	10.3738	13.8677	10.354	7.18215	7.18792	11.7412	12.1694	8.61588	8.12802	6.64841	13.8087	11.3257	7.20419
B4DJQ5	B4DJQ5	cDNA FLJ59211, highly similar to Glucosidase 2 subunit beta OS=Homo sapiens OX=9606 PE=2 SV=1	535	14	345	NA	NA	NA	NA	26.9825	32.1426	29.7234	32.257	26.8997	29.1064	39.2852	36.0949	28.0746	24.114	34.1644	38.0442	30.3065	31.1134	22.7127	38.3502	33.0287	25.0408
B4DEA8	B4DEA8	cDNA FLJ56425, highly similar to Very-long-chain specific acyl-CoAdehydrogenase, mitochondrial OS=Homo sapiens OX=9606 PE=2 SV=1	701	21	235	NA	NA	NA	NA	17.1897	20.0477	13.3637	16.7232	18.3175	26.0343	8.36112	8.93955	18.2389	18.4424	7.34403	9.86622	19.0707	21.9376	24.9933	7.75461	10.972	19.4116
ESD	A0A140VJJ2	S-formylglutathione hydrolase OS=Homo sapiens OX=9606 GN=ESD PE=2 SV=1	282	14	283	NA	NA	NA	NA	12.8626	13.6752	13.544	11.7693	7.07059	6.33756	12.2038	10.0541	8.04201	10.6161	8.31295	9.08288	8.89788	8.63372	8.84174	8.82308	8.4689	10.8838
CCT6A	A0A024RDL1	Chaperonin containing TCP1, subunit 6A (Zeta 1), isoform CRA_a OS=Homo sapiens OX=9606 GN=CCT6A PE=3 SV=1	531	18	346	NA	NA	NA	NA	26.6626	25.9775	25.8204	22.6539	24.0961	22.2142	24.3558	18.4579	24.3077	23.5565	19.9758	19.3254	25.646	27.8672	24.1272	23.8435	18.9192	27.6514
GPI	A0A2U3TZU2	Glucose-6-phosphate isomerase OS=Homo sapiens OX=9606 GN=GPI PE=1 SV=1	597	20	313	NA	NA	NA	NA	79.5343	48.0722	55.7616	48.4704	95.8476	74.3869	17.6581	17.9565	34.0658	30.3781	12.5414	18.5414	36.0855	35.6012	29.4129	18.0531	18.687	31.638
RPSA	A0A0C4DG17	40S ribosomal protein SA OS=Homo sapiens OX=9606 GN=RPSA PE=1 SV=1	300	16	289	NA	NA	NA	NA	38.737	47.0806	37.4809	33.9239	27.3822	35.3488	40.8877	41.1115	36.363	44.6538	33.7124	38.3608	36.2248	43.1396	42.7772	39.4589	38.8629	43.5933
TPM3nu	A0A2R2Y2Q3	Tropomyosin 3 nu OS=Homo sapiens OX=9606 GN=TPM3nu PE=2 SV=1	285	2	393	NA	NA	NA	NA	20.0874	19.0561	19.6536	16.357	19.9866	15.2107	9.35371	6.19283	18.6529	22.8734	7.61098	6.01996	22.463	24.6957	17.5625	7.59372	7.93928	19.0251
CTNND1	O60716	Catenin delta-1 OS=Homo sapiens OX=9606 GN=CTNND1 PE=1 SV=1	968	23	210	NA	NA	NA	NA	5.17755	5.69022	4.87978	6.19558	3.35554	2.37871	8.12417	6.09036	7.49423	7.28681	6.8851	5.99415	8.66226	8.33588	6.71622	7.58974	5.85266	6.64285
TNS1	A0A2R8Y4T1	Tensin-1 OS=Homo sapiens OX=9606 GN=TNS1 PE=1 SV=1	1860	29	244	NA	NA	NA	NA	8.37947	11.817	4.55373	9.06091	3.07134	4.59344	9.72158	5.55517	2.47701	3.73446	8.23857	5.23886	4.05269	4.17894	3.68142	8.79745	4.96434	3.46346
ALDH2	P05091	Aldehyde dehydrogenase, mitochondrial OS=Homo sapiens OX=9606 GN=ALDH2 PE=1 SV=2	517	18	244	NA	NA	NA	NA	7.30606	4.74072	14.1007	4.20304	11.9365	15.3179	19.9863	12.7204	3.92518	5.40928	21.1437	12.9696	4.71149	3.90536	5.25698	21.1414	13.3077	5.00603
COL6A2	P12110	Collagen alpha-2(VI) chain OS=Homo sapiens OX=9606 GN=COL6A2 PE=1 SV=4	1019	16	185	NA	NA	NA	NA	7.79778	6.26051	7.25514	4.00312	9.16623	11.9438	20.3335	13.1387	0.436544	0.25267	16.9731	12.6673	0.311648	0.45741	0.344661	19.8145	13.7609	0.341403
RTCB	Q9Y3I0	tRNA-splicing ligase RtcB homolog OS=Homo sapiens OX=9606 GN=RTCB PE=1 SV=1	505	18	278	NA	NA	NA	NA	14.1861	14.5138	13.805	14.0879	12.8578	12.1195	12.818	12.6635	15.1868	16.8921	11.0264	11.8978	17.3888	17.9169	15.3285	12.3095	10.1112	17.7947
MDH2	A0A024R4K3	Malate dehydrogenase OS=Homo sapiens OX=9606 GN=MDH2 PE=2 SV=1	338	16	375	NA	NA	NA	NA	40.15	63.2928	46.2085	53.6228	49.7316	69.3396	52.6811	49.7218	47.0218	51.6524	48.096	49.2608	48.3864	48.7425	56.0815	48.9108	49.5627	54.018
SFPQ	P23246	Splicing factor, proline- and glutamine-rich OS=Homo sapiens OX=9606 GN=SFPQ PE=1 SV=2	707	15	283	NA	NA	NA	NA	8.9597	8.52652	13.7329	11.9933	6.89647	7.10476	30.674	23.3218	16.6622	24.3411	31.5114	24.2226	21.3302	15.4968	24.1661	29.62	22.7315	26.1664
CTNNB1	A0A2R8Y5A3	Catenin beta-1 OS=Homo sapiens OX=9606 GN=CTNNB1 PE=1 SV=1	783	15	290	NA	NA	NA	NA	6.85523	6.0618	4.69055	5.42747	4.05636	2.16047	9.66663	6.55309	7.93362	7.79493	7.56283	6.49688	9.17972	8.68015	7.25655	9.03441	6.88278	7.73498
NCL	A0A024R4A0	Nucleolin, isoform CRA_b OS=Homo sapiens OX=9606 GN=NCL PE=4 SV=1	710	22	391	NA	NA	NA	NA	54.9201	38.6773	73.9725	54.6256	42.0301	30.2971	117.819	84.1841	52.9289	78.9632	125.419	85.9166	56.6222	55.2967	73.7386	118.958	76.6	80.3764
ITGB1	P05556	Integrin beta-1 OS=Homo sapiens OX=9606 GN=ITGB1 PE=1 SV=2	798	20	359	NA	NA	NA	NA	68.464	61.8859	50.6669	65.3401	54.3688	46.2407	23.1825	24.8895	47.6013	44.0158	20.6378	26.131	51.113	50.6038	43.417	23.3454	23.6228	44.2291
ENPP1	P22413	Ectonucleotide pyrophosphatase/phosphodiesterase family member 1 OS=Homo sapiens OX=9606 GN=ENPP1 PE=1 SV=2	925	17	103	NA	NA	NA	NA	0.0585034	0.918091	0.446277	0.049925	0.177871	0.432661	4.87089	17.0669	0.0505036	0.960461	4.35586	18.1413	0.0631004	0.13475	0.541765	5.33485	15.5027	1.11265
RDX	A0A2R8Y5S7	Radixin OS=Homo sapiens OX=9606 GN=RDX PE=1 SV=1	590	11	303	NA	NA	NA	NA	5.30677	5.38354	5.66515	4.6013	5.36473	5.38752	7.79595	7.52712	5.17097	5.40648	6.18718	7.88114	5.95165	5.45592	4.97204	7.43985	7.5744	5.81949
Q59EG8	Q59EG8	Proteasome 26S non-ATPase subunit 2 variant (Fragment) OS=Homo sapiens OX=9606 PE=2 SV=1	913	22	293	NA	NA	NA	NA	13.4533	12.4019	12.9636	12.0627	13.2689	12.137	12.1292	11.7108	17.9318	15.2908	10.0238	12.3336	18.1848	17.4929	13.4685	12.1705	10.4863	15.5817
OGDH	Q02218	2-oxoglutarate dehydrogenase, mitochondrial OS=Homo sapiens OX=9606 GN=OGDH PE=1 SV=3	1023	7	214	NA	NA	NA	NA	5.50903	11.9051	6.46875	11.2934	5.50411	11.2354	3.83384	5.64902	4.2832	7.15989	3.42616	4.62791	5.23017	4.66857	6.82038	4.48478	4.91188	5.7972
PTK7	Q13308	Inactive tyrosine-protein kinase 7 OS=Homo sapiens OX=9606 GN=PTK7 PE=1 SV=2	1070	25	226	NA	NA	NA	NA	4.16359	1.83399	2.90395	3.65845	3.30983	2.08279	9.42357	8.33806	12.9353	20.6807	7.67536	8.49576	12.9758	13.1128	19.4225	9.89148	7.36344	21.9161
TGFBI	Q15582	Transforming growth factor-beta-induced protein ig-h3 OS=Homo sapiens OX=9606 GN=TGFBI PE=1 SV=1	683	17	149	NA	NA	NA	NA	7.41744	4.61165	5.19979	1.95772	13.0564	6.60471	0.775733	4.09485	34.6532	23.2274	3.08444	3.35705	24.3006	48.4255	48.0943	0.787734	3.85788	27.4797
YARS	P54577	Tyrosine--tRNA ligase, cytoplasmic OS=Homo sapiens OX=9606 GN=YARS PE=1 SV=4	528	23	310	NA	NA	NA	NA	24.8817	13.4668	27.5323	14.0268	18.2987	11.6317	35.1112	16.2882	20.235	18.1671	31.127	17.3711	21.829	20.6071	18.8937	35.6004	16.9783	20.1323
FH	A0A0S2Z4C3	Fumarate hydratase isoform 1 (Fragment) OS=Homo sapiens OX=9606 GN=FH PE=2 SV=1	510	15	222	NA	NA	NA	NA	9.67074	13.8818	9.54858	11.3471	8.50204	11.8712	10.7275	7.70081	4.52623	6.7072	8.3282	8.89851	5.56423	5.30926	5.6591	10.651	9.09123	7.59576
AKR1C3	A0A0A0MSS8	Aldo-keto reductase family 1 member C3 OS=Homo sapiens OX=9606 GN=AKR1C3 PE=1 SV=1	323	8	103	NA	NA	NA	NA	13.9054	17.4652	36.8586	27.4172	37.7815	68.6167	0.285443	0.270589	0.638598	0.3364	2.93534	0.138794	0.341728	0.589182	0.59927	0.293646	0.133581	0.470383
KRT2	P35908	Keratin, type II cytoskeletal 2 epidermal OS=Homo sapiens OX=9606 GN=KRT2 PE=1 SV=2	639	17	255	NA	NA	NA	NA	15.8786	2.06417	10.2288	11.9896	5.73049	14.6057	9.11485	3.36345	8.54251	9.79106	1.90609	4.92224	8.01897	4.46881	3.1195	5.85513	2.83439	2.93568
LAMC1	P11047	Laminin subunit gamma-1 OS=Homo sapiens OX=9606 GN=LAMC1 PE=1 SV=3	1609	18	217	NA	NA	NA	NA	8.20578	7.52987	6.23102	6.79603	7.86236	9.56528	5.68939	4.95635	4.62482	5.57241	17.5048	4.86724	4.81103	4.40941	5.45415	5.21771	4.98692	6.1904
MRC2	Q9UBG0	C-type mannose receptor 2 OS=Homo sapiens OX=9606 GN=MRC2 PE=1 SV=2	1479	19	227	NA	NA	NA	NA	4.94498	3.5752	4.69587	5.72709	2.44906	3.15533	14.987	21.5453	5.62252	4.64949	12.9373	20.7417	5.76159	5.18171	5.02839	12.3318	17.5473	4.59253
EIF3E	P60228	Eukaryotic translation initiation factor 3 subunit E OS=Homo sapiens OX=9606 GN=EIF3E PE=1 SV=1	445	18	222	NA	NA	NA	NA	6.63108	6.38841	6.44135	6.47826	5.86778	5.6991	6.55201	6.74676	6.02779	6.83182	5.30779	7.05274	6.86433	6.65545	6.58341	6.51999	6.29183	7.45742
RTN4	Q9NQC3	Reticulon-4 OS=Homo sapiens OX=9606 GN=RTN4 PE=1 SV=2	1192	3	264	NA	NA	NA	NA	81.1695	69.5717	71.4664	35.382	55.6072	47.2926	14.1664	13.0622	26.1548	28.5077	12.1348	14.2104	29.6809	25.9543	27.2266	15.907	17.6886	26.056
UBAP2L	Q14157	Ubiquitin-associated protein 2-like OS=Homo sapiens OX=9606 GN=UBAP2L PE=1 SV=2	1087	17	267	NA	NA	NA	NA	5.30982	5.10167	5.148	5.22551	4.08158	3.44238	5.5764	4.71121	6.0359	5.98231	4.81799	4.8743	6.00884	4.92591	5.97591	5.71683	5.69354	5.96947
HMCN1	Q96RW7	Hemicentin-1 OS=Homo sapiens OX=9606 GN=HMCN1 PE=1 SV=2	5635	29	68	NA	NA	NA	NA	1.87196	0.466545	2.23375	0.707365	0.475676	0.0576571	1.81043	1.98288	1.7985	0.660972	10.8053	1.37825	1.16109	2.27236	0.921731	1.74813	1.2195	0.928516
YWHAB	P31946	14-3-3 protein beta/alpha OS=Homo sapiens OX=9606 GN=YWHAB PE=1 SV=3	246	8	441	NA	NA	NA	NA	42.0337	42.2718	39.1751	35.4973	37.3307	32.4209	28.1878	27.0476	22.9778	24.6602	25.4222	27.984	24.425	53.1807	24.3582	29.3091	27.5447	29.2389
CAPZA1	P52907	F-actin-capping protein subunit alpha-1 OS=Homo sapiens OX=9606 GN=CAPZA1 PE=1 SV=3	286	11	270	NA	NA	NA	NA	34.2524	34.8891	34.7265	28.7151	35.23	31.312	21.6047	22.2653	31.1301	33.3494	37.2087	24.1471	33.56	35.3006	30.5711	22.3063	21.1986	34.847
COL15A1	P39059	Collagen alpha-1(XV) chain OS=Homo sapiens OX=9606 GN=COL15A1 PE=1 SV=2	1388	15	98	NA	NA	NA	NA	0.272404	0.200997	0.502482	0.0461371	1.32466	1.15697	10.7525	24.0303	0.0521542	0.154389	12.0317	26.2227	0.0450831	0.135237	0.0995364	11.8037	18.5975	0
B2R9U2	B2R9U2	Peptidylprolyl isomerase OS=Homo sapiens OX=9606 PE=2 SV=1	459	20	205	NA	NA	NA	NA	2.7635	2.31206	2.20846	2.39983	3.18107	2.15364	9.26478	7.24837	3.60014	3.92361	6.29037	8.21209	3.77478	3.84862	3.64889	8.99483	6.88689	4.28151
TNPO1	Q92973	Transportin-1 OS=Homo sapiens OX=9606 GN=TNPO1 PE=1 SV=2	898	14	224	NA	NA	NA	NA	8.95662	9.26295	9.30576	8.9563	7.27739	7.63434	10.3189	9.01562	9.79716	9.32974	10.0246	10.7051	10.818	8.21705	10.3113	10.6955	9.95167	9.29774
HEL-S-66p	V9HWB5	Epididymis secretory sperm binding protein Li 66p OS=Homo sapiens OX=9606 GN=HEL-S-66p PE=2 SV=1	289	16	294	NA	NA	NA	NA	20.2656	22.8687	20.6935	22.1885	18.1217	19.9982	23.9102	27.4582	18.6098	21.651	19.8595	30.4725	20.89	18.4837	19.0331	25.4185	31.78	21.038
RAI14	Q9P0K7	Ankycorbin OS=Homo sapiens OX=9606 GN=RAI14 PE=1 SV=2	980	23	293	NA	NA	NA	NA	9.5371	8.00547	7.69727	7.91745	7.7983	5.63927	7.60926	6.66722	9.03286	8.39461	7.26847	6.73262	9.45169	10.0983	8.03826	7.01246	6.84655	8.81684
HEL-117	V9HW74	Ubiquitin carboxyl-terminal hydrolase OS=Homo sapiens OX=9606 GN=HEL-117 PE=2 SV=1	223	11	366	NA	NA	NA	NA	185.422	125.939	193.874	112.612	162.041	132.652	84.4425	48.9326	181.282	123.264	80.1768	52.8639	194.791	187.268	127.485	87.3032	57.6067	123.11
NEXN	Q0ZGT2	Nexilin OS=Homo sapiens OX=9606 GN=NEXN PE=1 SV=1	675	7	213	NA	NA	NA	NA	11.6501	19.3835	6.07066	14.1122	9.51637	7.65223	2.03104	1.07411	20.1317	20.8525	9.61629	1.41913	20.6893	24.6075	19.7445	1.66276	1.43156	19.7039
MPRIP	Q6WCQ1	Myosin phosphatase Rho-interacting protein OS=Homo sapiens OX=9606 GN=MPRIP PE=1 SV=3	1025	2	136	NA	NA	NA	NA	10.0654	6.89866	7.0764	6.73442	4.5011	1.8415	1.76724	1.25994	4.63709	2.83475	1.31696	1.2801	3.57054	3.46513	2.50857	1.70433	1.16471	2.44107
PRDX6	P30041	Peroxiredoxin-6 OS=Homo sapiens OX=9606 GN=PRDX6 PE=1 SV=3	224	16	330	NA	NA	NA	NA	40.9	37.1043	35.3935	40.7189	35.8001	43.4105	33.2987	47.7278	79.3977	86.9289	36.4575	49.1483	91.8205	88.6576	81.7198	39.508	45.2295	83.0996
CNN1	P51911	Calponin-1 OS=Homo sapiens OX=9606 GN=CNN1 PE=1 SV=2	297	14	285	NA	NA	NA	NA	29.4426	19.7209	5.55989	15.6214	15.0491	1.70654	11.139	10.9044	121.191	69.9861	11.7012	11.3861	139.422	135.68	83.8582	10.534	10.0276	81.8564
RACK1	P63244	Receptor of activated protein C kinase 1 OS=Homo sapiens OX=9606 GN=RACK1 PE=1 SV=3	317	15	301	NA	NA	NA	NA	28.0777	27.1734	26.4948	26.7808	23.7996	23.9203	23.7064	23.1144	19.0197	22.3066	17.3363	25.6619	20.6002	22.2159	21.0652	24.19	19.8756	22.2927
CTTN	Q14247	Src substrate cortactin OS=Homo sapiens OX=9606 GN=CTTN PE=1 SV=2	550	19	302	NA	NA	NA	NA	37.1145	36.3909	43.4237	34.2627	34.1966	27.6123	28.1782	24.9068	34.825	37.1705	37.1051	25.4905	36.4667	35.9205	36.6978	26.663	26.0526	42.0877
B7Z6S9	B7Z6S9	Glucosylceramidase OS=Homo sapiens OX=9606 PE=2 SV=1	621	16	167	NA	NA	NA	NA	22.4166	17.5446	31.9186	22.8157	33.2022	37.607	4.65359	4.59863	14.6973	14.2441	3.49507	5.35558	14.2861	14.9006	15.838	4.74831	4.55414	16.083
YWHAG	P61981	14-3-3 protein gamma OS=Homo sapiens OX=9606 GN=YWHAG PE=1 SV=2	247	11	413	NA	NA	NA	NA	45.1506	41.3749	43.502	38.3045	49.3844	40.9651	39.8974	31.2674	58.6704	60.9417	34.5445	33.1501	67.0475	64.5459	51.2016	37.4005	33.0847	55.799
SERPINE2	A0A024R498	Serpin peptidase inhibitor, clade E (Nexin, plasminogen activator inhibitor type 1), member 2, isoform CRA_b OS=Homo sapiens OX=9606 GN=SERPINE2 PE=3 SV=1	397	15	214	NA	NA	NA	NA	38.9369	11.1816	39.239	34.1157	50.0185	25.2343	1.50815	13.3871	17.0617	18.224	1.79256	14.2246	15.8948	21.5735	23.3295	1.71386	10.5189	19.3637
MATR3	A8MXP9	Matrin-3 OS=Homo sapiens OX=9606 GN=MATR3 PE=1 SV=1	895	17	210	NA	NA	NA	NA	5.22531	3.96292	7.81452	7.30431	2.68624	3.03849	16.2778	11.4119	10.7951	10.4322	16.2161	10.8748	8.01817	8.78086	9.62348	16.7056	10.238	9.9978
RANBP2	P49792	E3 SUMO-protein ligase RanBP2 OS=Homo sapiens OX=9606 GN=RANBP2 PE=1 SV=2	3224	27	169	NA	NA	NA	NA	1.11165	1.43674	1.79686	1.63824	0.728925	1.02009	4.17958	3.09015	2.18364	3.59012	2.99903	3.00393	2.46794	2.4079	3.51796	3.89451	2.77521	3.75684
seTCTP	A0A0P1J1R0	Translationally-controlled tumor protein OS=Homo sapiens OX=9606 GN=seTCTP PE=3 SV=1	172	12	313	NA	NA	NA	NA	28.9466	34.2984	19.8627	25.8233	18.5793	14.9161	23.3379	23.2292	27.7282	30.936	23.0419	25.5818	30.4656	30.2881	27.6241	24.6362	26.8424	29.8485
A0A140VJS9	A0A140VJS9	Serine/threonine-protein phosphatase OS=Homo sapiens OX=9606 PE=2 SV=1	341	2	217	NA	NA	NA	NA	48.5245	39.9741	36.278	36.2764	6.86289	5.46787	25.737	21.0369	31.1683	27.0729	29.8376	24.2053	33.5527	31.5747	22.5385	28.0452	22.1532	23.9928
HNRNPC	G3V4C1	Heterogeneous nuclear ribonucleoproteins C1/C2 OS=Homo sapiens OX=9606 GN=HNRNPC PE=1 SV=1	292	2	188	NA	NA	NA	NA	15.4245	15.008	13.6542	9.17432	11.4627	14.9877	21.8271	13.3494	20.5559	28.1733	119.661	14.8315	20.7701	23.9951	29.1994	20.3596	11.83	28.2913
PPP1CB	P62140	Serine/threonine-protein phosphatase PP1-beta catalytic subunit OS=Homo sapiens OX=9606 GN=PPP1CB PE=1 SV=3	327	5	228	NA	NA	NA	NA	2.52979	2.79382	5.96774	5.32057	1.71683	1.20339	2.92647	3.82718	2.33326	2.69326	1.30343	3.80572	2.83882	2.5588	2.51316	2.58016	1.86993	2.76055
PLTP	B3KUE5	Phospholipid transfer protein, isoform CRA_c OS=Homo sapiens OX=9606 GN=PLTP PE=2 SV=1	513	13	68	NA	NA	NA	NA	0.0464419	0.0669816	0.168621	0.102303	0.298146	0.32061	0.954682	12.0018	0.0791167	0.0838923	1.67834	8.41802	0.417335	0.313078	0.538636	0.787697	9.90087	0.643502
MARCKS	P29966	Myristoylated alanine-rich C-kinase substrate OS=Homo sapiens OX=9606 GN=MARCKS PE=1 SV=4	332	12	272	NA	NA	NA	NA	22.1647	16.4942	21.7642	19.8873	10.8358	3.69168	76.2715	51.1401	21.9685	22.7559	55.9156	49.1278	25.2219	24.7489	16.8749	78.6257	42.7665	21.521
LONP1	E5KMI6	Lon protease homolog, mitochondrial OS=Homo sapiens OX=9606 GN=LONP1 PE=3 SV=1	959	21	256	NA	NA	NA	NA	3.74978	3.5046	5.84169	3.32896	4.33956	3.27305	7.31389	4.27489	2.79045	3.52224	7.75979	4.08073	3.1838	2.77226	3.15382	8.08571	4.04103	3.36463
UQCRC1	P31930	Cytochrome b-c1 complex subunit 1, mitochondrial OS=Homo sapiens OX=9606 GN=UQCRC1 PE=1 SV=3	480	15	244	NA	NA	NA	NA	7.09671	14.7953	9.99655	12.0085	7.43007	13.8541	9.74207	11.4349	9.13082	11.2929	9.00664	12.2783	10.1397	9.3489	12.3988	9.95941	11.8462	10.9658
NAPA	P54920	Alpha-soluble NSF attachment protein OS=Homo sapiens OX=9606 GN=NAPA PE=1 SV=3	295	12	220	NA	NA	NA	NA	14.0371	12.6906	13.7843	15.1828	12.4854	9.78632	13.6111	22.4718	23.3949	19.1704	17.3941	19.3132	19.3773	25.8869	21.4815	14.1877	23.1014	18.3041
SHMT2	P34897	Serine hydroxymethyltransferase, mitochondrial OS=Homo sapiens OX=9606 GN=SHMT2 PE=1 SV=3	504	15	191	NA	NA	NA	NA	5.21135	6.28219	7.59654	7.18366	3.74266	4.38489	10.8616	4.11261	3.86549	6.22003	11.7029	5.29205	8.2162	4.18163	5.17632	11.8503	4.76946	5.0157
VDAC1	P21796	Voltage-dependent anion-selective channel protein 1 OS=Homo sapiens OX=9606 GN=VDAC1 PE=1 SV=2	283	14	364	NA	NA	NA	NA	40.5853	44.9314	35.5306	24.5071	45.8107	55.4355	21.6394	19.6222	25.8583	24.983	17.6116	22.1808	26.5275	26.7278	25.073	20.5921	17.5027	25.9209
2022-09-11	D6RER5	Septin-11 OS=Homo sapiens OX=9606 GN=SEPT11 PE=1 SV=1	432	8	347	NA	NA	NA	NA	29.1254	24.48	29.7556	22.2763	31.8659	26.3753	18.2774	16.6828	21.7011	27.2404	13.8256	18.2587	23.6713	24.535	23.4791	17.5932	15.1402	26.5719
PPP1CC	P36873	Serine/threonine-protein phosphatase PP1-gamma catalytic subunit OS=Homo sapiens OX=9606 GN=PPP1CC PE=1 SV=1	323	2	213	NA	NA	NA	NA	0.927346	0.810114	0.831564	1.06519	0.780696	0.667261	0.915452	0.711921	0.391457	0.895096	0.822728	0.795002	0.983211	0.963444	0.734209	0.942057	0.686116	0.889327
B4DS66	B4DS66	MICOS complex subunit MIC60 OS=Homo sapiens OX=9606 PE=2 SV=1	660	2	273	NA	NA	NA	NA	0.170064	0.199448	0.275804	0.193264	0.323099	0.372491	0.377174	0.32675	0.0536012	0.283133	0.355177	0.326435	0.175504	0.0676051	0.246544	0.35928	0.213381	0.0990252
PSMC2	P35998	26S proteasome regulatory subunit 7 OS=Homo sapiens OX=9606 GN=PSMC2 PE=1 SV=3	433	15	332	NA	NA	NA	NA	9.83598	9.41805	10.5769	9.62411	8.53952	8.07785	8.78686	8.3068	10.7674	9.93513	6.70418	8.89002	11.5627	11.5234	9.36729	9.06872	7.87601	10.3417
HNRNPH2	P55795	Heterogeneous nuclear ribonucleoprotein H2 OS=Homo sapiens OX=9606 GN=HNRNPH2 PE=1 SV=1	449	8	281	NA	NA	NA	NA	3.5844	3.65152	5.46991	4.4791	3.16486	3.63365	6.26052	6.11786	5.14785	8.37875	7.20959	5.96396	7.50894	7.37187	7.65966	5.94457	5.69825	9.09065
ARHGAP1	Q07960	Rho GTPase-activating protein 1 OS=Homo sapiens OX=9606 GN=ARHGAP1 PE=1 SV=1	439	15	257	NA	NA	NA	NA	20.1038	20.1645	17.3669	19.4689	27.485	29.8144	14.5422	23.7149	19.9933	19.8261	12.6565	19.3361	21.082	20.6903	18.4188	15.3464	24.3076	19.7648
PGAM1	Q6FHU2	Phosphoglycerate mutase (Fragment) OS=Homo sapiens OX=9606 GN=PGAM1 PE=2 SV=1	254	13	375	NA	NA	NA	NA	69.6641	50.7694	54.4487	46.2587	62.4358	50.4222	44.8883	43.1847	72.4906	57.0478	39.2899	47.6952	71.5145	70.8255	54.3379	52.7798	45.4941	54.6629
IGF2BP1	Q9NZI8	Insulin-like growth factor 2 mRNA-binding protein 1 OS=Homo sapiens OX=9606 GN=IGF2BP1 PE=1 SV=2	577	18	253	NA	NA	NA	NA	2.04316	2.22131	1.56794	1.31021	1.15973	1.37657	39.5676	31.9457	21.7537	28.9355	45.4075	37.4805	24.9514	23.9409	29.6551	37.6531	29.445	28.9726
GAA	A0A024R8Q1	Glucosidase, alpha acid (Pompe disease, glycogen storage disease type II), isoform CRA_a OS=Homo sapiens OX=9606 GN=GAA PE=3 SV=1	952	8	191	NA	NA	NA	NA	5.22604	3.6596	14.7384	8.63784	6.44232	8.07091	4.80615	6.16972	12.3081	17.7837	4.37792	4.88076	13.7423	12.3987	16.1035	4.07123	5.32478	17.2168
B2RB23	B2RB23	cDNA, FLJ95265, highly similar to Homo sapiens acetyl-Coenzyme A acyltransferase 2 (mitochondrial 3-oxoacyl-Coenzyme A thiolase) (ACAA2), nuclear gene encoding mitochondrial protein, mRNA OS=Homo sapiens OX=9606 PE=2 SV=1	397	14	177	NA	NA	NA	NA	1.69393	2.9847	4.03211	4.15704	3.23345	6.56223	8.24173	7.2645	4.21514	4.09964	6.57598	7.36515	4.6093	4.24395	4.056	7.76349	7.25464	4.03044
ILF2	Q12905	Interleukin enhancer-binding factor 2 OS=Homo sapiens OX=9606 GN=ILF2 PE=1 SV=2	390	15	200	NA	NA	NA	NA	4.93235	4.39008	5.17619	4.19365	5.07912	5.20683	6.3796	4.92361	6.02536	7.66732	23.6954	4.98285	6.12967	6.87213	8.57793	6.27853	4.53806	8.08818
RAB1A	Q5U0I6	H.sapiens ras-related Hrab1A protein OS=Homo sapiens OX=9606 GN=RAB1A PE=2 SV=1	205	4	340	NA	NA	NA	NA	27.9264	32.545	25.9566	27.3252	36.6545	38.6093	31.1257	35.4389	32.1724	33.0467	24.1518	32.3263	33.734	34.7228	30.0819	28.6155	31.0584	32.387
CAPNS1	A0A0C4DGQ5	Calpain small subunit 1 OS=Homo sapiens OX=9606 GN=CAPNS1 PE=1 SV=1	322	9	300	NA	NA	NA	NA	21.8042	23.728	24.5224	23.2145	21.8065	23.3008	16.7645	18.9423	20.5202	19.9189	15.9407	20.7155	21.6428	19.96	18.9289	17.574	18.9439	18.3605
A8K6V3	A8K6V3	cDNA FLJ78677, highly similar to Homo sapiens splicing factor 3b, subunit 3, 130kDa (SF3B3), mRNA OS=Homo sapiens OX=9606 PE=2 SV=1	1217	21	204	NA	NA	NA	NA	3.88857	3.98832	3.92136	3.71013	2.38067	2.33155	6.69147	4.72087	3.02353	4.97683	7.92707	4.96848	3.72576	3.60608	4.10143	6.55272	4.50345	4.75301
FAM114A1	Q8IWE2	Protein NOXP20 OS=Homo sapiens OX=9606 GN=FAM114A1 PE=1 SV=2	563	15	172	NA	NA	NA	NA	4.03998	4.24168	4.34877	4.61122	3.33646	3.01447	7.58637	11.0519	5.70991	6.54526	6.81185	9.61281	5.94764	7.04611	5.22972	7.63448	9.69463	6.29232
B2RBH2	B2RBH2	cDNA, FLJ95508, highly similar to Homo sapiens 5'-nucleotidase, ecto (CD73) (NT5E), mRNA OS=Homo sapiens OX=9606 PE=2 SV=1	574	15	165	NA	NA	NA	NA	86.559	71.9911	49.6056	45.1032	83.5851	68.7623	14.7193	16.7305	67.9412	59.9341	18.3829	15.2485	73.3236	88.8982	60.0705	13.3338	13.0787	65.6196
PLOD3	O60568	Multifunctional procollagen lysine hydroxylase and glycosyltransferase LH3 OS=Homo sapiens OX=9606 GN=PLOD3 PE=1 SV=1	738	19	243	NA	NA	NA	NA	7.26969	10.1619	4.44126	7.74667	6.6008	10.8289	8.90516	7.27271	7.70312	5.80818	7.85674	8.1942	8.07431	7.85585	5.6337	10.153	7.55363	5.41587
XPO1	O14980	Exportin-1 OS=Homo sapiens OX=9606 GN=XPO1 PE=1 SV=1	1071	15	181	NA	NA	NA	NA	2.07816	1.73664	2.32926	2.11167	2.62559	2.67486	4.06341	3.28486	2.59245	3.04795	5.30181	3.06667	2.77233	2.78764	3.5272	4.40206	2.89003	3.17455
ECE1	P42892	Endothelin-converting enzyme 1 OS=Homo sapiens OX=9606 GN=ECE1 PE=1 SV=2	770	13	130	NA	NA	NA	NA	4.51937	4.95621	4.99797	5.59295	3.77088	3.43337	6.96613	7.66639	2.25763	2.35373	7.86926	8.68526	2.40756	2.32336	2.70582	6.94857	11.4601	2.5178
C1orf24	A0A024R978	Chromosome 1 open reading frame 24, isoform CRA_a OS=Homo sapiens OX=9606 GN=C1orf24 PE=4 SV=1	928	21	167	NA	NA	NA	NA	12.9617	2.83413	15.741	3.82152	6.13351	2.2219	11.0172	4.02646	1.50585	0.674452	9.48329	4.19472	1.59715	1.29812	0.890738	13.0133	3.953	0.768741
MYO1D	O94832	Unconventional myosin-Id OS=Homo sapiens OX=9606 GN=MYO1D PE=1 SV=2	1006	26	98	NA	NA	NA	NA	7.61917	6.29501	14.9214	15.4415	6.13949	4.35296	0.519778	0.833341	0.115577	0.0337043	0.508184	0.779517	0.0859258	0.143301	0.05031	0.498838	0.646571	0.0140233
PCK2	A0A0S2Z430	Phosphoenolpyruvate carboxykinase 2 isoform 1 (Fragment) OS=Homo sapiens OX=9606 GN=PCK2 PE=2 SV=1	640	20	126	NA	NA	NA	NA	10.8165	3.8348	11.5883	2.60919	4.12084	2.3967	14.6666	1.98962	1.32475	1.28419	10.5445	1.69241	1.86558	1.42451	1.15972	12.2976	1.87586	1.15594
SOD2	P04179	Superoxide dismutase [Mn], mitochondrial OS=Homo sapiens OX=9606 GN=SOD2 PE=1 SV=3	222	11	203	NA	NA	NA	NA	52.3474	41.2729	85.1773	52.6874	210.643	311.181	5.01841	5.45862	27.0508	34.3065	3.73227	6.41045	28.8857	28.1651	33.7524	5.05872	6.10598	33.6324
DPP4	P27487	Dipeptidyl peptidase 4 OS=Homo sapiens OX=9606 GN=DPP4 PE=1 SV=2	766	23	352	NA	NA	NA	NA	43.352	31.4581	80.1409	44.3603	137.215	118.729	34.4831	53.3138	30.4826	29.9773	24.22	57.6051	32.6707	31.4925	27.2364	32.5585	52.6083	31.0524
PGIS	Q6LEN0	Prostacyclin synthase (Fragment) OS=Homo sapiens OX=9606 GN=PGIS PE=3 SV=1	509	19	116	NA	NA	NA	NA	18.8437	11.8877	51.807	33.5135	11.0751	5.73739	2.13363	1.95732	0.800705	1.08545	2.4237	1.86571	0.913894	0.930184	1.09144	1.94723	1.68295	1.14539
PGD	P52209	6-phosphogluconate dehydrogenase, decarboxylating OS=Homo sapiens OX=9606 GN=PGD PE=1 SV=3	483	16	263	NA	NA	NA	NA	21.894	14.868	17.1351	13.3285	28.5263	33.2764	13.6568	11.9033	15.5311	15.547	11.6889	12.1642	16.8253	17.0032	13.4073	13.7505	12.1777	15.007
RCN3	Q96D15	Reticulocalbin-3 OS=Homo sapiens OX=9606 GN=RCN3 PE=1 SV=1	328	12	165	NA	NA	NA	NA	24.1013	27.0768	18.3936	20.0136	24.3209	26.7757	1.46813	4.14121	1.60081	0.894119	1.21861	4.35252	1.75088	2.26296	0.949965	1.53834	3.74473	0.73642
EEF1D	E9PRY8	Elongation factor 1-delta OS=Homo sapiens OX=9606 GN=EEF1D PE=1 SV=1	697	2	253	NA	NA	NA	NA	54.1829	53.0831	35.1451	41.4982	26.0991	24.242	31.2474	27.1862	32.9436	30.5796	25.557	28.2795	34.2759	31.1821	29.1432	31.6928	27.7464	29.5636
A0A140VK27	A0A140VK27	Leukotriene A(4) hydrolase OS=Homo sapiens OX=9606 PE=2 SV=1	611	17	202	NA	NA	NA	NA	11.6357	10.8709	11.9656	11.0069	11.7566	10.8636	5.81573	5.84477	6.22967	6.80413	4.07697	5.59545	8.02746	7.73073	6.48445	5.45384	4.95383	6.91603
B3KML1	B3KML1	cDNA FLJ11308 fis, clone PLACE1010074, highly similar to Sorting nexin-2 OS=Homo sapiens OX=9606 PE=2 SV=1	519	15	291	NA	NA	NA	NA	9.94927	9.98821	13.5653	10.3782	11.3553	12.5186	15.5666	11.4296	9.41115	10.5249	13.904	12.0963	9.55764	9.81418	10.4641	15.1473	10.9057	11.1683
NDUFS1	E5KRK5	Mitochondrial NADH-ubiquinone oxidoreductase 75 kDa subunit OS=Homo sapiens OX=9606 GN=NDUFS1 PE=3 SV=1	727	19	188	NA	NA	NA	NA	3.7186	6.09304	5.33004	5.78767	4.01587	5.65437	4.25804	4.04426	3.45801	4.28897	3.52504	4.02352	3.42807	4.07471	4.1567	3.89635	3.76811	3.91927
DSG2	Q14126	Desmoglein-2 OS=Homo sapiens OX=9606 GN=DSG2 PE=1 SV=2	1118	17	109	NA	NA	NA	NA	0.130241	0.0123708	0.0702396	0.0355934	0.142508	0.0728613	3.41033	3.70444	0.7737	1.73195	4.45379	2.35827	0.988552	1.1655	0.541572	3.61029	2.10841	0.680672
PRDX4	Q13162	Peroxiredoxin-4 OS=Homo sapiens OX=9606 GN=PRDX4 PE=1 SV=1	271	10	255	NA	NA	NA	NA	72.0115	64.2272	53.786	62.0669	78.703	81.7587	50.8078	71.1013	70.2979	57.3212	44.1778	74.6554	74.912	72.4636	52.4842	60.0997	69.1489	54.9497
G6PD	P11413	Glucose-6-phosphate 1-dehydrogenase OS=Homo sapiens OX=9606 GN=G6PD PE=1 SV=4	515	21	229	NA	NA	NA	NA	33.6966	22.6677	24.3773	18.4405	36.5987	40.8632	5.49711	6.77048	8.72367	12.648	3.98139	7.0796	10.562	10.7274	12.2265	6.74158	9.01679	13.3183
IDH2	P48735	Isocitrate dehydrogenase [NADP], mitochondrial OS=Homo sapiens OX=9606 GN=IDH2 PE=1 SV=2	452	15	227	NA	NA	NA	NA	6.81016	9.36663	6.04917	8.80534	5.92648	5.97156	14.5679	16.1742	8.14559	8.6144	10.6284	15.6401	9.51306	9.80356	8.51362	13.4778	15.1874	9.45249
A8K132	A8K132	cDNA FLJ75476, highly similar to Homo sapiens glutaminase (GLS), mRNA OS=Homo sapiens OX=9606 PE=2 SV=1	669	8	263	NA	NA	NA	NA	17.0503	17.4031	10.5011	13.7333	14.4382	8.88827	11.5428	9.37923	18.1737	14.9305	9.89805	9.04094	21.8774	21.0021	13.964	11.5208	8.69159	13.7625
HNRNPR	O43390	Heterogeneous nuclear ribonucleoprotein R OS=Homo sapiens OX=9606 GN=HNRNPR PE=1 SV=1	633	2	264	NA	NA	NA	NA	5.67921	5.18527	8.62598	5.77346	4.38815	4.88939	15.1493	8.3078	10.8427	10.9786	35.1379	8.03573	8.81482	9.22267	10.9864	13.917	7.28596	11.3674
EIF3S9	A0A024R821	Eukaryotic translation initiation factor 3 subunit B OS=Homo sapiens OX=9606 GN=EIF3S9 PE=3 SV=1	814	20	191	NA	NA	NA	NA	9.09117	8.52428	8.28149	8.5097	6.47704	5.54414	10.2769	9.95961	7.71981	9.3555	9.28703	10.4844	8.90934	8.59088	8.15093	10.4683	10.424	8.71277
RAB7A	P51149	Ras-related protein Rab-7a OS=Homo sapiens OX=9606 GN=RAB7A PE=1 SV=1	207	13	262	NA	NA	NA	NA	32.9406	34.3717	35.1067	30.5276	51.4123	56.3852	16.8054	15.3508	22.5486	28.5208	12.7008	18.1741	23.2589	20.8744	26.5056	15.7277	16.2163	28.0414
LAMB1	G3XAI2	Laminin subunit beta-1 OS=Homo sapiens OX=9606 GN=LAMB1 PE=1 SV=1	1810	20	207	NA	NA	NA	NA	4.53569	5.1614	2.98511	6.30981	6.06811	8.80218	6.41933	7.36337	6.01869	6.99379	17.7074	6.26667	6.98472	5.57375	6.24766	5.52498	6.28793	6.36497
PFN1	P07737	Profilin-1 OS=Homo sapiens OX=9606 GN=PFN1 PE=1 SV=2	140	9	559	NA	NA	NA	NA	222.553	203.596	173.687	208.019	173.347	165.577	162.927	152.869	241.233	256.368	136.198	155.146	284.185	267.89	242.505	152.864	155.994	256.536
HUWE1	A0A024R9W5	HECT, UBA and WWE domain containing 1, isoform CRA_b OS=Homo sapiens OX=9606 GN=HUWE1 PE=4 SV=1	4374	28	158	NA	NA	NA	NA	3.45088	3.5593	5.14845	4.15412	3.33578	2.65715	4.27356	3.48833	2.91138	2.9783	3.55906	3.85455	3.5026	1.71406	2.54796	5.53292	3.70483	2.90219
UACA	Q9BZF9	Uveal autoantigen with coiled-coil domains and ankyrin repeats OS=Homo sapiens OX=9606 GN=UACA PE=1 SV=2	1416	28	150	NA	NA	NA	NA	11.0177	10.3096	12.0116	12.0199	5.95531	4.84915	1.94467	2.23968	2.16027	1.57925	1.59499	1.83815	2.56827	2.44491	1.60942	1.83661	1.90238	1.83623
PSMC4	A8K2M0	Proteasome (Prosome, macropain) 26S subunit, ATPase, 4, isoform CRA_b OS=Homo sapiens OX=9606 GN=PSMC4 PE=2 SV=1	418	14	159	NA	NA	NA	NA	6.70682	6.10532	6.79523	5.54373	5.84007	5.12865	6.52973	6.6844	7.66781	7.64443	6.06548	6.62905	8.06926	7.55631	7.39685	6.51728	7.45837	7.4825
Q53GF9	Q53GF9	Full-length cDNA 5-PRIME end of clone CS0DF013YM24 of Fetal brain of Homo sapiens (Human) variant (Fragment) OS=Homo sapiens OX=9606 PE=2 SV=1	225	8	253	NA	NA	NA	NA	23.7836	27.9157	20.1288	23.4104	23.6068	24.5777	25.5274	29.3345	26.8647	23.1533	22.8722	30.2753	38.3535	28.8868	22.3347	23.9278	28.6705	33.0166
A8K7Q1	A8K7Q1	cDNA FLJ77770, highly similar to Homo sapiens nucleobindin 1 (NUCB1), mRNA OS=Homo sapiens OX=9606 PE=2 SV=1	461	18	282	NA	NA	NA	NA	13.326	13.6298	10.1128	11.8059	13.98	12.5199	15.6302	13.3066	17.9758	10.8268	17.4009	14.2782	15.9135	15.5138	10.5634	17.634	13.5266	11.1349
A5Z217	A5Z217	Mutant desmin OS=Homo sapiens OX=9606 PE=2 SV=1	470	15	232	NA	NA	NA	NA	0.895941	0.893677	0.212262	0.308639	0.173597	0.887232	1.3558	1.54726	0.0968038	0.30507	13.1521	1.49616	0.0769595	0.233276	1.25998	1.43469	1.25916	0.434975
SSB	B5BUB5	Autoantigen La (Fragment) OS=Homo sapiens OX=9606 GN=SSB PE=2 SV=1	408	18	254	NA	NA	NA	NA	8.1254	7.85333	10.0532	10.7525	6.26067	6.5265	18.3766	13.855	12.376	13.6012	14.5567	13.9237	9.17829	9.6238	12.7053	20.5504	15.4061	13.7195
FBLN1	P23142	Fibulin-1 OS=Homo sapiens OX=9606 GN=FBLN1 PE=1 SV=4	703	6	234	NA	NA	NA	NA	109.752	90.1167	41.1838	48.9302	48.2325	19.0961	20.8456	26.7994	140.24	119.422	49.0469	26.4392	152.994	199.595	143.257	19.2497	21.506	120.573
DDX3X	A0A2R8Y645	ATP-dependent RNA helicase DDX3X OS=Homo sapiens OX=9606 GN=DDX3X PE=1 SV=1	716	6	270	NA	NA	NA	NA	9.53823	9.78116	7.89717	10.3027	6.02741	5.91972	12.0449	11.0451	11.6044	13.5692	10.0798	11.6737	12.4332	12.3361	12.8363	11.5787	11.8037	13.6643
SLC3A2	J3KPF3	4F2 cell-surface antigen heavy chain OS=Homo sapiens OX=9606 GN=SLC3A2 PE=1 SV=1	631	18	240	NA	NA	NA	NA	14.2528	6.42171	10.7914	5.15812	8.75256	4.26246	21.6957	7.7176	14.6268	8.90572	19.3988	8.06347	15.8131	16.2711	8.77362	23.3787	7.39259	9.11803
HSPA2	P54652	Heat shock-related 70 kDa protein 2 OS=Homo sapiens OX=9606 GN=HSPA2 PE=1 SV=1	639	7	341	NA	NA	NA	NA	0.616602	0.899394	0.234666	0.590068	1.59254	1.33663	0.862733	1.91152	0.766199	1.36591	0.689529	1.83203	0.567101	0.770625	1.14783	0.919719	2.1488	1.48077
KRT7	P08729	Keratin, type II cytoskeletal 7 OS=Homo sapiens OX=9606 GN=KRT7 PE=1 SV=5	469	20	217	NA	NA	NA	NA	17.9353	5.07859	8.57071	3.41277	2.01698	0.969101	0.0348806	0.837941	11.7974	2.71917	0.031533	0.845371	13.5128	12.2389	4.30696	0	0.899028	2.8431
PITRM1	Q5JRX3	Presequence protease, mitochondrial OS=Homo sapiens OX=9606 GN=PITRM1 PE=1 SV=3	1037	24	184	NA	NA	NA	NA	3.39757	4.50311	7.64276	8.43713	3.85148	5.5994	3.8104	3.96986	2.35284	2.54187	2.72525	4.06772	3.17826	2.79608	3.20059	4.07343	4.16961	2.75986
TJP1	G3V1L9	Tight junction protein 1 (Zona occludens 1), isoform CRA_a OS=Homo sapiens OX=9606 GN=TJP1 PE=1 SV=1	1768	22	133	NA	NA	NA	NA	3.49871	2.38814	3.22365	2.90247	2.35261	0.901313	7.41602	5.94264	1.54533	3.52816	5.70244	3.27411	2.64148	2.0999	2.02865	4.81807	3.04031	2.49054
SARS	Q5T5C7	Serine--tRNA ligase, cytoplasmic OS=Homo sapiens OX=9606 GN=SARS PE=1 SV=1	536	16	167	NA	NA	NA	NA	8.76591	8.53429	8.88729	7.17833	6.48792	6.32315	12.6507	5.6946	9.25543	8.49087	9.90992	6.31672	9.07668	9.40499	7.43154	12.4028	6.05926	8.84963
HNRPD	A0A024RDF3	Heterogeneous nuclear ribonucleoprotein D (AU-rich element RNA binding protein 1, 37kDa), isoform CRA_d OS=Homo sapiens OX=9606 GN=HNRPD PE=4 SV=1	355	11	198	NA	NA	NA	NA	14.2676	11.5206	20.3973	17.1504	6.76329	7.64513	36.0061	27.0583	18.6363	29.2433	43.6133	26.2838	20.7074	21.0462	27.368	35.5536	26.4318	28.4472
okuribin	A3KC71	Nuclear envelope protein okuribin OS=Homo sapiens OX=9606 GN=okuribin PE=2 SV=1	950	17	93	NA	NA	NA	NA	10.6633	4.5369	13.7899	7.13976	3.59864	0.639925	0.217679	1.17999	0.457803	0.127079	0.379291	0.957657	0.423768	0.484325	0.169827	0.208927	0.928765	0.177304
RAB1B	Q9H0U4	Ras-related protein Rab-1B OS=Homo sapiens OX=9606 GN=RAB1B PE=1 SV=1	201	3	293	NA	NA	NA	NA	1.15182	1.39548	1.32945	1.37124	1.45072	1.55124	1.56691	2.05803	1.72063	2.09254	1.12845	2.19627	2.36802	2.22732	1.84872	1.59003	2.2842	2.01765
GNAI2	P04899	Guanine nucleotide-binding protein G(i) subunit alpha-2 OS=Homo sapiens OX=9606 GN=GNAI2 PE=1 SV=3	355	8	205	NA	NA	NA	NA	14.0596	13.1016	17.0758	12.1192	20.3597	17.9554	5.87661	7.38082	6.95217	6.39393	4.5246	7.87914	7.77696	8.35827	6.3143	6.07776	6.50636	7.15251
NOP58	Q9Y2X3	Nucleolar protein 58 OS=Homo sapiens OX=9606 GN=NOP58 PE=1 SV=1	529	16	105	NA	NA	NA	NA	1.96463	1.73541	2.88261	1.15485	2.02439	1.72338	2.62689	1.82484	2.39872	3.18762	11.9482	1.57493	2.24449	3.10029	4.15312	3.12417	0.868893	2.9005
HEL-S-112	V9HW92	Epididymis secretory protein Li 112 OS=Homo sapiens OX=9606 GN=HEL-S-112 PE=2 SV=1	329	14	260	NA	NA	NA	NA	14.6448	9.52944	7.08099	7.36142	8.37824	6.03997	11.2294	11.3121	22.4957	15.4565	11.8633	12.4299	23.5444	21.5073	13.4403	11.8636	13.3639	14.0589
VPS35	Q96QK1	Vacuolar protein sorting-associated protein 35 OS=Homo sapiens OX=9606 GN=VPS35 PE=1 SV=2	796	18	221	NA	NA	NA	NA	12.5526	11.9785	14.8053	11.7678	15.2573	15.7793	7.36879	7.09636	5.81724	7.70999	7.10755	7.43451	6.2382	6.45286	7.41116	7.00812	6.67831	7.57597
ANXA4	Q6LES2	Annexin (Fragment) OS=Homo sapiens OX=9606 GN=ANXA4 PE=2 SV=1	321	12	262	NA	NA	NA	NA	17.873	10.2195	27.0273	7.56295	23.8472	10.8765	5.44613	5.524	15.3234	8.79352	3.92229	5.13232	11.6001	11.8792	9.15912	5.05324	5.0656	9.1178
GOLGA3	Q08378	Golgin subfamily A member 3 OS=Homo sapiens OX=9606 GN=GOLGA3 PE=1 SV=2	1498	23	133	NA	NA	NA	NA	3.92533	3.09654	3.41173	3.4755	1.53499	1.18553	3.67325	2.87373	2.06859	1.21187	3.02319	2.44468	2.31656	2.20467	1.21227	3.19162	2.66253	1.22733
A8KAH7	A8KAH7	cDNA FLJ75444, highly similar to Homo sapiens protein kinase, cAMP-dependent, regulatory, type II, alpha (PRKAR2A), mRNA OS=Homo sapiens OX=9606 PE=2 SV=1	404	13	238	NA	NA	NA	NA	9.43514	8.32258	9.78821	7.78399	8.79727	7.64888	7.93393	8.73825	10.1713	11.3478	7.38216	7.96851	11.9927	10.7748	12.121	9.72108	10.0887	11.3101
PSMD13	A0A024R201	Proteasome (Prosome, macropain) 26S subunit, non-ATPase, 13, isoform CRA_a OS=Homo sapiens OX=9606 GN=PSMD13 PE=1 SV=1	376	15	259	NA	NA	NA	NA	12.3255	11.1801	11.7823	10.9056	9.7456	9.9552	10.5099	12.1323	14.4608	11.9619	10.94	11.9036	16.0184	12.98	14.5989	11.0948	10.0049	12.4243
STOML2	Q9UJZ1	Stomatin-like protein 2, mitochondrial OS=Homo sapiens OX=9606 GN=STOML2 PE=1 SV=1	356	14	155	NA	NA	NA	NA	2.87165	3.06735	4.76447	2.89779	2.7923	4.16284	4.64086	4.3774	3.36439	4.6716	4.56298	3.86445	3.9441	3.5717	4.98317	4.47962	3.93221	4.90576
HADHB	P55084	Trifunctional enzyme subunit beta, mitochondrial OS=Homo sapiens OX=9606 GN=HADHB PE=1 SV=3	474	18	237	NA	NA	NA	NA	16.974	21.0122	20.7655	19.7549	22.4558	28.2457	8.7086	9.95973	9.85599	13.5721	6.57179	9.42428	11.7844	10.8449	12.5079	10.0867	8.75569	11.9481
RAB5C	A0A024R1U4	RAB5C, member RAS oncogene family, isoform CRA_a OS=Homo sapiens OX=9606 GN=RAB5C PE=4 SV=1	216	7	237	NA	NA	NA	NA	14.0148	14.765	13.7656	12.4843	22.1097	21.3478	7.88414	7.71713	10.6227	11.1643	6.68725	8.67165	11.586	11.583	10.3868	8.25842	8.00798	11.0475
Q53FV3	Q53FV3	COP9 signalosome subunit 4 variant (Fragment) OS=Homo sapiens OX=9606 PE=2 SV=1	406	15	170	NA	NA	NA	NA	6.31917	6.30198	6.08176	5.84709	5.98229	5.74425	6.46206	6.06428	7.56579	7.65688	6.46724	6.84654	8.08061	8.12684	8.46174	7.03899	6.01402	7.61805
YWHAH	A0A024R1K7	Tyrosine 3-monooxygenase/tryptophan 5-monooxygenase activation protein, eta polypeptide, isoform CRA_b OS=Homo sapiens OX=9606 GN=YWHAH PE=3 SV=1	246	13	342	NA	NA	NA	NA	52.4937	50.9855	56.8937	50.6661	47.252	44.7946	41.0814	32.6004	50.5212	51.1997	32.8259	34.2067	52.2907	48.9323	50.5893	38.6948	36.654	52.0636
DBNL	Q9UJU6	Drebrin-like protein OS=Homo sapiens OX=9606 GN=DBNL PE=1 SV=1	430	4	241	NA	NA	NA	NA	10.4842	9.2519	11.3876	9.658	9.74093	6.70379	8.4376	8.41613	12.5056	11.7471	6.34574	8.26822	12.5498	12.7248	11.6603	7.97337	8.05292	12.5369
MTHFD1	F5H2F4	C-1-tetrahydrofolate synthase, cytoplasmic OS=Homo sapiens OX=9606 GN=MTHFD1 PE=1 SV=1	1020	24	181	NA	NA	NA	NA	10.1719	10.7252	13.4241	14.0789	11.0494	11.7169	9.87643	7.91832	6.54748	5.82168	6.69587	8.20924	6.17067	5.99111	5.49962	9.7163	8.54364	5.98275
DPP3	G3V180	Dipeptidyl peptidase 3 OS=Homo sapiens OX=9606 GN=DPP3 PE=1 SV=1	757	3	177	NA	NA	NA	NA	5.46198	5.45937	5.24157	6.48538	5.62357	5.19417	3.00003	3.13686	5.71524	5.72686	1.8796	3.34737	6.44164	5.63826	5.46186	3.23907	3.41656	5.89076
LMAN1	P49257	Protein ERGIC-53 OS=Homo sapiens OX=9606 GN=LMAN1 PE=1 SV=2	510	14	214	NA	NA	NA	NA	20.4475	19.853	13.2166	14.7466	16.4845	14.9284	30.9713	35.7716	24.8413	17.5711	25.1536	37.2382	25.4519	27.0175	17.1629	31.2468	34.2492	16.4445
LRRFIP1	Q32MZ4	Leucine-rich repeat flightless-interacting protein 1 OS=Homo sapiens OX=9606 GN=LRRFIP1 PE=1 SV=2	808	17	147	NA	NA	NA	NA	6.98367	7.15853	4.8116	7.38634	4.38613	2.81596	2.09516	2.40354	4.16621	4.12235	2.46981	2.74643	4.90411	3.93679	3.77734	2.52107	3.13675	3.49954
AP2A2	O94973	AP-2 complex subunit alpha-2 OS=Homo sapiens OX=9606 GN=AP2A2 PE=1 SV=2	939	13	227	NA	NA	NA	NA	2.05171	1.96551	2.18635	1.94157	2.39598	1.49621	1.84338	2.12274	1.53247	2.27258	1.91249	2.21867	1.68964	1.92683	1.75753	1.56111	1.91083	2.79586
B2RAW0	B2RAW0	cDNA, FLJ95154, highly similar to Homo sapiens disabled homolog 2, mitogen-responsive phosphoprotein (Drosophila) (DAB2), mRNA OS=Homo sapiens OX=9606 PE=2 SV=1	770	14	129	NA	NA	NA	NA	8.56981	5.26052	11.5174	6.3016	10.9455	6.11827	1.64964	1.34337	3.43817	1.39771	1.5449	1.05079	3.77933	3.29513	1.5204	1.70262	1.0321	1.83455
LTBP1	Q14766	Latent-transforming growth factor beta-binding protein 1 OS=Homo sapiens OX=9606 GN=LTBP1 PE=1 SV=4	1721	15	78	NA	NA	NA	NA	0.562158	1.2829	0.500203	0.632048	0.243816	0.345208	3.85876	1.61908	1.7529	0.332589	49.6518	1.3406	0.664087	2.38877	2.68587	4.25802	1.00661	0.840086
CAD	P27708	CAD protein OS=Homo sapiens OX=9606 GN=CAD PE=1 SV=3	2225	24	177	NA	NA	NA	NA	2.76537	3.21973	2.81691	3.28896	3.70426	4.12857	7.023	5.86717	2.79355	3.41941	7.8603	5.87349	3.34477	3.14419	3.09335	5.94457	5.78922	2.99777
A8K486	A8K486	Peptidyl-prolyl cis-trans isomerase OS=Homo sapiens OX=9606 PE=2 SV=1	165	12	497	NA	NA	NA	NA	283.079	278.933	276.906	288.986	291.793	284.276	202.41	179.019	222.27	231.14	169.269	191.958	241.913	236.086	224.337	191.075	182.141	252.21
B7Z481	B7Z481	cDNA FLJ54018, highly similar to PDZ and LIM domain protein 5 OS=Homo sapiens OX=9606 PE=2 SV=1	474	2	190	NA	NA	NA	NA	2.26588	4.07084	2.10391	3.9345	1.26681	0.802542	0.816366	0.146181	1.65847	1.38474	0.580425	0.70821	1.5514	1.64199	1.2476	0.108299	0.615685	1.39126
CEMIP	Q8WUJ3	Cell migration-inducing and hyaluronan-binding protein OS=Homo sapiens OX=9606 GN=CEMIP PE=1 SV=2	1361	19	76	NA	NA	NA	NA	7.43988	4.47927	8.5	9.6722	13.9121	3.97581	0.554899	0.504954	0.234107	0.163527	0.515932	0.451237	0.940221	0.231869	0.172735	0.537554	0.500288	0.178929
COL18A1	D3DSM5	Collagen, type XVIII, alpha 1, isoform CRA_b OS=Homo sapiens OX=9606 GN=COL18A1 PE=4 SV=1	1516	19	132	NA	NA	NA	NA	1.08042	4.2161	0.879876	2.39519	1.69945	2.77131	12.8982	19.5096	2.39755	2.99563	7.67833	17.2755	1.9327	2.83959	5.30082	10.0468	14.151	3.52476
INF2	Q27J81	Inverted formin-2 OS=Homo sapiens OX=9606 GN=INF2 PE=1 SV=2	1249	19	146	NA	NA	NA	NA	3.68868	4.91863	4.25766	4.83414	3.88729	3.2715	1.68583	1.7924	1.54516	1.28514	1.5138	1.78355	1.54713	1.36051	1.13153	1.48539	1.64177	1.04443
MYO1B	B0I1S9	MYO1B variant protein OS=Homo sapiens OX=9606 GN=MYO1B PE=2 SV=1	1136	17	105	NA	NA	NA	NA	10.004	7.8297	5.71506	3.72854	8.81835	7.72999	1.22892	2.69667	1.79974	0.706144	1.39464	1.09763	1.82174	2.97618	2.10183	1.0884	3.05884	0.595433
DDX5	B5BUE6	ATP-dependent RNA helicase DDX5 (Fragment) OS=Homo sapiens OX=9606 GN=DDX5 PE=2 SV=1	614	12	274	NA	NA	NA	NA	6.04012	5.23263	6.43208	7.35215	4.68505	5.30075	10.0205	7.69743	7.93418	12.0619	6.92695	7.45241	9.78946	8.73379	10.8453	10.1836	7.74243	11.3201
ZYX	Q15942	Zyxin OS=Homo sapiens OX=9606 GN=ZYX PE=1 SV=1	572	13	278	NA	NA	NA	NA	37.7427	30.8065	18.5167	26.752	16.7626	8.99693	15.682	12.2593	49.5582	39.7343	14.7671	13.3257	52.7754	46.7277	32.4285	16.3136	14.7838	35.8226
ADD1	P35611	Alpha-adducin OS=Homo sapiens OX=9606 GN=ADD1 PE=1 SV=2	737	19	195	NA	NA	NA	NA	7.72393	9.44024	14.1938	8.59207	8.3295	10.254	7.36592	6.19598	2.55946	3.4335	7.03561	7.8578	2.86664	2.36894	2.97462	7.31268	5.48167	3.74219
SF3B1	O75533	Splicing factor 3B subunit 1 OS=Homo sapiens OX=9606 GN=SF3B1 PE=1 SV=3	1304	21	158	NA	NA	NA	NA	2.85072	2.70412	3.24744	2.7992	2.07704	2.17727	6.45639	4.34517	4.10525	4.59976	8.97389	4.56766	3.82051	3.41399	4.83399	6.62109	4.93664	4.4749
DDX3Y	A0A024R9A4	DEAD (Asp-Glu-Ala-Asp) box polypeptide 3, Y-linked, isoform CRA_a OS=Homo sapiens OX=9606 GN=DDX3Y PE=3 SV=1	660	2	243	NA	NA	NA	NA	0.133664	0.166081	0.0976516	0.245633	0.0447915	0.00625378	0.208339	0.216625	0.190846	0.225403	0.100163	0.220562	0.17285	0.131306	0.226761	0.179668	0.187425	0.212315
CBR1	P16152	Carbonyl reductase [NADPH] 1 OS=Homo sapiens OX=9606 GN=CBR1 PE=1 SV=3	277	10	191	NA	NA	NA	NA	20.9034	17.7335	19.1578	18.0355	25.649	26.0398	5.26465	5.38011	6.89582	7.75924	4.57077	5.97136	7.95487	7.3216	7.43557	5.34539	5.66025	7.328
TFG/ALK	Q8TDJ5	Tyrosine-protein kinase receptor OS=Homo sapiens OX=9606 GN=TFG/ALK fusion PE=2 SV=1	803	8	256	NA	NA	NA	NA	15.436	12.6481	11.922	11.5754	11.8202	12.0887	15.7909	14.5513	18.4531	17.0611	15.6431	15.5809	18.4556	17.7184	19.7496	14.7659	15.0467	16.868
Q53GG0	Q53GG0	Epithelial protein lost in neoplasm beta variant (Fragment) OS=Homo sapiens OX=9606 PE=2 SV=1	759	15	212	NA	NA	NA	NA	15.5839	13.9794	15.119	15.4679	7.15769	2.60592	4.09419	4.09268	10.5347	8.30046	6.93599	4.69822	10.4351	10.6281	7.07918	3.85481	4.59107	8.90701
A0A140VJS3	A0A140VJS3	Testicular tissue protein Li 149 OS=Homo sapiens OX=9606 PE=2 SV=1	406	15	220	NA	NA	NA	NA	11.9921	9.59449	10.7389	10.0891	9.91637	10.7913	10.7093	10.111	12.0017	12.2957	7.93039	9.98768	12.9269	13.4022	13.3871	9.97891	9.36821	12.1112
CTSB	A0A024R374	Cathepsin B, isoform CRA_a OS=Homo sapiens OX=9606 GN=CTSB PE=3 SV=1	339	5	298	NA	NA	NA	NA	62.7	60.534	94.2791	67.5644	50.7657	61.3589	19.1568	15.0442	68.0436	100.302	16.3843	16.4844	72.8099	69.4204	95.2754	18.6119	16.471	99.1174
A0A140VK46	A0A140VK46	Proteasome subunit beta OS=Homo sapiens OX=9606 PE=2 SV=1	264	6	225	NA	NA	NA	NA	8.5929	7.49516	8.44382	6.54962	8.84619	8.34121	6.71664	7.39232	7.03618	7.57286	4.7464	6.57797	7.871	7.37253	7.37797	6.41382	6.88908	8.18722
ACTBL2	Q562R1	Beta-actin-like protein 2 OS=Homo sapiens OX=9606 GN=ACTBL2 PE=1 SV=2	376	6	812	NA	NA	NA	NA	0.601165	0.568152	0.21171	0.318971	0.523125	0.249896	0.501677	0.334247	2.64242	1.2533	1.37173	0.399365	2.39732	3.1445	1.33142	0.409226	0.341531	1.31501
EPPK1	P58107	Epiplakin OS=Homo sapiens OX=9606 GN=EPPK1 PE=1 SV=3	5088	10	124	NA	NA	NA	NA	0.305716	0.142704	0.0863773	0.0930585	0.0310238	0.0206259	0.759689	0.520088	2.3262	0.607014	1.79321	0.524004	1.79541	1.76745	0.596367	0.735229	1.27091	0.398258
COL4A2	A0A024RDW8	Collagen, type IV, alpha 2, isoform CRA_a OS=Homo sapiens OX=9606 GN=COL4A2 PE=4 SV=1	1712	21	103	NA	NA	NA	NA	1.1668	8.35538	0.241755	1.55508	0.522423	3.28426	3.15941	5.04911	3.73924	2.88383	8.82905	4.40312	3.14184	4.61493	10.3765	2.36581	4.15763	4.30498
EIF3S2	Q5U0F4	Eukaryotic translation initiation factor 3 subunit I OS=Homo sapiens OX=9606 GN=EIF3S2 PE=2 SV=1	325	14	214	NA	NA	NA	NA	8.57354	7.40004	7.97451	7.82032	7.87959	7.23595	10.6383	9.99488	11.5433	9.90824	8.02626	11.1086	8.73788	9.06806	10.1893	10.3979	9.51456	9.5709
ARF1	A0A024R3Q3	ADP-ribosylation factor 1, isoform CRA_a OS=Homo sapiens OX=9606 GN=ARF1 PE=3 SV=1	181	4	283	NA	NA	NA	NA	10.4562	11.0097	11.9128	14.4646	11.9844	13.3295	14.0637	14.1839	12.2	12.4083	11.7438	15.4622	11.7173	12.5047	12.6015	14.5548	14.5162	12.9496
STRAP	Q9Y3F4	Serine-threonine kinase receptor-associated protein OS=Homo sapiens OX=9606 GN=STRAP PE=1 SV=1	350	17	219	NA	NA	NA	NA	11.5696	14.7343	9.14221	14.5518	7.01016	5.69387	18.0734	13.4047	17.4532	17.6507	15.0769	14.3803	19.905	19.2405	17.2448	17.4951	15.7961	19.2442
PSMC6	A0A087X2I1	26S proteasome regulatory subunit 10B OS=Homo sapiens OX=9606 GN=PSMC6 PE=1 SV=1	403	14	213	NA	NA	NA	NA	9.68855	8.59591	10.7406	9.17751	6.94199	7.72001	8.97449	11.5876	10.997	9.46518	9.51026	10.2564	11.3492	11.6646	13.4527	9.99887	10.6126	11.1851
EIF2S2	Q6IBR8	Eukaryotic translation initiation factor 2, subunit 2 beta, 38kDa OS=Homo sapiens OX=9606 GN=EIF2S2 PE=2 SV=1	333	20	180	NA	NA	NA	NA	20.2124	18.5026	22.6681	19.0977	21.0776	24.7211	8.92243	8.027	8.37338	8.39141	7.61896	8.37742	8.33212	8.57627	7.9431	9.11979	7.22753	8.76326
B2R761	B2R761	cDNA, FLJ93299, highly similar to Homo sapiens sterol carrier protein 2 (SCP2), mRNA OS=Homo sapiens OX=9606 PE=2 SV=1	547	17	178	NA	NA	NA	NA	15.1742	14.0995	15.258	14.9227	14.0875	16.6171	6.67273	7.04447	10.1047	10.2781	5.5478	7.5539	10.5762	10.352	9.48606	6.55112	7.54382	9.86347
KLC1	G3V5R9	Kinesin light chain 1 OS=Homo sapiens OX=9606 GN=KLC1 PE=1 SV=1	630	14	172	NA	NA	NA	NA	12.1501	11.4303	10.6252	11.3033	8.94319	7.26641	6.50549	5.0919	10.4694	8.30176	7.54606	4.51824	9.3773	9.99981	7.81909	6.84655	7.04961	7.64649
PABPC4	Q6IQ30	Polyadenylate-binding protein OS=Homo sapiens OX=9606 GN=PABPC4 PE=2 SV=1	660	6	219	NA	NA	NA	NA	3.46259	3.28674	3.497	3.02856	2.4031	2.43262	5.20647	4.83222	3.35312	4.84803	4.01184	4.56505	3.74579	3.76268	4.54907	5.15989	4.2048	4.91735
B4DHQ3	B4DHQ3	Phosphoserine aminotransferase OS=Homo sapiens OX=9606 PE=2 SV=1	415	14	161	NA	NA	NA	NA	39.357	5.4924	33.1648	4.76817	18.9441	3.13916	30.8265	3.12741	8.12848	3.55834	24.1237	3.4731	8.98327	8.45719	3.07891	34.6888	3.61954	3.44152
TUFM	P49411	Elongation factor Tu, mitochondrial OS=Homo sapiens OX=9606 GN=TUFM PE=1 SV=2	452	19	272	NA	NA	NA	NA	11.3329	19.6026	15.4401	17.5262	14.1303	20.3	16.3985	12.5512	13.2015	16.8009	13.7584	13.2297	14.6655	14.7663	16.4373	15.7268	13.2859	16.825
PKP2	Q99959	Plakophilin-2 OS=Homo sapiens OX=9606 GN=PKP2 PE=1 SV=2	881	17	93	NA	NA	NA	NA	0.14629	0.0786716	0.217711	0.174791	0.0849452	0.201559	7.51427	4.55169	0.474875	0.28009	9.3078	4.8072	0.642407	0.397016	0.272414	7.49231	4.46309	0.213739
RAP1B	A0A024RB87	RAP1B, member of RAS oncogene family, isoform CRA_a OS=Homo sapiens OX=9606 GN=RAP1B PE=4 SV=1	184	4	228	NA	NA	NA	NA	15.5975	15.1592	20.809	13.9345	12.9898	12.5491	11.5866	11.1799	20.3299	26.4695	10.3965	11.831	21.3639	21.9108	22.747	12.672	11.2622	25.8939
CLIC1	O00299	Chloride intracellular channel protein 1 OS=Homo sapiens OX=9606 GN=CLIC1 PE=1 SV=4	241	10	255	NA	NA	NA	NA	24.0756	25.4619	24.2374	23.7095	18.3499	18.7182	19.2827	22.9385	25.595	24.4062	18.9878	23.4426	31.0211	26.1259	20.4609	42.8007	30.8878	24.0895
RPL3	P39023	60S ribosomal protein L3 OS=Homo sapiens OX=9606 GN=RPL3 PE=1 SV=2	403	11	208	NA	NA	NA	NA	27.4264	28.8169	27.3576	26.4674	19.0125	22.1296	20.9971	22.6011	16.9022	20.8211	21.991	23.2063	19.5184	18.7129	20.8253	22.3088	21.2277	20.0553
CAPZA2	A4D0V4	Capping protein (Actin filament) muscle Z-line, alpha 2 OS=Homo sapiens OX=9606 GN=CAPZA2 PE=2 SV=1	286	9	243	NA	NA	NA	NA	9.6464	10.1065	11.6295	10.2006	9.4225	8.44489	8.37452	8.71504	10.2114	11.5588	11.4926	9.58222	10.7769	11.8908	10.1874	8.01201	8.34049	11.5667
ENAH	Q8N8S7	Protein enabled homolog OS=Homo sapiens OX=9606 GN=ENAH PE=1 SV=2	591	14	174	NA	NA	NA	NA	7.87413	8.1625	3.35655	6.12471	4.80176	3.74834	6.06954	5.83442	6.94758	4.18281	4.34414	6.30816	7.86851	7.04916	3.94833	6.01228	5.68751	4.20997
AHCY	P23526	Adenosylhomocysteinase OS=Homo sapiens OX=9606 GN=AHCY PE=1 SV=4	432	16	233	NA	NA	NA	NA	28.2139	29.1815	20.3741	24.0578	27.499	29.1015	22.5546	21.485	21.8339	22.2059	18.142	21.5604	22.2047	22.8317	21.6943	21.8101	20.1452	21.937
SCRN1	A0A090N7T9	Secernin 1 OS=Homo sapiens OX=9606 GN=SCRN1 PE=4 SV=1	414	14	212	NA	NA	NA	NA	6.90375	7.74219	5.00088	6.09086	4.50449	3.86324	10.6543	9.45888	6.24815	9.03465	6.84154	9.76834	7.33286	7.51301	9.42161	13.6306	10.1665	9.57371
RUVBL1	B5BUB1	RuvB-like helicase (Fragment) OS=Homo sapiens OX=9606 GN=RUVBL1 PE=2 SV=1	456	17	216	NA	NA	NA	NA	8.5991	7.49536	10.1145	9.62821	7.76766	8.25617	11.0163	7.21564	9.5738	8.42661	11.9729	8.85142	9.5646	8.09377	8.19087	9.88969	8.16391	6.39248
GNB1	A0A024R056	Guanine nucleotide binding protein (G protein), beta polypeptide 1, isoform CRA_a OS=Homo sapiens OX=9606 GN=GNB1 PE=2 SV=1	340	5	182	NA	NA	NA	NA	6.6973	6.65929	7.95515	6.36408	3.11812	2.29912	4.91919	3.5803	4.72896	4.42972	3.17574	4.21926	5.1962	5.03299	3.3383	4.61657	3.79913	4.17548
ARCN1	B0YIW6	Archain 1, isoform CRA_a OS=Homo sapiens OX=9606 GN=ARCN1 PE=1 SV=1	552	18	291	NA	NA	NA	NA	14.6232	15.473	13.3294	16.7019	13.307	13.4171	12.3788	21.6102	13.1315	14.0602	9.5405	20.9172	14.8516	16.3155	14.7679	11.9776	18.4355	14.7997
CAPN1	P07384	Calpain-1 catalytic subunit OS=Homo sapiens OX=9606 GN=CAPN1 PE=1 SV=1	714	22	197	NA	NA	NA	NA	8.02019	8.45038	8.27941	7.88214	10.6939	11.033	6.5006	7.05701	7.19711	7.0013	4.95863	8.58823	7.95256	7.04364	7.3249	8.66961	7.3128	6.80032
NSF	P46459	Vesicle-fusing ATPase OS=Homo sapiens OX=9606 GN=NSF PE=1 SV=3	744	20	234	NA	NA	NA	NA	13.166	14.3189	11.8547	10.7002	15.4798	14.7236	14.277	11.8729	13.9377	11.295	11.261	12.0619	14.4616	15.0159	11.769	13.6788	11.3206	12.6424
B2RAH7	B2RAH7	cDNA, FLJ94921, highly similar to Homo sapiens prolyl endopeptidase (PREP), mRNA OS=Homo sapiens OX=9606 PE=2 SV=1	710	17	129	NA	NA	NA	NA	311.182	230.766	487.504	180.827	456.954	454.663	124.963	79.7624	264.202	81.1328	863.025	100.23	205.605	285.222	101.153	117.103	74.4255	88.2367
EIF3L	B0QY89	Eukaryotic translation initiation factor 3 subunit L OS=Homo sapiens OX=9606 GN=EIF3L PE=1 SV=1	607	16	192	NA	NA	NA	NA	8.99362	7.94577	8.8543	8.629	6.45083	6.12695	10.9174	8.2327	6.92446	7.59189	8.76842	9.29292	7.58505	7.59425	7.43654	11.4747	7.83018	7.91886
DARS	P14868	Aspartate--tRNA ligase, cytoplasmic OS=Homo sapiens OX=9606 GN=DARS PE=1 SV=2	501	19	195	NA	NA	NA	NA	10.5374	9.41874	10.4967	9.2943	8.86828	8.29846	8.13684	6.89979	6.19013	7.52213	6.40531	7.40774	6.86142	7.46684	6.71247	8.32196	6.43235	7.64486
Q53HH4	Q53HH4	Ras-GTPase-activating protein SH3-domain-binding protein variant (Fragment) OS=Homo sapiens OX=9606 PE=2 SV=1	466	13	154	NA	NA	NA	NA	8.42475	7.14626	9.0178	9.2644	4.4609	4.58831	10.6885	10.6874	7.19134	9.71012	9.94066	6.99512	9.69151	7.78099	7.81569	10.2476	7.48424	9.41992
VAT1	A0A024R1Z6	Vesicle amine transport protein 1 homolog (T californica), isoform CRA_a OS=Homo sapiens OX=9606 GN=VAT1 PE=4 SV=1	393	10	231	NA	NA	NA	NA	20.4878	25.8372	43.4903	21.5934	40.5858	42.7742	5.96693	2.34528	11.3585	8.47061	2.25952	2.85331	7.38553	8.60876	8.52564	3.2405	3.81707	9.007
EPS8	A0A2R8YE63	Epidermal growth factor receptor kinase substrate 8 OS=Homo sapiens OX=9606 GN=EPS8 PE=1 SV=1	839	17	157	NA	NA	NA	NA	3.80479	4.80402	3.75793	4.483	2.37573	2.95724	3.7706	5.25912	0.565723	2.64933	2.69228	5.2292	0.522364	0.838099	1.87726	3.72977	5.35551	2.50275
GLUD1	E9KL48	Epididymis tissue sperm binding protein Li 18mP OS=Homo sapiens OX=9606 GN=GLUD1 PE=2 SV=1	558	17	246	NA	NA	NA	NA	13.5861	25.6163	21.7421	23.6224	16.7204	29.8252	10.3339	9.92278	6.39494	10.9179	7.713	10.6043	7.77791	6.73036	10.9127	10.4017	11.3941	11.1932
SNRNP200	O75643	U5 small nuclear ribonucleoprotein 200 kDa helicase OS=Homo sapiens OX=9606 GN=SNRNP200 PE=1 SV=2	2136	18	130	NA	NA	NA	NA	1.15078	0.755763	1.57917	1.16128	0.983518	1.0149	8.97132	3.54108	1.90079	2.43647	7.70216	4.42375	1.85564	2.77252	2.45489	6.65638	4.57921	2.57909
NID2	Q14112	Nidogen-2 OS=Homo sapiens OX=9606 GN=NID2 PE=1 SV=3	1375	15	79	NA	NA	NA	NA	11.4839	15.6883	8.62451	12.1783	10.9381	10.6509	7.10837	12.9539	10.1447	11.9274	15.3176	13.2711	11.9308	10.8884	14.7226	7.8301	11.6816	12.6982
HNRNPF	P52597	Heterogeneous nuclear ribonucleoprotein F OS=Homo sapiens OX=9606 GN=HNRNPF PE=1 SV=3	415	9	165	NA	NA	NA	NA	2.24339	2.26221	3.42392	3.489	1.68397	2.35689	11.1663	5.05791	3.81867	6.21888	11.7944	7.45111	4.0833	3.93335	6.54355	11.1227	6.09053	5.72451
PAPSS2	Q5TB52	3'-phosphoadenosine 5'-phosphosulfate synthase 2, isoform CRA_b OS=Homo sapiens OX=9606 GN=PAPSS2 PE=2 SV=1	614	13	206	NA	NA	NA	NA	9.57732	12.5928	6.20004	6.56418	7.48451	8.5765	5.0864	9.52189	6.40579	4.52823	4.29412	11.1787	8.35383	8.89987	3.73729	5.0866	11.3818	4.31548
RPL5	P46777	60S ribosomal protein L5 OS=Homo sapiens OX=9606 GN=RPL5 PE=1 SV=3	297	9	264	NA	NA	NA	NA	21.618	23.6179	24.5563	22.582	15.2886	17.8243	23.4935	21.6187	16.4401	21.294	20.1625	21.4892	20.2093	18.6962	20.7663	23.7253	19.3283	20.8888
PPP1R7	A0A140VK83	Protein phosphatase 1, regulatory subunit 7, isoform CRA_b OS=Homo sapiens OX=9606 GN=PPP1R7 PE=2 SV=1	360	12	193	NA	NA	NA	NA	7.58417	7.57259	7.91643	7.6552	8.58019	8.52084	7.22155	9.03407	5.30633	6.33779	6.64032	6.85977	4.41242	5.66719	6.54686	7.64094	6.7943	5.1353
DNM2	P50570	Dynamin-2 OS=Homo sapiens OX=9606 GN=DNM2 PE=1 SV=2	870	12	198	NA	NA	NA	NA	5.91074	5.96506	5.65646	5.33748	5.67725	5.11932	8.79708	8.00973	6.47596	6.87237	4.2329	5.6751	7.3776	7.96056	6.77697	5.79063	5.13475	6.98887
UBR4	Q5T4S7	E3 ubiquitin-protein ligase UBR4 OS=Homo sapiens OX=9606 GN=UBR4 PE=1 SV=1	5183	25	130	NA	NA	NA	NA	2.72195	1.79785	2.50142	1.96567	1.91909	1.59997	2.43494	3.11362	2.67889	2.57605	1.83973	3.0128	3.02568	2.79217	2.63236	2.29793	3.15453	2.81366
HSD17B4	A0A0S2Z4J1	Hydroxysteroid (17-beta) dehydrogenase 4, isoform CRA_b (Fragment) OS=Homo sapiens OX=9606 GN=HSD17B4 PE=2 SV=1	736	16	197	NA	NA	NA	NA	5.21121	6.1515	5.58426	6.74741	6.96756	9.85607	5.63037	5.56584	4.44539	3.92238	4.49388	5.64447	3.78489	4.24305	3.91759	5.97496	6.06677	3.90872
Q53GW1	Q53GW1	Vesicle transport-related protein isoform a variant (Fragment) OS=Homo sapiens OX=9606 PE=2 SV=1	642	16	174	NA	NA	NA	NA	2.51932	2.3322	2.74589	2.92057	2.36764	2.26308	4.94396	7.60725	3.6379	3.16828	4.74147	4.26575	4.42156	4.30799	3.40523	4.16736	6.45859	2.94804
Q53HB3	Q53HB3	Proteasome 26S ATPase subunit 1 variant (Fragment) OS=Homo sapiens OX=9606 PE=1 SV=1	440	12	182	NA	NA	NA	NA	9.43655	7.74638	9.3688	8.47658	9.94136	8.12154	10.5031	11.0979	10.8134	10.7834	7.70735	8.31876	10.4483	10.7362	11.8385	8.60689	8.41122	10.5953
CLIP1	P30622	CAP-Gly domain-containing linker protein 1 OS=Homo sapiens OX=9606 GN=CLIP1 PE=1 SV=2	1438	22	165	NA	NA	NA	NA	4.55448	3.22962	4.83343	3.76056	3.10022	1.4044	3.16754	2.79862	2.35731	2.42454	2.46125	2.71386	2.95367	2.35166	1.94047	3.13488	2.44336	2.2569
PLXNB2	O15031	Plexin-B2 OS=Homo sapiens OX=9606 GN=PLXNB2 PE=1 SV=3	1838	15	140	NA	NA	NA	NA	2.62953	2.17037	3.58481	2.85092	2.83124	2.06774	3.15855	2.65832	1.75614	1.47576	2.56571	2.94494	1.60685	1.80033	1.49184	3.21188	2.49455	1.55949
LPP	Q93052	Lipoma-preferred partner OS=Homo sapiens OX=9606 GN=LPP PE=1 SV=1	612	14	193	NA	NA	NA	NA	6.19393	8.55976	4.63807	5.84125	4.12318	3.68996	5.1357	6.11023	4.00239	6.60359	4.8321	3.98563	4.54225	4.31288	5.43342	9.6573	3.32796	5.92931
ERP29	P30040	Endoplasmic reticulum resident protein 29 OS=Homo sapiens OX=9606 GN=ERP29 PE=1 SV=4	261	12	264	NA	NA	NA	NA	20.7832	23.8063	27.2182	25.203	29.1145	31.0409	27.3378	22.3004	28.2924	23.3995	24.1218	24.9075	31.7581	29.1267	21.3762	28.919	22.5705	23.6839
HEL-215	Q6PUJ7	Epididymis luminal protein 215 OS=Homo sapiens OX=9606 GN=HEL-215 PE=2 SV=1	272	12	166	NA	NA	NA	NA	12.4293	15.6471	15.881	14.7012	13.2706	17.1076	19.7018	19.1023	13.7909	16.3139	18.2735	16.5189	16.5136	15.1883	16.9744	19.2871	16.9705	17.2079
CAST	A0A024RAN2	Calpastatin, isoform CRA_a OS=Homo sapiens OX=9606 GN=CAST PE=4 SV=1	803	2	162	NA	NA	NA	NA	0.203139	0.176679	0.544663	0.933204	0.58807	0.0361849	0.162402	0.262386	0	0.745959	0.197201	0.223773	0	0.634947	0.286577	0.44778	0.170405	0.169216
CAMK2D	E9PF82	Calcium/calmodulin-dependent protein kinase type II subunit delta OS=Homo sapiens OX=9606 GN=CAMK2D PE=1 SV=1	533	10	198	NA	NA	NA	NA	18.2882	15.9824	26.5182	18.8087	20.289	18.7009	9.57266	7.52991	4.8467	5.71467	10.9944	7.75254	5.06885	5.2044	5.34269	9.72942	6.80865	5.71703
CAPZB	B1AK88	Capping protein (Actin filament) muscle Z-line, beta, isoform CRA_d OS=Homo sapiens OX=9606 GN=CAPZB PE=1 SV=1	301	15	247	NA	NA	NA	NA	35.9708	37.4711	35.3692	32.9757	30.5851	26.0379	24.2537	22.554	32.0965	33.88	41.0484	24.6725	31.858	35.18	31.0493	23.7252	22.5371	32.4523
RUVBL2	Q9Y230	RuvB-like 2 OS=Homo sapiens OX=9606 GN=RUVBL2 PE=1 SV=3	463	16	185	NA	NA	NA	NA	7.10978	5.72236	9.19019	7.82493	6.97653	7.55185	7.88016	6.09151	6.45911	5.93525	7.50657	6.57272	6.65128	7.45603	5.51772	7.9214	5.95054	6.67902
HNRNPA3	P51991	Heterogeneous nuclear ribonucleoprotein A3 OS=Homo sapiens OX=9606 GN=HNRNPA3 PE=1 SV=2	378	11	202	NA	NA	NA	NA	10.6477	9.1648	16.4297	11.2699	6.95631	7.83827	24.3895	18.247	15.2862	23.2533	49.2511	18.5537	17.6632	19.2626	21.9562	24.6664	17.0049	22.2975
PAICS	A0A024RD93	Phosphoribosylaminoimidazole carboxylase, phosphoribosylaminoimidazole succinocarboxamide synthetase, isoform CRA_c OS=Homo sapiens OX=9606 GN=PAICS PE=3 SV=1	425	14	135	NA	NA	NA	NA	3.99811	3.87238	3.6084	3.60547	5.8074	5.42372	11.3636	9.77841	3.06705	4.1742	9.58522	9.66411	3.77171	3.8982	3.92726	10.6076	9.49982	4.28957
HARS	P12081	Histidine--tRNA ligase, cytoplasmic OS=Homo sapiens OX=9606 GN=HARS PE=1 SV=2	509	19	213	NA	NA	NA	NA	13.0895	13.0192	11.7447	14.1792	10.8335	11.9164	6.95886	7.33561	11.0043	10.5344	5.24285	8.54085	12.581	11.8178	9.12821	6.77663	7.34863	11.6187
LASP1	Q14847	LIM and SH3 domain protein 1 OS=Homo sapiens OX=9606 GN=LASP1 PE=1 SV=2	261	15	325	NA	NA	NA	NA	111.436	113.34	57.5663	57.6859	69.4309	41.9256	72.1147	66.6743	100.005	98.8842	74.0321	71.6864	111.675	107.524	98.2947	71.5324	68.3498	106.059
ARFGAP1	Q8N6T3	ADP-ribosylation factor GTPase-activating protein 1 OS=Homo sapiens OX=9606 GN=ARFGAP1 PE=1 SV=2	406	14	127	NA	NA	NA	NA	11.5056	5.03469	5.72421	4.43113	6.73647	2.34274	32.0485	15.9516	9.13154	4.81922	32.7659	14.0752	8.19533	9.67943	4.8525	31.8877	15.347	4.52629
ERP44	Q9BS26	Endoplasmic reticulum resident protein 44 OS=Homo sapiens OX=9606 GN=ERP44 PE=1 SV=1	406	14	207	NA	NA	NA	NA	14.5696	16.6472	13.5677	13.7335	14.895	17.4774	21.0947	16.4609	21.2425	15.9925	16.0489	17.4765	18.5425	18.6506	15.0631	19.4459	16.8295	15.8179
Q59HE3	Q59HE3	Calpastatin isoform a variant (Fragment) OS=Homo sapiens OX=9606 PE=2 SV=1	784	2	168	NA	NA	NA	NA	14.0118	13.1543	17.6661	14.9095	9.00791	9.57157	6.68499	6.07894	7.89294	7.51847	5.17772	5.77393	8.16288	7.50618	5.96132	6.96171	4.9787	6.50548
ALDH18A1	P54886	Delta-1-pyrroline-5-carboxylate synthase OS=Homo sapiens OX=9606 GN=ALDH18A1 PE=1 SV=2	795	17	173	NA	NA	NA	NA	10.5531	15.0989	9.4296	12.9921	10.9066	14.3741	10.374	11.9442	10.6383	16.0242	9.84389	13.5749	13.5173	11.9539	15.6387	10.7062	13.1262	15.827
ECHS1	P30084	Enoyl-CoA hydratase, mitochondrial OS=Homo sapiens OX=9606 GN=ECHS1 PE=1 SV=4	290	10	173	NA	NA	NA	NA	5.62774	8.99673	7.35192	8.07568	8.00425	11.3649	8.51128	7.43625	5.91738	6.925	6.79339	7.8887	6.77968	6.58717	7.66082	11.4239	9.09605	7.18772
MAGED2	Q9UNF1	Melanoma-associated antigen D2 OS=Homo sapiens OX=9606 GN=MAGED2 PE=1 SV=2	606	12	170	NA	NA	NA	NA	4.25661	3.44466	3.39445	3.48877	2.31631	1.74874	6.10441	5.00779	2.66012	2.75092	7.16012	5.64896	3.26542	2.48852	2.43606	7.17293	6.66887	2.47501
DKFZp686E1899	Q5HYL6	Uncharacterized protein DKFZp686E1899 OS=Homo sapiens OX=9606 GN=DKFZp686E1899 PE=2 SV=1	352	10	154	NA	NA	NA	NA	5.58503	6.0337	6.07706	5.7363	5.57032	4.61562	4.27038	3.67657	7.19123	6.03871	8.02599	3.84835	5.89069	6.95552	5.28914	4.34368	3.57579	4.84032
H3BNC9	H3BNC9	Uncharacterized protein OS=Homo sapiens OX=9606 PE=3 SV=2	584	8	192	NA	NA	NA	NA	8.39526	8.82954	8.67205	8.79697	4.85485	5.48715	12.4105	9.7884	5.21385	8.69717	12.435	7.04513	6.65055	5.05444	6.34967	11.189	7.46134	6.26693
GNB2	P62879	Guanine nucleotide-binding protein G(I)/G(S)/G(T) subunit beta-2 OS=Homo sapiens OX=9606 GN=GNB2 PE=1 SV=3	340	5	163	NA	NA	NA	NA	10.2631	9.82921	11.4295	9.28327	11.0499	8.82193	7.32454	7.07807	6.33294	6.02625	5.62729	7.39028	7.19191	7.55174	5.50812	7.22672	11.5733	6.22015
AKR1A1	P14550	Alcohol dehydrogenase [NADP(+)] OS=Homo sapiens OX=9606 GN=AKR1A1 PE=1 SV=3	325	12	230	NA	NA	NA	NA	15.7897	14.8078	19.9938	19.2602	23.194	33.3116	9.19983	8.4125	14.1949	14.5827	7.26411	7.97835	13.9674	13.1621	12.6888	8.66121	8.48221	14.5376
SEC22B	O75396	Vesicle-trafficking protein SEC22b OS=Homo sapiens OX=9606 GN=SEC22B PE=1 SV=4	215	9	278	NA	NA	NA	NA	30.3711	36.5145	25.9865	29.2401	44.0871	46.7297	18.6573	25.3657	37.8145	35.8295	15.8891	27.0228	39.6899	41.1611	35.5244	21.2334	25.9608	34.4359
NARS	O43776	Asparagine--tRNA ligase, cytoplasmic OS=Homo sapiens OX=9606 GN=NARS PE=1 SV=1	548	14	173	NA	NA	NA	NA	15.625	12.3632	14.6166	11.0078	11.3639	8.87576	11.5531	6.62163	10.8294	10.0171	11.7439	8.12495	11.4199	10.3759	9.83832	12.9873	6.47675	8.44637
PSMA2	P25787	Proteasome subunit alpha type-2 OS=Homo sapiens OX=9606 GN=PSMA2 PE=1 SV=2	234	7	147	NA	NA	NA	NA	4.638	3.93239	4.77849	3.69336	5.22279	5.09398	4.23392	4.23437	5.66309	4.96988	2.12791	4.71943	4.79473	5.39194	5.11425	4.13472	4.40532	5.23696
NMT1	P30419	Glycylpeptide N-tetradecanoyltransferase 1 OS=Homo sapiens OX=9606 GN=NMT1 PE=1 SV=2	496	10	152	NA	NA	NA	NA	4.26247	3.69217	4.44023	3.88963	4.42927	3.75947	6.0578	5.86626	4.06037	3.66309	7.27803	5.83029	4.46238	3.88507	3.50003	7.18756	6.34276	3.67652
STAT3	P40763	Signal transducer and activator of transcription 3 OS=Homo sapiens OX=9606 GN=STAT3 PE=1 SV=2	770	12	159	NA	NA	NA	NA	2.45598	2.47336	2.91506	3.34829	1.98569	2.0881	2.66387	2.22312	3.23482	2.92912	1.6888	2.42925	2.63552	2.66749	2.98531	2.85669	3.11555	2.78445
DLG1	A0A0C4DFT3	Disks large homolog 1 OS=Homo sapiens OX=9606 GN=DLG1 PE=1 SV=1	892	16	165	NA	NA	NA	NA	1.91904	1.353	2.27027	1.12183	1.44326	0.862846	3.33726	2.62149	1.7773	2.16353	3.80494	2.81341	1.87985	2.03096	2.02873	2.7979	2.89995	2.29724
PCNA	P12004	Proliferating cell nuclear antigen OS=Homo sapiens OX=9606 GN=PCNA PE=1 SV=1	261	11	157	NA	NA	NA	NA	3.47159	3.82172	3.59439	6.0548	3.51844	4.70049	14.2774	7.425	5.16909	5.89521	14.9762	8.29526	5.80622	6.01783	5.10401	14.5941	7.88056	6.65348
B7Z9B1	B7Z9B1	cDNA FLJ52398, highly similar to Cadherin-13 OS=Homo sapiens OX=9606 PE=2 SV=1	760	12	73	NA	NA	NA	NA	16.8201	5.15002	30.0239	5.97218	7.34187	3.49294	0.723556	0.377814	0.874383	0.392283	1.20699	0.53291	0.953536	1.13456	0.435773	0.661334	0.599043	0.54436
APEH	C9JIF9	Acylamino-acid-releasing enzyme OS=Homo sapiens OX=9606 GN=APEH PE=1 SV=1	737	14	156	NA	NA	NA	NA	5.10531	4.77269	5.59827	5.5942	7.75577	6.75274	2.60579	2.7393	2.708	2.82225	4.1234	3.02368	2.79849	2.73257	2.90346	2.38167	2.65248	2.83545
EML4	Q9HC35	Echinoderm microtubule-associated protein-like 4 OS=Homo sapiens OX=9606 GN=EML4 PE=1 SV=3	981	21	154	NA	NA	NA	NA	6.58977	5.72899	4.42579	3.95122	4.11964	2.77892	8.35308	9.80884	3.70745	5.29839	6.65986	10.2288	3.72755	3.83372	5.41046	8.57923	8.42348	5.34176
MAPRE1	Q15691	Microtubule-associated protein RP/EB family member 1 OS=Homo sapiens OX=9606 GN=MAPRE1 PE=1 SV=3	268	11	173	NA	NA	NA	NA	10.4811	9.65216	8.80239	10.7284	11.1653	8.80176	10.9952	9.49119	10.7779	10.6165	9.36477	10.9897	11.9012	11.6391	9.24576	11.064	9.29388	10.5537
HEL60	V9HWB7	Epididymis luminal protein 60 OS=Homo sapiens OX=9606 GN=HEL60 PE=2 SV=1	889	13	145	NA	NA	NA	NA	2.10788	2.11314	2.23347	2.9465	4.23869	3.44658	3.96658	4.16119	5.0737	2.79445	2.54181	3.72475	2.32139	3.06105	2.99478	0.590748	4.46235	1.78029
RAP1GDS1	P52306	Rap1 GTPase-GDP dissociation stimulator 1 OS=Homo sapiens OX=9606 GN=RAP1GDS1 PE=1 SV=3	607	16	158	NA	NA	NA	NA	6.40807	4.22102	5.32685	4.27207	3.94463	2.49164	4.29412	3.48382	4.31183	2.98954	3.81708	3.79051	4.64192	3.73018	4.36521	5.85138	3.58391	3.64813
PXDN	Q92626	Peroxidasin homolog OS=Homo sapiens OX=9606 GN=PXDN PE=1 SV=2	1479	14	161	NA	NA	NA	NA	2.93796	2.95612	0.926585	3.39524	1.61464	1.96866	2.68959	4.71862	2.35081	1.6927	2.86538	4.73054	2.19769	2.34548	2.02084	3.07324	4.84258	2.09593
ACTR2	P61160	Actin-related protein 2 OS=Homo sapiens OX=9606 GN=ACTR2 PE=1 SV=1	394	11	219	NA	NA	NA	NA	22.0589	21.097	19.1672	20.0918	16.0291	13.2882	8.45829	9.57203	23.7899	21.7647	11.3038	10.6362	26.3357	27.8533	20.3492	8.87018	9.83899	23.1761
LETM1	O95202	Mitochondrial proton/calcium exchanger protein OS=Homo sapiens OX=9606 GN=LETM1 PE=1 SV=1	739	19	143	NA	NA	NA	NA	3.73102	5.91266	5.24258	5.21281	4.28818	6.53419	5.04817	3.89449	2.79139	3.7969	4.93909	5.3514	3.22567	2.9304	3.75556	5.85372	5.31331	3.46073
KCTD12	Q96CX2	BTB/POZ domain-containing protein KCTD12 OS=Homo sapiens OX=9606 GN=KCTD12 PE=1 SV=1	325	13	231	NA	NA	NA	NA	3.67516	2.97811	7.14771	2.81348	3.46681	5.0154	24.3926	12.2269	8.26225	3.77331	19.4158	11.9477	7.661	8.10315	3.02407	24.3341	10.122	3.26777
IMPDH2	P12268	Inosine-5'-monophosphate dehydrogenase 2 OS=Homo sapiens OX=9606 GN=IMPDH2 PE=1 SV=2	514	16	140	NA	NA	NA	NA	9.40495	5.80916	11.4048	7.78716	5.57016	4.08056	14.7526	11.3122	6.38948	9.1242	11.2863	11.5682	6.34706	6.50952	8.19587	14.3568	10.5005	9.18302
AKR1C2	P52895	Aldo-keto reductase family 1 member C2 OS=Homo sapiens OX=9606 GN=AKR1C2 PE=1 SV=3	323	7	81	NA	NA	NA	NA	5.32857	7.46602	16.0466	11.1856	15.8782	34.7747	0	0.0206409	0.0363392	0.087009	0	0.118722	0.122544	0	0.881305	0.0214215	0	0
Q59G46	Q59G46	Thioredoxin-like 1 variant (Fragment) OS=Homo sapiens OX=9606 PE=2 SV=1	280	11	167	NA	NA	NA	NA	4.58414	5.47921	5.95046	4.95723	3.84741	5.09342	4.97114	3.40092	4.37102	5.92659	3.84295	3.15786	4.95095	4.69271	4.80458	4.46754	3.78873	5.13339
hCG_2005638	A0A024RCM3	DDX39B OS=Homo sapiens OX=9606 GN=hCG_2005638 PE=4 SV=1	428	12	238	NA	NA	NA	NA	7.47923	6.85445	7.62527	5.25668	6.22501	7.37819	13.8294	10.124	8.37195	12.4559	21.7219	10.1117	8.8008	9.99278	12.7503	12.9458	9.32249	13.0016
A0A109NGN6	A0A109NGN6	Proteasome subunit alpha type OS=Homo sapiens OX=9606 PE=2 SV=1	241	10	211	NA	NA	NA	NA	21.5	17.7002	19.6873	17.1128	19.1687	17.4234	18.9692	18.3477	15.216	16.2707	16.8964	20.492	16.6833	15.748	15.4118	18.8702	17.9019	16.145
HNRNPDL	O14979	Heterogeneous nuclear ribonucleoprotein D-like OS=Homo sapiens OX=9606 GN=HNRNPDL PE=1 SV=3	420	9	215	NA	NA	NA	NA	6.11858	4.75467	7.96892	5.9976	3.72404	4.34093	12.4809	8.10557	7.14841	10.2203	25.027	8.60301	8.38091	7.46394	9.1352	12.2129	7.81054	9.77948
TRIOBP	Q9H2D6	TRIO and F-actin-binding protein OS=Homo sapiens OX=9606 GN=TRIOBP PE=1 SV=3	2365	18	144	NA	NA	NA	NA	4.33018	4.10824	5.8045	4.96246	4.94558	4.05618	5.38259	4.82469	3.83875	3.70018	4.64126	5.13576	4.35728	4.25296	3.65048	5.28028	4.8958	3.9085
U2AF2	P26368	Splicing factor U2AF 65 kDa subunit OS=Homo sapiens OX=9606 GN=U2AF2 PE=1 SV=4	475	10	151	NA	NA	NA	NA	2.05401	1.14459	2.84053	2.26802	1.42466	0.879284	7.57069	7.33264	4.67111	7.02074	8.55261	6.35771	5.71628	5.40246	6.48831	8.13037	5.34782	7.67607
GOT1	P17174	Aspartate aminotransferase, cytoplasmic OS=Homo sapiens OX=9606 GN=GOT1 PE=1 SV=3	413	13	166	NA	NA	NA	NA	8.72918	5.26231	9.47543	5.79894	7.86351	4.91844	9.98315	4.44061	6.71784	5.8292	9.1806	5.1518	7.45037	5.9268	5.78966	11.3426	4.85381	6.60357
B7Z2Q0	B7Z2Q0	cDNA FLJ57978 OS=Homo sapiens OX=9606 PE=2 SV=1	872	16	80	NA	NA	NA	NA	0.280509	0.247536	0.323781	0.190123	0.663014	1.03508	4.58086	3.90666	1.48967	2.25773	3.40624	4.26487	1.44316	1.57411	1.67246	4.32144	3.96219	2.03827
YBX1	P67809	Nuclease-sensitive element-binding protein 1 OS=Homo sapiens OX=9606 GN=YBX1 PE=1 SV=3	324	8	203	NA	NA	NA	NA	19.2231	16.6406	20.1384	19.4712	5.30284	4.91747	22.1816	18.0446	10.436	14.7867	25.0704	19.3915	10.6942	10.3972	14.2791	21.5952	16.2901	16.0457
PPIB	P23284	Peptidyl-prolyl cis-trans isomerase B OS=Homo sapiens OX=9606 GN=PPIB PE=1 SV=2	216	14	463	NA	NA	NA	NA	177.596	178.744	173.184	159.466	185.839	202.957	274.114	253.004	333.822	176.643	241.658	270.639	343.954	337.771	166.676	277.292	238.384	173.174
PARP1	A0A024R3T8	Poly [ADP-ribose] polymerase OS=Homo sapiens OX=9606 GN=PARP1 PE=4 SV=1	1014	20	94	NA	NA	NA	NA	1.6314	1.11162	2.48587	1.49707	1.32264	1.6054	15.6455	4.52233	1.67991	1.93895	14.8225	4.97775	1.93387	1.78422	1.65499	16.5278	4.55081	1.93468
IGF2BP2	F8W930	Insulin-like growth factor 2 mRNA-binding protein 2 OS=Homo sapiens OX=9606 GN=IGF2BP2 PE=1 SV=1	605	11	196	NA	NA	NA	NA	1.90014	1.78491	1.83085	1.36426	1.50587	1.60128	8.81941	6.43356	4.60099	6.90474	8.78227	6.14646	4.70438	5.03637	6.10509	8.64907	5.94684	6.45752
WASHC2A	Q641Q2	WASH complex subunit 2A OS=Homo sapiens OX=9606 GN=WASHC2A PE=1 SV=3	1341	4	143	NA	NA	NA	NA	1.92432	1.67772	2.52771	2.42206	2.02151	1.97874	1.74699	1.90502	2.06642	2.91639	1.26998	1.6043	1.39659	1.81909	1.8067	1.72225	1.60962	1.95868
CAVIN2	O95810	Caveolae-associated protein 2 OS=Homo sapiens OX=9606 GN=CAVIN2 PE=1 SV=3	425	16	75	NA	NA	NA	NA	8.72547	5.32768	25.9335	15.2103	9.04998	5.08483	0.298268	0.631835	0.192575	0.188285	0.291072	0.565152	0.180582	0.136224	0.17828	0.318822	0.507401	0.195009
CBX3	A4D177	Chromobox homolog 3 (HP1 gamma homolog, Drosophila) OS=Homo sapiens OX=9606 GN=CBX3 PE=4 SV=1	183	6	144	NA	NA	NA	NA	2.83882	2.60605	3.71269	3.51026	1.75673	2.3698	10.2587	6.79457	4.83976	7.44379	11.5493	7.97212	5.40583	5.22017	8.23939	9.53859	6.99698	7.07634
TOR1AIP1	Q5JTV8	Torsin-1A-interacting protein 1 OS=Homo sapiens OX=9606 GN=TOR1AIP1 PE=1 SV=2	583	2	158	NA	NA	NA	NA	4.66879	4.58103	4.78617	3.84515	3.51812	3.26212	4.19141	4.06285	4.98877	6.78006	3.37494	3.89097	5.86249	5.11658	5.80791	3.8842	4.23962	5.9683
ACAT1	P24752	Acetyl-CoA acetyltransferase, mitochondrial OS=Homo sapiens OX=9606 GN=ACAT1 PE=1 SV=1	427	10	148	NA	NA	NA	NA	4.43644	7.04793	9.01797	7.91265	7.87163	10.6126	4.31622	3.21972	1.37827	1.79888	2.45682	2.33566	1.73125	1.45468	1.93867	4.39983	2.15363	2.93567
A8K5P4	A8K5P4	cDNA FLJ77869 OS=Homo sapiens OX=9606 PE=2 SV=1	756	19	157	NA	NA	NA	NA	3.0537	3.43547	4.04462	3.86159	2.87887	2.6922	3.04711	3.03237	2.0008	2.34986	2.4412	3.05861	2.46473	2.12691	2.50427	2.88567	2.65903	2.77828
TNS3	Q68CZ2	Tensin-3 OS=Homo sapiens OX=9606 GN=TNS3 PE=1 SV=2	1445	17	117	NA	NA	NA	NA	0.430356	0.342479	0.963998	1.04176	0.519792	0.170371	4.17632	2.23558	0.714599	1.31772	3.98601	1.98913	0.58746	0.747583	1.03338	4.87073	1.84573	1.1712
A8K4Z4	A8K4Z4	60S acidic ribosomal protein P0 OS=Homo sapiens OX=9606 PE=2 SV=1	317	12	223	NA	NA	NA	NA	32.3073	28.9021	33.1156	31.2183	22.0213	25.348	31.6304	33.8918	26.1838	32.1278	32.1815	33.0192	30.6209	29.8782	30.8072	30.0042	31.4159	33.32
QARS	P47897	Glutamine--tRNA ligase OS=Homo sapiens OX=9606 GN=QARS PE=1 SV=1	775	15	176	NA	NA	NA	NA	5.79574	5.48877	4.78641	5.78394	3.74921	4.3078	5.20178	4.71374	4.06613	4.496	3.96897	5.62103	4.8749	3.80405	4.05975	5.39408	5.67509	4.5505
ASPH	Q12797	Aspartyl/asparaginyl beta-hydroxylase OS=Homo sapiens OX=9606 GN=ASPH PE=1 SV=3	758	13	201	NA	NA	NA	NA	6.51968	7.20127	6.00611	5.3109	4.71073	6.18524	4.04614	12.9605	4.69531	4.25202	2.5124	3.62355	5.52421	4.58137	4.40239	3.64464	3.55899	4.32185
EIF4A2	Q14240	Eukaryotic initiation factor 4A-II OS=Homo sapiens OX=9606 GN=EIF4A2 PE=1 SV=2	407	4	250	NA	NA	NA	NA	2.7229	2.82914	2.9559	2.29781	3.3951	2.4379	1.96259	2.63045	2.51414	3.02673	2.02522	2.78342	2.95327	2.95731	2.72229	1.98122	2.12938	2.73749
TPD52L2	O43399	Tumor protein D54 OS=Homo sapiens OX=9606 GN=TPD52L2 PE=1 SV=2	206	3	203	NA	NA	NA	NA	31.0942	29.7516	25.8269	24.1223	28.0219	20.9767	12.849	12.9984	16.9751	13.4721	10.6319	14.6163	17.8976	18.3081	13.223	12.7571	13.9218	13.7267
BLVRB	P30043	Flavin reductase (NADPH) OS=Homo sapiens OX=9606 GN=BLVRB PE=1 SV=3	206	9	191	NA	NA	NA	NA	10.463	7.51491	16.3011	7.95728	15.5083	13.2274	16.3693	15.2389	8.47842	8.87935	19.1645	15.8128	8.60667	9.28849	11.7997	15.076	17.1808	10.1243
IGF2BP3	O00425	Insulin-like growth factor 2 mRNA-binding protein 3 OS=Homo sapiens OX=9606 GN=IGF2BP3 PE=1 SV=2	579	12	214	NA	NA	NA	NA	3.38711	3.56896	1.53509	1.5569	1.69252	1.95439	7.68734	7.93823	3.19097	3.88146	7.96647	7.18786	3.17796	2.96568	4.3951	7.40736	7.00056	4.06837
PDXDC1	Q6P996	Pyridoxal-dependent decarboxylase domain-containing protein 1 OS=Homo sapiens OX=9606 GN=PDXDC1 PE=1 SV=2	788	16	103	NA	NA	NA	NA	2.94265	3.33749	2.37889	3.08792	4.0086	2.97988	5.73216	7.19546	3.70871	3.02437	4.55333	7.28033	2.92322	3.37272	2.79545	5.49175	8.01117	3.12651
OLA1	J3KQ32	Obg-like ATPase 1 OS=Homo sapiens OX=9606 GN=OLA1 PE=1 SV=1	416	13	150	NA	NA	NA	NA	5.62628	4.44757	9.20305	4.91518	5.75665	5.6564	5.87941	4.03509	4.81116	3.91368	3.30466	3.49498	5.11346	4.71502	4.07996	5.18769	3.43982	4.10715
ROCK2	A0A2P9DU05	Rho-associated protein kinase OS=Homo sapiens OX=9606 GN=ROCK2 PE=2 SV=1	1388	17	161	NA	NA	NA	NA	4.02502	3.46866	5.33077	3.7622	3.80323	3.43201	3.29865	3.16192	2.58595	2.52704	2.68903	3.17943	2.18165	2.74239	2.50931	3.19576	2.93439	2.76183
DYNC1I2	Q13409	Cytoplasmic dynein 1 intermediate chain 2 OS=Homo sapiens OX=9606 GN=DYNC1I2 PE=1 SV=3	638	7	145	NA	NA	NA	NA	8.66416	8.16076	9.38083	7.01797	7.36135	6.55582	4.58989	5.7977	9.13458	5.43177	5.12859	5.33057	6.93347	6.14699	4.89572	3.89233	4.94153	4.30977
SRP68	Q9UHB9	Signal recognition particle subunit SRP68 OS=Homo sapiens OX=9606 GN=SRP68 PE=1 SV=2	627	15	140	NA	NA	NA	NA	2.94385	3.27828	2.97802	2.90881	2.8953	2.80475	5.23218	5.46228	3.22571	3.11645	4.84448	4.55712	4.0236	2.96523	2.73237	4.74636	3.405	3.31142
HSD17B10	A0A0S2Z410	Hydroxysteroid dehydrogenase 10 isoform 1 (Fragment) OS=Homo sapiens OX=9606 GN=HSD17B10 PE=2 SV=1	261	9	118	NA	NA	NA	NA	4.20267	6.77795	5.29567	5.71963	5.06314	6.00021	4.26149	3.05676	3.24387	4.29097	3.9125	3.43791	4.15268	3.48649	4.25272	4.06336	2.58841	3.8663
CSRP1	P21291	Cysteine and glycine-rich protein 1 OS=Homo sapiens OX=9606 GN=CSRP1 PE=1 SV=3	193	11	214	NA	NA	NA	NA	56.0196	45.65	17.1372	23.6999	28.2991	12.6181	42.3959	40.1292	99.0863	70.0438	34.0429	40.6342	104.429	102.897	64.798	38.2916	31.9388	71.1448
ILK	A0A0A0MTH3	Integrin-linked protein kinase OS=Homo sapiens OX=9606 GN=ILK PE=1 SV=1	483	15	275	NA	NA	NA	NA	12.3448	14.0174	8.59043	10.933	9.0853	8.8927	10.5354	8.59554	12.4106	12.8844	7.68061	8.44509	12.4826	13.6138	11.7406	9.65818	8.36316	13.1051
RCN2	Q14257	Reticulocalbin-2 OS=Homo sapiens OX=9606 GN=RCN2 PE=1 SV=1	317	12	167	NA	NA	NA	NA	5.42198	7.46564	3.91883	4.84935	6.35016	6.03751	6.04069	4.92245	6.74092	5.01542	6.27511	4.75754	7.24877	7.1306	4.40186	6.42539	4.45059	4.76523
PDIA5	Q14554	Protein disulfide-isomerase A5 OS=Homo sapiens OX=9606 GN=PDIA5 PE=1 SV=1	519	18	199	NA	NA	NA	NA	10.9013	8.60877	8.59029	8.66624	8.17705	10.4652	9.31523	14.2538	11.3231	8.90223	7.92064	15.3683	11.8486	11.7056	7.15695	10.0401	12.3839	7.57768
COPE	O14579	Coatomer subunit epsilon OS=Homo sapiens OX=9606 GN=COPE PE=1 SV=3	308	11	186	NA	NA	NA	NA	6.46771	6.38854	5.32925	6.00779	4.76758	4.64241	6.62364	8.72856	9.85962	7.9314	7.27564	9.58662	9.52253	8.15735	9.60733	6.8644	8.09624	7.30051
CFL2	Q549N0	Cofilin 2 (Muscle), isoform CRA_a OS=Homo sapiens OX=9606 GN=CFL2 PE=2 SV=1	166	4	230	NA	NA	NA	NA	3.48637	3.61437	2.8566	3.33064	4.2399	2.57181	3.89951	3.69735	4.02506	3.39906	3.49051	4.41608	4.65694	4.12908	3.25882	4.65343	3.63124	3.63073
POSTN	B1ALD9	Periostin OS=Homo sapiens OX=9606 GN=POSTN PE=1 SV=1	808	15	94	NA	NA	NA	NA	0.520887	2.24404	0.0384197	0.200379	0.300119	0.293306	0.362999	2.21061	3.99762	1.82838	0.66307	2.10291	2.817	5.45034	6.16532	0.104595	3.29208	1.7753
ARF4	P18085	ADP-ribosylation factor 4 OS=Homo sapiens OX=9606 GN=ARF4 PE=1 SV=3	180	7	265	NA	NA	NA	NA	36.4593	43.9854	30.9569	41.8496	37.9349	35.4754	18.3665	23.8847	26.2217	23.6814	15.2485	26.9083	29.745	30.9159	22.2829	18.3504	21.9498	24.5713
SERPINE1	A0A024QYT5	Serpin peptidase inhibitor, clade E (Nexin, plasminogen activator inhibitor type 1), member 1, isoform CRA_b OS=Homo sapiens OX=9606 GN=SERPINE1 PE=3 SV=1	402	13	185	NA	NA	NA	NA	30.4903	21.5914	8.61331	22.186	22.5622	12.271	1.57069	1.4682	7.36783	9.09253	1.93046	1.7516	7.3063	9.74362	11.0871	1.40599	1.96156	9.36483
SELENBP1	Q13228	Methanethiol oxidase OS=Homo sapiens OX=9606 GN=SELENBP1 PE=1 SV=2	472	17	114	NA	NA	NA	NA	2.28036	2.55822	5.03221	3.41187	9.05269	15.6397	6.92058	14.6337	0.873817	2.12897	4.6925	13.4343	0.931501	0.943275	2.71135	5.51065	13.3912	1.76608
Q59GY2	Q59GY2	Ribosomal protein L4 variant (Fragment) OS=Homo sapiens OX=9606 PE=2 SV=1	441	14	209	NA	NA	NA	NA	30.9244	36.0975	30.4695	34.0312	24.1772	27.0825	36.8313	35.4366	29.6826	35.3774	36.9499	36.8214	30.0619	30.0257	32.3997	39.7901	35.2882	32.3554
PICALM	A0A024R5P1	Phosphatidylinositol binding clathrin assembly protein, isoform CRA_i OS=Homo sapiens OX=9606 GN=PICALM PE=4 SV=1	652	13	156	NA	NA	NA	NA	6.6858	6.79575	5.41172	5.81033	5.32862	3.6319	3.51139	3.89626	6.48337	5.38413	2.93468	3.94131	7.08979	6.84981	5.25463	5.16133	4.09668	5.7698
OXCT1	P55809	Succinyl-CoA:3-ketoacid coenzyme A transferase 1, mitochondrial OS=Homo sapiens OX=9606 GN=OXCT1 PE=1 SV=1	520	10	113	NA	NA	NA	NA	2.05766	4.04534	4.37225	5.03645	4.15259	5.71833	1.63727	3.02802	0.517831	0.771375	1.06744	1.29427	0.705541	0.796823	1.21288	2.55958	1.28165	0.999944
ADD3	Q5VU08	Adducin 3 (Gamma), isoform CRA_a OS=Homo sapiens OX=9606 GN=ADD3 PE=2 SV=1	706	13	125	NA	NA	NA	NA	4.15622	5.10123	7.94362	5.1795	4.84871	6.1095	3.36957	2.97131	1.49327	1.30742	3.1814	3.22581	1.26855	1.34298	1.38625	3.42868	2.81293	1.6298
ACTR1A	P61163	Alpha-centractin OS=Homo sapiens OX=9606 GN=ACTR1A PE=1 SV=1	376	9	158	NA	NA	NA	NA	13.9906	14.017	12.6049	11.8	13.5867	11.6856	7.97184	6.77996	14.4799	13.8592	5.82852	7.36379	16.3495	15.6592	12.5013	7.2646	7.97482	13.2954
PAK2	Q13177	Serine/threonine-protein kinase PAK 2 OS=Homo sapiens OX=9606 GN=PAK2 PE=1 SV=3	524	12	192	NA	NA	NA	NA	8.12892	7.51651	6.22863	7.21399	5.57712	4.58926	6.17169	4.95355	8.20476	7.92051	5.56653	5.29934	9.32427	8.77795	7.79615	6.49583	5.45402	7.84881
B7ZB83	B7ZB83	cDNA, FLJ79447, highly similar to Nucleosome assembly protein 1-like 4 OS=Homo sapiens OX=9606 PE=2 SV=1	386	11	168	NA	NA	NA	NA	12.4571	11.1276	14.1866	12.1144	10.4266	9.20446	14.0416	11.1898	9.60547	8.14608	13.2573	11.2034	10.5229	9.91705	8.4377	13.3418	11.1056	9.32132
SPARC	D3DQH8	Secreted protein, acidic, cysteine-rich (Osteonectin), isoform CRA_a OS=Homo sapiens OX=9606 GN=SPARC PE=4 SV=1	315	10	134	NA	NA	NA	NA	10.6497	8.3575	4.1075	7.52856	3.92118	2.56685	22.0716	31.4539	7.49696	2.64914	17.1772	24.843	5.98621	7.63435	2.22946	21.12	30.3898	1.59367
SMC1A	Q14683	Structural maintenance of chromosomes protein 1A OS=Homo sapiens OX=9606 GN=SMC1A PE=1 SV=2	1233	17	67	NA	NA	NA	NA	0.384695	0.17499	0.777211	0.610995	0.33878	0.382261	2.57088	1.57711	0.694082	0.964561	4.38277	1.54508	0.70424	0.692037	0.71178	2.50203	1.27675	1.17976
APEX1	Q5TZP7	DNA-(apurinic or apyrimidinic site) lyase OS=Homo sapiens OX=9606 GN=APEX1 PE=2 SV=1	318	13	170	NA	NA	NA	NA	4.94698	4.4891	7.20474	5.96308	4.00546	4.67159	12.2272	10.898	7.34881	11.4131	11.3306	11.4168	7.98354	8.04757	11.2842	12.8692	8.85759	11.1275
EIF2S1	P05198	Eukaryotic translation initiation factor 2 subunit 1 OS=Homo sapiens OX=9606 GN=EIF2S1 PE=1 SV=3	315	14	140	NA	NA	NA	NA	7.51972	7.25017	7.80759	7.00116	5.80333	4.62087	5.71888	5.2011	4.83238	4.69855	4.64165	5.73317	5.08715	4.90555	4.48448	6.21485	4.59088	4.708
ITGA1	P56199	Integrin alpha-1 OS=Homo sapiens OX=9606 GN=ITGA1 PE=1 SV=2	1179	18	148	NA	NA	NA	NA	2.94539	3.20159	1.39881	1.50334	5.4075	3.41258	5.15044	11.8256	7.35393	12.5922	4.64245	12.4622	8.84843	8.82636	11.8729	5.33344	9.99417	14.5573
SLK	Q9H2G2	STE20-like serine/threonine-protein kinase OS=Homo sapiens OX=9606 GN=SLK PE=1 SV=1	1235	16	142	NA	NA	NA	NA	1.92948	3.17868	3.04907	3.36329	1.97924	3.09857	3.77518	3.76953	1.2234	1.49604	2.72778	3.94493	1.43455	1.52978	1.69048	3.72501	3.55562	1.83068
HNRNPH3	P31942	Heterogeneous nuclear ribonucleoprotein H3 OS=Homo sapiens OX=9606 GN=HNRNPH3 PE=1 SV=2	346	10	182	NA	NA	NA	NA	4.77587	4.04299	6.16634	4.96983	4.80371	4.66237	16.3965	8.10033	9.47486	13.2055	24.8335	8.6616	12.3532	11.7452	12.6429	14.0099	8.81931	13.4217
RPS3A	P61247	40S ribosomal protein S3a OS=Homo sapiens OX=9606 GN=RPS3A PE=1 SV=2	264	13	217	NA	NA	NA	NA	28.5336	30.3384	27.5101	29.4807	19.8847	22.591	31.9041	22.6896	21.91	27.4871	29.0193	24.9056	26.0521	24.0944	21.5884	32.8335	23.5899	22.5567
UPF1	A0A024R7L8	UPF1 regulator of nonsense transcripts homolog (Yeast), isoform CRA_a OS=Homo sapiens OX=9606 GN=UPF1 PE=4 SV=1	1129	16	161	NA	NA	NA	NA	2.9769	4.39492	2.66552	4.00031	3.01046	2.55566	3.53657	3.07044	3.33995	3.22322	3.94469	3.24702	3.02284	3.35627	4.38111	3.31181	3.08918	4.2265
A0A140VJS0	A0A140VJS0	Serine/threonine-protein phosphatase OS=Homo sapiens OX=9606 PE=2 SV=1	309	2	204	NA	NA	NA	NA	8.03805	8.06847	7.7608	7.38685	3.43531	3.23875	8.37096	6.6093	7.49826	8.03451	5.9012	7.36448	8.23794	8.10445	7.814	7.86104	7.0292	7.90012
LRRC59	Q96AG4	Leucine-rich repeat-containing protein 59 OS=Homo sapiens OX=9606 GN=LRRC59 PE=1 SV=1	307	12	184	NA	NA	NA	NA	18.5044	18.9708	14.5701	21.3176	10.4552	12.2659	17.6239	19.1095	17.8473	18.1074	23.411	23.7071	19.2983	16.6357	16.3825	24.8614	21.4834	15.4027
NNMT	Q6FH49	NNMT protein OS=Homo sapiens OX=9606 GN=NNMT PE=2 SV=1	264	13	155	NA	NA	NA	NA	59.4281	64.4037	67.6756	102.895	46.7602	45.3486	3.48927	6.25885	61.8694	79.4333	2.45926	7.27381	64.3355	62.3715	74.4317	3.75452	7.60592	79.4982
EDIL3	O43854	EGF-like repeat and discoidin I-like domain-containing protein 3 OS=Homo sapiens OX=9606 GN=EDIL3 PE=1 SV=1	480	12	102	NA	NA	NA	NA	10.8036	15.3645	6.70132	16.2686	9.41906	9.65347	1.39148	4.19734	8.58739	5.33588	1.44846	3.50886	7.86219	10.618	6.5937	1.49409	3.4014	7.0635
YAP1	P46937	Transcriptional coactivator YAP1 OS=Homo sapiens OX=9606 GN=YAP1 PE=1 SV=2	504	12	139	NA	NA	NA	NA	2.84037	2.18936	2.50036	2.37557	2.55482	1.4731	9.34016	6.90597	3.8671	3.57705	7.92931	6.49239	4.05125	3.44107	2.73555	9.29177	5.8671	3.4668
RNPEP	Q9H4A4	Aminopeptidase B OS=Homo sapiens OX=9606 GN=RNPEP PE=1 SV=2	650	18	156	NA	NA	NA	NA	6.41164	5.91635	6.33827	5.6775	6.11489	5.24351	3.84717	4.64748	5.60529	5.40521	4.30891	5.77334	4.5934	3.82591	4.09476	5.2862	4.77225	4.35472
RAB5A	A0A024R2K1	RAB5A, member RAS oncogene family, isoform CRA_a OS=Homo sapiens OX=9606 GN=RAB5A PE=4 SV=1	215	6	203	NA	NA	NA	NA	3.19881	3.47575	2.9262	3.01084	2.94041	3.32267	3.13207	3.45183	3.7373	3.62433	1.47971	3.36314	4.36882	4.37757	3.07858	3.1109	3.33444	3.53535
SET	A0A024R895	SET translocation (Myeloid leukemia-associated), isoform CRA_b OS=Homo sapiens OX=9606 GN=SET PE=3 SV=1	277	9	146	NA	NA	NA	NA	6.93607	5.67258	10.6459	8.29377	5.80683	5.36224	19.4338	16.6866	10.0074	17.1601	24.6774	17.5335	31.4368	11.176	21.1866	24.763	20.8853	18.0995
TOMM70	O94826	Mitochondrial import receptor subunit TOM70 OS=Homo sapiens OX=9606 GN=TOMM70 PE=1 SV=1	608	14	135	NA	NA	NA	NA	3.89964	4.51676	5.63496	5.19799	3.08779	3.02875	5.22024	4.31606	3.58081	3.15982	5.05631	4.21286	4.42288	3.31216	4.33931	5.29168	5.0214	4.96647
DCN	P07585	Decorin OS=Homo sapiens OX=9606 GN=DCN PE=1 SV=1	359	8	104	NA	NA	NA	NA	1.75364	2.1815	3.7819	4.3983	3.40353	5.91619	7.7841	25.1574	0.746305	0.631784	7.30491	24.6949	0.605984	0.73075	1.02486	7.79724	21.4052	0.753058
B4DVA7	B4DVA7	Beta-hexosaminidase OS=Homo sapiens OX=9606 PE=2 SV=1	540	14	178	NA	NA	NA	NA	8.63627	4.94213	13.8342	6.23577	9.57646	10.1505	6.27927	4.72519	13.7327	13.8169	6.35233	5.90807	12.529	10.2136	13.0259	6.19965	4.30241	13.2135
FKBP9	A0A090N8P3	Peptidylprolyl isomerase OS=Homo sapiens OX=9606 GN=FKBP9 PE=4 SV=1	570	16	216	NA	NA	NA	NA	22.773	21.688	30.2582	22.1797	23.9204	17.6529	20.682	19.1405	16.7592	11.0402	20.2996	19.391	18.4537	17.3198	10.9777	22.2054	17.9217	11.2002
A8K492	A8K492	cDNA FLJ76789, highly similar to Homo sapiens methionine-tRNA synthetase (MARS), mRNA OS=Homo sapiens OX=9606 PE=2 SV=1	900	16	190	NA	NA	NA	NA	5.9946	5.50488	6.17016	5.743	4.29492	4.12495	8.65398	4.20683	4.70927	5.10846	4.33526	4.5207	5.32572	5.08016	4.70002	5.58304	4.11935	5.04407
ACBD3	A0A024R3P9	Acyl-Coenzyme A binding domain containing 3, isoform CRA_a OS=Homo sapiens OX=9606 GN=ACBD3 PE=4 SV=1	528	11	146	NA	NA	NA	NA	2.48786	2.9542	2.5828	2.99366	1.87977	1.60051	3.40822	3.9187	2.42696	2.25214	2.62475	5.41806	2.7216	2.85559	2.01604	3.72718	4.08234	2.03433
B4DPD5	B4DPD5	Ubiquitin thioesterase OS=Homo sapiens OX=9606 PE=2 SV=1	308	9	207	NA	NA	NA	NA	8.76544	7.17814	8.21405	7.49399	7.47915	6.78293	9.87558	8.60592	8.96594	10.15	8.06726	9.15048	9.69988	9.34395	8.73801	9.93948	9.03531	10.1328
B7Z3K9	B7Z3K9	Fructose-bisphosphate aldolase OS=Homo sapiens OX=9606 PE=2 SV=1	451	7	233	NA	NA	NA	NA	5.62045	3.39635	3.23251	3.00245	4.7693	3.40977	2.291	4.0242	5.17021	2.9921	2.31839	3.54718	4.87149	4.63687	3.16763	2.62148	3.37407	3.12315
UQCRC2	P22695	Cytochrome b-c1 complex subunit 2, mitochondrial OS=Homo sapiens OX=9606 GN=UQCRC2 PE=1 SV=3	453	13	116	NA	NA	NA	NA	5.38799	10.44	7.17499	8.58359	6.96397	12.4877	6.96287	9.31048	6.37559	8.56788	4.7471	9.209	6.73113	6.92032	8.76492	7.1708	8.39497	8.90729
MAPK1	Q1HBJ4	Mitogen-activated protein kinase OS=Homo sapiens OX=9606 GN=MAPK1 PE=3 SV=1	360	11	177	NA	NA	NA	NA	14.9879	13.3247	15.1051	11.7721	14.1624	12.9403	7.19433	6.7104	8.07954	8.26275	5.41355	6.85385	9.0855	9.54851	8.12256	7.24681	6.44205	9.10713
ALDH7A1	A0A1B0GW77	Alpha-aminoadipic semialdehyde dehydrogenase OS=Homo sapiens OX=9606 GN=ALDH7A1 PE=1 SV=1	554	17	152	NA	NA	NA	NA	5.31185	4.9741	7.73697	8.50153	6.06163	6.31375	7.88917	7.28404	5.17128	4.53388	6.00966	7.33982	5.54799	5.4771	4.27765	7.79478	7.16175	4.5815
HIBADH	A0A024RA75	3-hydroxyisobutyrate dehydrogenase OS=Homo sapiens OX=9606 GN=HIBADH PE=3 SV=1	336	9	138	NA	NA	NA	NA	3.43563	4.22058	4.87954	3.84335	3.39297	3.96068	5.55192	5.61032	1.99972	2.71767	4.86482	4.47832	1.60946	1.94854	2.39343	5.11974	5.19434	2.44509
HEL-S-67p	V9HWC2	Epididymis secretory sperm binding protein Li 67p OS=Homo sapiens OX=9606 GN=HEL-S-67p PE=2 SV=1	189	10	226	NA	NA	NA	NA	32.1639	28.7866	32.6733	29.4419	27.9498	25.865	22.5338	24.3822	19.5707	20.9774	19.4087	26.4916	20.8092	21.5949	20.7016	21.8436	22.9547	22.7246
COLEC12	Q5KU26	Collectin-12 OS=Homo sapiens OX=9606 GN=COLEC12 PE=1 SV=3	742	16	81	NA	NA	NA	NA	0.344425	0.337761	0.598618	0.432254	0.589118	0.84571	13.6004	11.6873	0.229079	0.233256	12.0146	11.6616	0.296522	0.308478	0.298089	13.9511	8.55389	0.284709
CSPG4	Q6UVK1	Chondroitin sulfate proteoglycan 4 OS=Homo sapiens OX=9606 GN=CSPG4 PE=1 SV=2	2322	19	70	NA	NA	NA	NA	2.70812	1.43335	2.7873	0.725355	0.69369	0.148595	3.20387	2.28658	0.251953	0.107907	2.55525	2.31525	0.583207	0.392778	0.263886	3.5192	2.11674	0.0788848
PA2G4	A0A024RB85	Proliferation-associated 2G4, 38kDa, isoform CRA_a OS=Homo sapiens OX=9606 GN=PA2G4 PE=4 SV=1	394	14	239	NA	NA	NA	NA	10.6509	10.0643	12.0233	11.3047	8.82531	8.42941	16.2313	12.654	9.1235	10.462	12.5702	13.7392	10.1963	10.1048	10.0522	16.4358	11.5761	11.3938
TMX3	Q96JJ7	Protein disulfide-isomerase TMX3 OS=Homo sapiens OX=9606 GN=TMX3 PE=1 SV=2	454	12	129	NA	NA	NA	NA	6.92625	6.97663	4.6861	5.23063	6.46819	6.20095	2.19927	2.22308	4.35183	4.42305	1.76348	2.4654	5.61896	5.59797	4.87817	2.10181	2.02109	4.33659
TMPO	P42166	Lamina-associated polypeptide 2, isoform alpha OS=Homo sapiens OX=9606 GN=TMPO PE=1 SV=2	694	8	77	NA	NA	NA	NA	0.576155	0.494442	1.0873	1.09717	0.26528	0.452203	4.37062	2.07126	1.40075	1.27417	3.52131	2.09159	1.2709	1.29298	1.17427	4.59527	2.03181	1.16169
TMED2	Q15363	Transmembrane emp24 domain-containing protein 2 OS=Homo sapiens OX=9606 GN=TMED2 PE=1 SV=1	201	6	162	NA	NA	NA	NA	6.57107	6.82048	6.26515	7.17646	7.13339	6.49679	5.46352	8.55148	7.21294	5.72507	4.2077	8.43246	6.70632	8.77822	5.99961	5.39867	7.12509	6.3122
ESYT2	H7BXI1	Extended synaptotagmin-2 (Fragment) OS=Homo sapiens OX=9606 GN=ESYT2 PE=1 SV=1	884	14	157	NA	NA	NA	NA	4.18498	4.35872	4.08255	4.05291	4.01394	3.55774	2.04807	2.10448	2.25396	2.343	1.96151	2.03227	2.32564	2.47052	2.83096	1.99558	2.02484	2.48916
P3H3	Q8IVL6	Prolyl 3-hydroxylase 3 OS=Homo sapiens OX=9606 GN=P3H3 PE=1 SV=1	736	15	166	NA	NA	NA	NA	3.29738	3.04136	2.93792	4.44396	3.05454	2.54968	9.4158	8.49941	5.45491	2.5754	8.95241	10.6259	5.96205	5.86682	3.28935	11.121	9.31772	2.50193
B4DZF2	B4DZF2	cDNA FLJ59571, highly similar to Eukaryotic translation initiation factor 4gamma 2 OS=Homo sapiens OX=9606 PE=2 SV=1	980	17	179	NA	NA	NA	NA	3.64866	2.76475	3.58627	3.15692	2.1346	1.88595	5.65299	5.10188	4.64113	4.00937	5.89628	4.06494	4.49421	5.29605	4.92335	5.61619	4.70485	4.5664
SAMHD1	Q9Y3Z3	Deoxynucleoside triphosphate triphosphohydrolase SAMHD1 OS=Homo sapiens OX=9606 GN=SAMHD1 PE=1 SV=2	626	15	82	NA	NA	NA	NA	0.683505	2.35844	1.42088	4.4086	0.627613	9.6196	1.34393	0.648502	0.586337	3.21518	0.38049	0.677944	0.632865	0.416939	3.00807	0.474753	0.759428	3.79667
LUM	P51884	Lumican OS=Homo sapiens OX=9606 GN=LUM PE=1 SV=2	338	10	138	NA	NA	NA	NA	8.94878	8.58664	10.2402	9.42926	11.079	7.97706	44.8346	115.722	9.17355	6.46406	41.9031	107.198	9.45729	9.65708	7.49992	50.1084	118.684	6.80143
NXN	Q6DKJ4	Nucleoredoxin OS=Homo sapiens OX=9606 GN=NXN PE=1 SV=2	435	13	78	NA	NA	NA	NA	0.313245	0.266729	0.102115	0.564658	0.120613	0.0643179	3.14205	3.83541	1.13382	0.710345	2.93669	3.45214	1.25319	1.23293	0.759388	4.05739	3.37271	0.672756
A0A140VJG8	A0A140VJG8	Testicular tissue protein Li 42 OS=Homo sapiens OX=9606 PE=2 SV=1	271	11	136	NA	NA	NA	NA	4.87247	5.81068	3.57132	4.15471	2.30775	2.24295	3.85707	2.90222	3.86254	3.71932	4.24965	3.21422	3.90471	4.62606	4.81628	3.30097	2.81665	3.50634
STOM	A0A024R882	Stomatin, isoform CRA_a OS=Homo sapiens OX=9606 GN=STOM PE=4 SV=1	288	11	106	NA	NA	NA	NA	11.6865	22.3499	12.2895	9.42314	39.8816	62.5623	9.28148	26.2267	38.5226	49.2461	11.5651	21.7452	25.6613	50.5609	66.0559	10.2762	22.5108	68.0789
SERPINF1	P36955	Pigment epithelium-derived factor OS=Homo sapiens OX=9606 GN=SERPINF1 PE=1 SV=4	418	12	72	NA	NA	NA	NA	0.395299	0.548582	0.771118	1.1847	1.84334	2.01112	2.73149	32.8735	3.38286	2.31285	2.95688	26.8873	1.95563	4.6933	1.80701	2.86882	30.0683	3.52137
GFPT2	A0A0S2Z4X9	Glutamine-fructose-6-phosphate transaminase 2 isoform 1 (Fragment) OS=Homo sapiens OX=9606 GN=GFPT2 PE=2 SV=1	682	9	140	NA	NA	NA	NA	0.377774	0.65177	0.541888	1.12323	0.0161022	0.357455	2.01383	2.74732	2.37218	2.31986	1.78966	3.53736	2.61056	2.76486	2.59402	2.26502	2.60119	2.38678
ETFA	A0A0S2Z3L0	Electron-transfer-flavoprotein alpha polypeptide isoform 1 (Fragment) OS=Homo sapiens OX=9606 GN=ETFA PE=2 SV=1	333	12	151	NA	NA	NA	NA	5.11575	7.92059	7.26573	7.82072	6.16719	7.97881	6.94612	6.026	4.34347	4.58487	4.95373	6.63488	4.34854	4.32768	4.91778	6.79162	6.29789	5.05104
PSMD3	O43242	26S proteasome non-ATPase regulatory subunit 3 OS=Homo sapiens OX=9606 GN=PSMD3 PE=1 SV=2	534	18	225	NA	NA	NA	NA	8.73278	10.4086	10.2365	8.72522	9.4722	7.98768	8.35591	7.32298	7.40743	7.65934	6.59114	7.61941	8.99454	8.62072	7.83721	7.86651	6.44814	7.84813
SH3GL1	Q99961	Endophilin-A2 OS=Homo sapiens OX=9606 GN=SH3GL1 PE=1 SV=1	368	11	191	NA	NA	NA	NA	7.10479	8.44201	7.25323	9.47293	4.80268	5.76323	6.2516	6.94261	7.14433	7.46081	5.12642	7.82884	7.76354	7.4654	6.87519	6.70578	7.09005	7.82856
B7Z9B8	B7Z9B8	cDNA FLJ56912, highly similar to Fibulin-2 OS=Homo sapiens OX=9606 PE=2 SV=1	1210	13	132	NA	NA	NA	NA	6.55549	11.651	11.0539	2.69082	19.2637	21.1966	2.86368	2.2547	4.17558	2.58017	6.67264	2.74949	3.82004	4.90298	9.34953	4.14258	2.29564	2.96576
UBE1L2	A0A024RDB0	Ubiquitin-activating enzyme E1-like 2, isoform CRA_a OS=Homo sapiens OX=9606 GN=UBE1L2 PE=4 SV=1	1052	18	166	NA	NA	NA	NA	3.39026	3.20885	3.22387	3.28199	3.52352	3.34641	3.40913	3.60609	3.97619	3.00577	2.33443	3.81444	3.93601	3.97285	3.06527	3.2991	3.58419	3.7419
EIF3CL	B5ME19	Eukaryotic translation initiation factor 3 subunit C-like protein OS=Homo sapiens OX=9606 GN=EIF3CL PE=3 SV=1	914	14	186	NA	NA	NA	NA	7.10816	6.21825	6.74825	6.6557	5.57747	4.44902	7.06543	6.42057	8.17282	6.93625	5.54078	8.24753	6.96069	6.51406	7.16848	7.36379	7.06721	7.42712
DNAJC13	O75165	DnaJ homolog subfamily C member 13 OS=Homo sapiens OX=9606 GN=DNAJC13 PE=1 SV=5	2243	19	113	NA	NA	NA	NA	2.04645	2.22004	2.27758	1.99186	2.5365	2.29096	1.39798	1.08875	1.891	1.41044	0.771474	1.44491	1.48548	1.49135	1.77578	1.21254	1.2212	1.63902
B0AZQ4	B0AZQ4	Structural maintenance of chromosomes protein OS=Homo sapiens OX=9606 PE=2 SV=1	1217	14	60	NA	NA	NA	NA	0.480088	0.437058	1.25385	0.764359	0.580065	0.616426	2.60881	2.58761	1.19135	1.2956	4.83866	1.33328	0.912636	0.799962	1.73381	2.59723	2.73661	1.74304
EIF3D	O15371	Eukaryotic translation initiation factor 3 subunit D OS=Homo sapiens OX=9606 GN=EIF3D PE=1 SV=1	548	13	149	NA	NA	NA	NA	5.02518	5.54812	5.16468	5.06817	5.0568	4.43362	4.55543	5.69436	7.67974	5.75297	4.28092	5.73885	3.66432	4.4423	4.0354	3.90885	4.90672	4.58967
HEXB	P07686	Beta-hexosaminidase subunit beta OS=Homo sapiens OX=9606 GN=HEXB PE=1 SV=3	556	18	207	NA	NA	NA	NA	22.3759	16.914	29.6946	18.2557	34.3093	38.8729	9.44547	7.03755	23.8778	30.4846	7.32445	7.38448	24.6241	24.5195	28.4902	9.12098	6.24993	31.4653
CSE1L	P55060	Exportin-2 OS=Homo sapiens OX=9606 GN=CSE1L PE=1 SV=3	971	18	178	NA	NA	NA	NA	5.34114	4.93303	5.13721	5.77795	3.81117	4.10182	6.02165	5.01651	5.02684	4.91851	4.76966	5.13508	5.38237	5.9449	5.02732	5.98952	4.29876	5.50782
PDHB	P11177	Pyruvate dehydrogenase E1 component subunit beta, mitochondrial OS=Homo sapiens OX=9606 GN=PDHB PE=1 SV=3	359	11	189	NA	NA	NA	NA	4.06658	7.7549	5.24985	6.93224	4.95669	7.09721	9.08199	7.33265	4.35231	4.97227	6.52997	7.41732	4.30358	3.91934	4.9765	8.30251	7.64486	4.80474
SEC24D	O94855	Protein transport protein Sec24D OS=Homo sapiens OX=9606 GN=SEC24D PE=1 SV=2	1032	16	173	NA	NA	NA	NA	6.34594	6.24047	4.75815	5.85682	4.20315	3.69758	6.85088	6.63285	6.25149	4.9153	4.09239	7.60656	5.8282	6.40158	4.38174	6.07012	8.01647	4.99876
DYNC1LI2	O43237	Cytoplasmic dynein 1 light intermediate chain 2 OS=Homo sapiens OX=9606 GN=DYNC1LI2 PE=1 SV=1	492	10	191	NA	NA	NA	NA	6.68006	6.1029	7.2037	6.06174	5.94472	3.94813	4.22392	4.46224	5.7013	4.50703	3.73333	4.77939	5.99969	5.64869	4.01096	4.27487	4.62539	4.33606
SDCBP	G5EA09	Syndecan binding protein (Syntenin), isoform CRA_a OS=Homo sapiens OX=9606 GN=SDCBP PE=1 SV=1	318	6	136	NA	NA	NA	NA	7.56036	6.19326	8.328	6.16113	11.8947	15.4129	0.95496	2.08847	1.45427	3.01451	0.51683	2.1472	1.48411	1.43599	3.31126	0.804065	2.16377	3.69168
XPNPEP1	Q9NQW7	Xaa-Pro aminopeptidase 1 OS=Homo sapiens OX=9606 GN=XPNPEP1 PE=1 SV=3	623	8	120	NA	NA	NA	NA	4.53175	4.207	5.5697	5.10559	4.34214	3.8022	5.71222	8.24336	4.51889	4.01185	4.21697	5.71928	4.95973	5.67617	4.68802	4.74675	6.64686	5.35206
EEF1B2	A0A024R3W7	Eukaryotic translation elongation factor 1 beta 2, isoform CRA_a OS=Homo sapiens OX=9606 GN=EEF1B2 PE=3 SV=1	225	8	193	NA	NA	NA	NA	24.6013	26.3337	18.8794	19.1548	17.428	18.3888	22.8397	18.8339	26.4027	26.9205	17.1796	18.1655	30.2787	29.0354	25.0083	21.1478	18.9158	27.3873
LGALS1	P09382	Galectin-1 OS=Homo sapiens OX=9606 GN=LGALS1 PE=1 SV=2	135	7	392	NA	NA	NA	NA	176.231	180.416	122.393	128.052	139.53	137.25	17.4274	27.9046	124.078	76.2843	30.355	31.7353	113.625	147.805	100.049	18.8041	29.1398	83.4863
B2R9S4	B2R9S4	cDNA, FLJ94534, highly similar to Homo sapiens capping protein (actin filament), gelsolin-like(CAPG), mRNA OS=Homo sapiens OX=9606 PE=2 SV=1	348	9	181	NA	NA	NA	NA	1.58236	3.50686	6.09631	6.90604	3.91415	7.70951	8.7517	10.1276	3.38348	4.71259	6.91209	9.90269	3.73438	3.45987	4.13469	8.21063	10.6057	4.63145
IARS2	Q9NSE4	Isoleucine--tRNA ligase, mitochondrial OS=Homo sapiens OX=9606 GN=IARS2 PE=1 SV=2	1012	17	148	NA	NA	NA	NA	3.54312	5.79757	5.46555	4.96343	5.42098	7.43016	3.58956	2.69219	1.66373	3.625	2.07812	2.99259	2.99276	1.94341	3.16834	3.51505	3.1192	3.14918
PRDX5	P30044	Peroxiredoxin-5, mitochondrial OS=Homo sapiens OX=9606 GN=PRDX5 PE=1 SV=4	214	8	263	NA	NA	NA	NA	44.8695	48.5056	53.2712	44.0915	44.8643	51.3358	32.6133	39.9206	34.4318	36.5484	31.0374	45.1789	38.9473	39.2626	34.0985	32.3814	41.4972	36.9999
EIF5A	I3L504	Eukaryotic translation initiation factor 5A-1 OS=Homo sapiens OX=9606 GN=EIF5A PE=1 SV=1	186	8	200	NA	NA	NA	NA	52.1634	47.1239	46.8475	41.6622	42.649	38.9335	45.9604	36.5165	37.699	37.8875	38.2497	37.1231	40.2306	38.7517	34.2065	43.3619	37.1342	38.3998
ASAH1	D3DSQ1	N-acylsphingosine amidohydrolase (Acid ceramidase) 1, isoform CRA_c OS=Homo sapiens OX=9606 GN=ASAH1 PE=4 SV=1	546	6	175	NA	NA	NA	NA	14.5005	10.2562	14.4679	9.32764	24.4431	21.8739	1.87929	3.07827	16.4883	22.353	3.486	4.68317	16.3477	19.3803	23.1786	4.39252	2.99267	23.6398
HEL32	V9HWA6	Epididymis luminal protein 32 OS=Homo sapiens OX=9606 GN=HEL32 PE=2 SV=1	165	10	206	NA	NA	NA	NA	32.2828	42.0363	19.6759	46.0818	26.9809	17.8351	14.1381	13.2169	30.9197	31.7547	13.354	16.3229	35.5112	33.02	28.0123	14.0586	14.3614	30.6617
TCOF1	Q13428	Treacle protein OS=Homo sapiens OX=9606 GN=TCOF1 PE=1 SV=3	1488	16	102	NA	NA	NA	NA	0.766308	0.55932	1.47877	0.784688	0.283395	0.591131	4.89586	2.86528	1.46676	2.38649	6.73745	3.11386	1.70972	1.78327	2.42284	5.50061	2.67066	2.44678
PSMB1	P20618	Proteasome subunit beta type-1 OS=Homo sapiens OX=9606 GN=PSMB1 PE=1 SV=2	241	8	151	NA	NA	NA	NA	17.9744	15.5878	15.7597	12.5003	17.365	15.0818	15.5768	15.3321	20.5675	21.1429	19.1547	14.4167	22.6972	22.6185	21.4751	15.2598	16.1018	20.2
SF3A1	A0A024R1K8	Splicing factor 3a, subunit 1, 120kDa, isoform CRA_a OS=Homo sapiens OX=9606 GN=SF3A1 PE=4 SV=1	793	13	159	NA	NA	NA	NA	1.80118	1.8806	2.21397	1.87834	1.29016	1.52628	4.53764	2.92447	2.64418	3.61414	6.28803	2.8647	3.03739	2.87171	3.55235	3.84636	2.82177	3.61542
HEL-S-43	V9HWH9	Protein S100 OS=Homo sapiens OX=9606 GN=HEL-S-43 PE=2 SV=1	105	9	319	NA	NA	NA	NA	182.593	142.833	206.657	130.23	129.741	124.412	68.3055	69.2824	162.678	143.146	64.5875	75.982	173.604	172.014	133.098	84.6881	83.6646	146.083
LGALS3BP	A0A0S2Z3Y1	Lectin galactoside-binding soluble 3 binding protein isoform 1 (Fragment) OS=Homo sapiens OX=9606 GN=LGALS3BP PE=2 SV=1	585	12	99	NA	NA	NA	NA	3.21158	1.42262	3.09221	1.45392	4.24676	4.6407	4.21131	15.2812	2.1835	2.76417	5.55803	12.7521	2.32522	2.12623	3.36265	3.06874	16.0628	2.70465
B7Z6Q5	B7Z6Q5	Beta-galactosidase OS=Homo sapiens OX=9606 PE=2 SV=1	725	13	198	NA	NA	NA	NA	10.8089	7.14876	10.7768	4.98792	15.855	17.4872	4.88629	3.99782	24.6325	31.9059	25.4425	5.40344	25.0215	25.0298	29.9314	5.0025	3.88575	32.4086
Q59GW6	Q59GW6	Acetyl-CoA acetyltransferase, cytosolic variant (Fragment) OS=Homo sapiens OX=9606 PE=2 SV=1	404	7	117	NA	NA	NA	NA	1.94584	2.16812	2.51045	3.652	2.19913	2.39514	4.39059	5.07262	1.52335	1.71525	4.42694	4.21286	2.10702	1.71009	1.53903	4.10067	4.82496	1.99553
RANGAP1	A0A024R1U0	Ran GTPase activating protein 1, isoform CRA_d OS=Homo sapiens OX=9606 GN=RANGAP1 PE=4 SV=1	587	15	154	NA	NA	NA	NA	3.81596	4.59345	2.93236	3.69369	2.32927	1.96548	3.79576	3.28145	4.87414	5.20238	3.63261	3.35362	5.4815	5.10258	5.12524	3.84097	3.41122	5.76926
WASHC2C	A0A096LPC5	WASH complex subunit 2C OS=Homo sapiens OX=9606 GN=WASHC2C PE=1 SV=1	1341	3	114	NA	NA	NA	NA	0	0	0	0	0	0	0	0	0	0	0	0	0	0	0	0	0	0
HSPB6	O14558	Heat shock protein beta-6 OS=Homo sapiens OX=9606 GN=HSPB6 PE=1 SV=2	160	9	165	NA	NA	NA	NA	104.186	89.8798	57.6135	48.2895	114.189	98.6066	14.8636	28.5549	12.0809	23.7723	13.8832	26.0959	10.694	10.8176	23.4527	15.9913	25.4414	24.4841
SRM	P19623	Spermidine synthase OS=Homo sapiens OX=9606 GN=SRM PE=1 SV=1	302	11	131	NA	NA	NA	NA	10.9902	8.1418	9.01867	8.8308	8.98411	8.6955	8.62952	8.6641	7.21769	5.6114	6.71243	9.03967	8.00688	8.38675	5.57275	8.56395	8.57634	5.5626
LUZP1	A0A024RAC0	Leucine zipper protein 1, isoform CRA_a OS=Homo sapiens OX=9606 GN=LUZP1 PE=4 SV=1	1076	20	100	NA	NA	NA	NA	1.89786	1.56733	1.46686	2.36118	1.11279	0.560246	1.05644	0.770867	4.34051	3.1988	0.99957	0.706145	4.66472	4.18796	3.06364	1.13435	0.737577	3.50133
ARPC1B	A4D275	Actin-related protein 2/3 complex subunit OS=Homo sapiens OX=9606 GN=ARPC1B PE=2 SV=1	372	9	95	NA	NA	NA	NA	13.1882	15.6413	12.4246	13.508	8.94665	6.94379	3.17078	3.64308	9.24358	8.95899	5.15299	4.28223	9.88524	10.2161	8.41614	3.11414	3.82034	8.3774
AK1	Q5T9B7	Adenylate kinase isoenzyme 1 OS=Homo sapiens OX=9606 GN=AK1 PE=1 SV=1	210	8	159	NA	NA	NA	NA	6.3751	7.3076	13.749	10.553	7.49724	7.93365	6.20858	7.03887	6.44549	6.15578	5.7648	7.72635	6.96738	6.91097	5.34393	6.06291	6.8254	6.55513
A8K7T4	A8K7T4	cDNA FLJ75774, highly similar to Homo sapiens lectin, mannose-binding 2 (LMAN2), mRNA OS=Homo sapiens OX=9606 PE=2 SV=1	356	9	159	NA	NA	NA	NA	11.3789	12.5685	13.1239	12.6358	11.8205	12.2171	6.3706	8.28513	10.7268	9.39397	5.84564	9.89151	12.2393	11.5	9.03807	6.96679	9.09705	9.08064
HEL-S-47e	V9HWE8	Epididymis secretory sperm binding protein Li 47e OS=Homo sapiens OX=9606 GN=HEL-S-47e PE=2 SV=1	204	10	197	NA	NA	NA	NA	20.8082	19.2015	24.9196	20.4263	19.6475	14.1499	12.7172	12.7672	15.7233	16.2906	10.2597	14.5312	16.551	16.5297	13.1518	12.4501	12.0624	15.0006
B3KY60	B3KY60	cDNA FLJ16777 fis, clone BRHIP2029567, highly similar to Cell division cycle 5-like protein OS=Homo sapiens OX=9606 PE=2 SV=1	802	16	72	NA	NA	NA	NA	0.797766	0.836483	1.23035	1.38382	0.440001	0.521797	3.26764	2.16415	2.4477	2.44134	4.48266	2.85226	1.84251	1.70413	2.4096	3.09237	2.39219	2.4006
HEL-S-276	A0A0K0K1K4	Proteasome subunit alpha type OS=Homo sapiens OX=9606 GN=HEL-S-276 PE=2 SV=1	248	10	163	NA	NA	NA	NA	18.2739	16.3887	17.7736	15.4423	19.8061	19.2997	15.0121	15.293	15.5519	16.9435	11.6129	15.2634	16.7571	16.6299	15.0343	14.5433	14.5496	18.4812
FUBP1	Q96AE4	Far upstream element-binding protein 1 OS=Homo sapiens OX=9606 GN=FUBP1 PE=1 SV=3	644	12	139	NA	NA	NA	NA	3.41738	3.2846	3.80126	3.92749	1.16002	1.61871	7.67378	5.29766	2.88941	3.61111	6.37666	5.14456	3.28065	2.87937	3.78582	7.52601	5.46881	3.89071
PCOLCE	Q15113	Procollagen C-endopeptidase enhancer 1 OS=Homo sapiens OX=9606 GN=PCOLCE PE=1 SV=2	449	12	69	NA	NA	NA	NA	0.446622	0.104113	1.00655	0.18303	0.77844	0.241966	4.11357	11.7833	0.124693	0.0823278	3.59047	11.3062	0.093691	0.158902	0	4.42924	9.95045	0.014181
Q8N7G1	Q8N7G1	Purine nucleoside phosphorylase OS=Homo sapiens OX=9606 PE=2 SV=1	293	11	107	NA	NA	NA	NA	4.15245	4.94111	6.07898	7.60765	3.68533	4.59454	0.476708	1.54744	5.5906	3.2935	0.645391	2.1908	4.54004	3.37225	3.29482	0.521467	0.7483	2.0328
RAD23B	P54727	UV excision repair protein RAD23 homolog B OS=Homo sapiens OX=9606 GN=RAD23B PE=1 SV=1	409	11	169	NA	NA	NA	NA	21.4192	15.8334	24.7323	16.7616	16.6207	11.9411	12.5411	12.2691	11.4527	10.7422	10.4792	12.957	10.7194	11.6151	10.6721	12.6252	12.7311	10.6514
GMPS	P49915	GMP synthase [glutamine-hydrolyzing] OS=Homo sapiens OX=9606 GN=GMPS PE=1 SV=1	693	17	113	NA	NA	NA	NA	5.17437	4.75227	4.58598	5.28982	2.30184	2.5581	10.6084	6.83889	4.57753	4.86506	7.39439	5.20835	5.59289	5.62693	4.4158	8.87359	5.71303	4.74585
PDLIM7	Q9NR12	PDZ and LIM domain protein 7 OS=Homo sapiens OX=9606 GN=PDLIM7 PE=1 SV=1	457	14	191	NA	NA	NA	NA	29.5063	25.8715	13.7969	20.4215	17.514	7.5826	12.6561	8.6952	40.6971	39.9424	10.8643	9.52789	46.6416	43.317	35.2373	12.895	9.02013	37.4634
PSMA1	P25786	Proteasome subunit alpha type-1 OS=Homo sapiens OX=9606 GN=PSMA1 PE=1 SV=1	263	12	187	NA	NA	NA	NA	19.7613	17.0184	20.5631	17.191	20.2887	17.8191	17.4311	16.1108	17.0984	17.8672	14.6316	16.689	18.6989	17.9579	16.9678	17.0514	16.1674	18.6924
A0A140VK73	A0A140VK73	Testis secretory sperm-binding protein Li 200a OS=Homo sapiens OX=9606 PE=2 SV=1	558	9	119	NA	NA	NA	NA	1.00015	1.038	0.811159	0.487763	2.14124	1.10709	13.4341	9.43591	7.3468	13.7873	11.8884	10.3514	8.84742	7.82996	11.0766	15.6077	10.9889	11.2492
RPL7	A0A024R814	Ribosomal protein L7, isoform CRA_a OS=Homo sapiens OX=9606 GN=RPL7 PE=4 SV=1	259	10	190	NA	NA	NA	NA	25.647	27.989	26.7869	26.1718	19.6627	20.8206	23.2347	21.8164	18.4074	22.5395	20.796	22.1683	20.4193	20.7226	20.1639	23.457	20.4849	20.3791
THBS2	P35442	Thrombospondin-2 OS=Homo sapiens OX=9606 GN=THBS2 PE=1 SV=2	1172	11	49	NA	NA	NA	NA	0.972188	0.541346	0.717982	1.58059	0.765326	0.542218	2.0697	0	0.184466	0.0888832	0.910827	0	0.141642	0.217962	0.235372	0.203489	0	0.137456
B3KM58	B3KM58	cDNA FLJ10358 fis, clone NT2RM2001238, highly similar to Glutaminase kidney isoform, mitochondrial (Fragment) OS=Homo sapiens OX=9606 PE=2 SV=1	371	2	194	NA	NA	NA	NA	1.5104	1.34569	1.11956	1.30241	1.07477	0.740835	0.99976	0.57568	0.862799	0.865101	0.81263	0.684981	1.05134	1.13709	0.837638	1.00203	0.60516	0.814518
PHLDB1	Q86UU1	Pleckstrin homology-like domain family B member 1 OS=Homo sapiens OX=9606 GN=PHLDB1 PE=1 SV=1	1377	16	62	NA	NA	NA	NA	2.52588	2.98301	2.28199	3.59321	0.911458	1.539	0.415579	1.17636	1.09375	1.55213	0.29934	0.735857	1.52753	1.1329	1.0783	0.332696	0.800055	1.51184
EIF5B	A0A087WUT6	Eukaryotic translation initiation factor 5B OS=Homo sapiens OX=9606 GN=EIF5B PE=1 SV=1	1220	16	134	NA	NA	NA	NA	4.01843	3.16999	4.0018	3.03914	3.67206	1.83143	2.57582	2.01096	2.30192	1.92249	2.09757	2.30398	2.2796	1.98054	1.76218	2.86606	1.77869	1.66415
CNDP2	Q96KP4	Cytosolic non-specific dipeptidase OS=Homo sapiens OX=9606 GN=CNDP2 PE=1 SV=2	475	16	176	NA	NA	NA	NA	6.77928	6.43718	7.45224	7.08281	8.07067	8.64948	7.46643	8.29594	6.70813	6.03702	7.51811	7.44765	7.89966	6.73873	6.34246	7.54299	8.15239	6.30009
HEBP1	A0A024RAS8	Heme binding protein 1, isoform CRA_a OS=Homo sapiens OX=9606 GN=HEBP1 PE=4 SV=1	189	9	148	NA	NA	NA	NA	8.81851	10.1931	11.1415	9.00267	14.7272	14.8011	1.76134	2.77714	3.70817	4.27531	1.69935	2.75408	3.98741	3.17136	4.14283	2.1421	3.26922	3.94224
HEL-S-34	D9IAI1	Epididymis secretory protein Li 34 OS=Homo sapiens OX=9606 GN=HEL-S-34 PE=2 SV=1	187	8	195	NA	NA	NA	NA	38.3828	34.9645	53.2433	39.3764	53.0393	44.1969	19.0907	16.3007	41.6419	29.8687	24.6523	18.2798	47.8502	37.9092	30.5196	19.0659	18.8009	29.7419
BCAT1	A0A024RAV0	Branched-chain-amino-acid aminotransferase OS=Homo sapiens OX=9606 GN=BCAT1 PE=3 SV=1	386	11	120	NA	NA	NA	NA	4.37882	1.63343	2.71891	1.11671	1.33757	0.964137	8.69728	4.30182	6.0565	3.94081	8.56942	4.71869	6.72472	6.67276	3.39556	11.9881	5.04964	3.98912
B4DKQ5	B4DKQ5	cDNA FLJ54710, highly similar to Target of Myb protein 1 OS=Homo sapiens OX=9606 PE=2 SV=1	501	12	108	NA	NA	NA	NA	2.44969	3.3526	3.2597	3.16256	2.90608	3.03384	1.02965	2.7863	3.30254	3.57425	1.81325	2.57811	3.80313	4.06658	4.01921	1.08288	3.63531	3.49186
PML	P29590	Protein PML OS=Homo sapiens OX=9606 GN=PML PE=1 SV=3	882	9	138	NA	NA	NA	NA	5.74212	7.23447	4.94426	8.54029	3.73666	5.06742	0.769535	1.22669	3.11596	4.29333	0.689021	1.57922	3.26615	3.00027	4.52703	0.866378	1.31413	4.68464
GBF1	Q92538	Golgi-specific brefeldin A-resistance guanine nucleotide exchange factor 1 OS=Homo sapiens OX=9606 GN=GBF1 PE=1 SV=2	1859	17	96	NA	NA	NA	NA	1.09408	1.19513	1.05615	1.40155	1.34216	1.2003	1.67026	1.77676	1.13024	0.689157	0.918053	1.99636	1.07895	0.951275	0.648576	1.58638	1.87598	0.672639
COBLL1	A0A0X1KG75	Cordon-bleu protein-like 1 (Fragment) OS=Homo sapiens OX=9606 GN=COBLL1 PE=1 SV=1	1168	18	85	NA	NA	NA	NA	1.36425	1.11766	0.226961	0.363345	0.738778	0.360539	2.69781	3.53169	0.394976	0.401484	1.70639	3.27756	0.439021	0.356071	0.248239	2.40556	3.58252	0.190977
ARPC5	O15511	Actin-related protein 2/3 complex subunit 5 OS=Homo sapiens OX=9606 GN=ARPC5 PE=1 SV=3	151	8	159	NA	NA	NA	NA	17.4896	17.946	13.3763	12.9515	14.7432	7.72933	4.98746	5.33109	14.7666	15.5164	7.16021	5.8729	16.9726	16.4992	12.1415	4.89307	5.15038	13.2736
GLG1	Q92896	Golgi apparatus protein 1 OS=Homo sapiens OX=9606 GN=GLG1 PE=1 SV=2	1179	15	115	NA	NA	NA	NA	5.41133	4.35195	6.0576	6.49535	4.49755	3.63453	4.55966	5.33358	2.84029	3.11069	4.74441	6.12062	3.18802	3.22581	2.71726	5.14882	4.44231	3.02315
ROCK1	D9ZGF8	Rho-associated protein kinase OS=Homo sapiens OX=9606 GN=ROCK1 PE=3 SV=1	1354	16	93	NA	NA	NA	NA	2.03398	2.86845	2.16237	2.85813	1.64412	1.73056	1.66708	1.45416	1.37179	1.16182	1.395	1.76665	1.8885	2.01445	1.03737	1.68697	1.34222	1.53758
MXRA5	Q9NR99	Matrix-remodeling-associated protein 5 OS=Homo sapiens OX=9606 GN=MXRA5 PE=1 SV=3	2828	14	69	NA	NA	NA	NA	0.106813	0	0.0255978	0.0361387	0.0345749	0.010962	0.378821	0.768887	7.22763	1.79231	1.52185	1.77468	1.81956	5.55818	5.19634	0.324522	0.532104	1.26165
DDB1	Q16531	DNA damage-binding protein 1 OS=Homo sapiens OX=9606 GN=DDB1 PE=1 SV=1	1140	16	85	NA	NA	NA	NA	3.813	3.45301	5.31698	5.01259	4.09483	4.21702	4.44137	4.35258	2.787	3.59163	5.39064	4.84927	3.78243	2.95671	3.14688	5.08018	4.00993	3.83341
ALDH9A1	P49189	4-trimethylaminobutyraldehyde dehydrogenase OS=Homo sapiens OX=9606 GN=ALDH9A1 PE=1 SV=3	494	12	148	NA	NA	NA	NA	6.123	6.02041	7.78142	5.80243	6.54556	6.77326	5.8766	6.20327	4.23256	4.15707	4.21682	6.70839	3.85838	4.71638	4.00476	5.60047	6.702	4.54198
Q9Y3E8	Q9Y3E8	CGI-150 protein OS=Homo sapiens OX=9606 PE=2 SV=1	504	11	144	NA	NA	NA	NA	4.64438	3.89785	6.11868	5.48398	4.52765	4.64286	5.53208	3.78133	3.76277	4.48284	5.83591	4.32627	4.11928	3.79165	4.62216	5.37987	4.02301	4.5421
CDV3	Q9UKY7	Protein CDV3 homolog OS=Homo sapiens OX=9606 GN=CDV3 PE=1 SV=1	258	10	125	NA	NA	NA	NA	5.22495	4.28178	6.25233	5.17051	3.57296	2.33007	5.2599	5.10523	4.95116	5.20402	3.63396	4.11582	5.67022	5.44127	4.84792	4.93326	4.81543	4.52609
DDOST	A0A024RAD5	Dolichyl-diphosphooligosaccharide--protein glycosyltransferase 48 kDa subunit OS=Homo sapiens OX=9606 GN=DDOST PE=3 SV=1	456	11	151	NA	NA	NA	NA	7.65834	9.54173	6.77322	9.08583	7.66182	10.5413	12.9282	10.4244	23.6432	26.0416	8.46222	12.3623	21.6254	24.7329	20.1395	12.2186	13.3423	19.9706
PSMD4	P55036	26S proteasome non-ATPase regulatory subunit 4 OS=Homo sapiens OX=9606 GN=PSMD4 PE=1 SV=1	377	8	191	NA	NA	NA	NA	5.31587	3.57495	6.29746	5.16719	4.44155	3.92689	6.20313	5.17425	6.00193	5.68325	4.89894	5.05693	6.20558	5.83838	5.24903	6.0604	4.94019	5.95325
PPFIBP1	Q86W92	Liprin-beta-1 OS=Homo sapiens OX=9606 GN=PPFIBP1 PE=1 SV=2	1011	7	112	NA	NA	NA	NA	1.33685	1.84378	2.54626	2.98002	1.13827	1.69699	4.88989	2.99522	1.41877	1.32883	2.63376	2.3792	1.60364	1.69627	1.45607	2.29921	3.25753	1.36585
GSTP1	C7DJS2	Glutathione S-transferase pi (Fragment) OS=Homo sapiens OX=9606 GN=GSTP1 PE=2 SV=1	151	2	190	NA	NA	NA	NA	7.52445	6.37189	0.00950137	0.0096892	5.7189	4.4204	0	0	0	0	0	0	0	0	0.0259592	0.0192051	0.0194259	0
SUCLG2	Q96I99	Succinate--CoA ligase [GDP-forming] subunit beta, mitochondrial OS=Homo sapiens OX=9606 GN=SUCLG2 PE=1 SV=2	432	13	139	NA	NA	NA	NA	3.01525	3.6794	3.59986	2.77409	5.50516	7.76655	5.43683	5.86559	1.68706	2.564	4.46533	5.56665	2.01984	2.1604	2.92465	5.0632	5.19322	3.17341
RPS3	P23396	40S ribosomal protein S3 OS=Homo sapiens OX=9606 GN=RPS3 PE=1 SV=2	243	14	291	NA	NA	NA	NA	37.2071	39.1654	36.0997	34.591	27.3129	28.9292	29.9608	29.8685	27.0248	30.7613	27.0183	33.1759	29.0689	28.2659	30.2777	31.4092	30.0127	30.6048
Q59E90	Q59E90	Alpha-mannosidase (Fragment) OS=Homo sapiens OX=9606 PE=2 SV=1	1007	14	134	NA	NA	NA	NA	2.02564	1.33528	3.5657	2.09315	3.08076	2.23561	2.10587	2.38703	2.17628	3.19749	2.0143	2.30769	2.70931	2.16402	2.84145	2.27435	1.81539	3.14349
VDAC2	A0A024QZN9	Voltage-dependent anion channel 2, isoform CRA_a OS=Homo sapiens OX=9606 GN=VDAC2 PE=4 SV=1	319	11	179	NA	NA	NA	NA	31.2715	28.8083	27.7532	18.3272	34.6214	40.2526	19.2822	17.1198	22.059	20.6421	15.9425	15.9113	24.9501	23.7737	21.1755	17.5256	16.0606	21.8427
FTH1	Q6NS36	Ferritin (Fragment) OS=Homo sapiens OX=9606 GN=FTH1 PE=2 SV=1	232	9	106	NA	NA	NA	NA	41.3477	28.0041	57.7922	34.0514	88.4775	96.5518	1.11	0.729235	9.78484	15.3697	1.0956	0.81942	8.95229	9.52815	15.088	1.27643	0.625809	15.246
CRYAB	P02511	Alpha-crystallin B chain OS=Homo sapiens OX=9606 GN=CRYAB PE=1 SV=2	175	12	128	NA	NA	NA	NA	106.082	151.297	32.9504	23.724	157.842	111.486	1.25659	3.50722	12.5227	6.01186	1.41281	3.88979	10.3211	7.89756	6.13802	1.30933	4.24012	5.54148
CCDC6	A0A024QZJ7	Coiled-coil domain containing 6, isoform CRA_a OS=Homo sapiens OX=9606 GN=CCDC6 PE=4 SV=1	474	11	116	NA	NA	NA	NA	2.67933	2.45903	3.29879	4.17822	2.45945	1.30121	4.17978	3.27512	2.46674	3.97024	5.47848	4.69157	1.90411	2.19633	6.63514	3.87513	5.15967	2.51245
RHOA	A0A024R324	Ras homolog gene family, member A, isoform CRA_a OS=Homo sapiens OX=9606 GN=RHOA PE=4 SV=1	193	4	184	NA	NA	NA	NA	21.4593	24.5	26.3551	25.3061	18.0143	17.0936	18.3207	16.7375	15.362	17.3769	14.581	16.1086	17.1375	18.3961	17.2363	17.1156	16.6301	17.5473
Q59E89	Q59E89	DnaJ (Hsp40) homolog, subfamily B, member 4 variant (Fragment) OS=Homo sapiens OX=9606 PE=2 SV=1	344	9	91	NA	NA	NA	NA	7.93988	13.4571	2.35437	7.2346	2.50808	3.67472	0.363542	0.628703	1.63551	1.74013	0.206282	0.635366	1.74173	1.80439	1.63642	0.376991	0.504047	1.65724
FAM3C	Q92520	Protein FAM3C OS=Homo sapiens OX=9606 GN=FAM3C PE=1 SV=1	227	10	142	NA	NA	NA	NA	7.38528	10.2465	7.80339	12.0893	7.51609	7.08708	3.91577	6.73338	3.58604	3.11725	3.3229	6.21401	3.83133	4.49187	3.70261	4.1937	6.23345	3.45001
DFNA5	A0A024RA58	Deafness, autosomal dominant 5, isoform CRA_a OS=Homo sapiens OX=9606 GN=DFNA5 PE=4 SV=1	496	14	121	NA	NA	NA	NA	3.26525	1.78955	2.83558	1.44381	5.30339	2.35585	2.25557	2.35003	1.96609	1.84968	1.65206	2.37979	1.94139	2.18519	2.13923	2.18107	2.70942	1.9862
SMS	P52788	Spermine synthase OS=Homo sapiens OX=9606 GN=SMS PE=1 SV=2	366	11	111	NA	NA	NA	NA	3.88373	3.69146	3.93392	3.80383	1.37157	1.01328	2.24316	2.11941	2.87466	3.29338	2.03419	2.49159	3.55347	3.59932	2.9953	2.25746	2.06127	3.53894
GSTM3	P21266	Glutathione S-transferase Mu 3 OS=Homo sapiens OX=9606 GN=GSTM3 PE=1 SV=3	225	5	151	NA	NA	NA	NA	8.60075	6.35826	15.6958	12.6495	13.2095	10.8966	7.54231	8.52201	8.33887	8.23745	6.14278	9.23489	9.56851	9.07	7.26084	7.91948	8.53982	8.34242
GJA1	P17302	Gap junction alpha-1 protein OS=Homo sapiens OX=9606 GN=GJA1 PE=1 SV=2	382	5	117	NA	NA	NA	NA	5.63067	3.87023	5.64813	3.01686	1.98788	0.490943	12.8133	13.7695	2.93701	2.8415	10.3386	15.1289	2.695	2.28004	3.8265	11.2552	13.4997	3.34648
RPLP2	P05387	60S acidic ribosomal protein P2 OS=Homo sapiens OX=9606 GN=RPLP2 PE=1 SV=1	115	7	161	NA	NA	NA	NA	43.6355	48.7571	42.0549	39.6131	35.0465	35.3745	41.9658	45.055	34.6452	39.7004	35.5065	42.1336	35.1068	36.6989	39.9	40.9954	40.2832	37.2559
NASP	P49321	Nuclear autoantigenic sperm protein OS=Homo sapiens OX=9606 GN=NASP PE=1 SV=2	788	17	61	NA	NA	NA	NA	0.470824	0.448745	0.711501	1.13722	0.373993	0.750782	5.06605	2.41727	0.366103	1.12823	4.22851	2.46013	0.670644	0.61548	1.04578	4.81052	2.17785	1.24571
H6PD	R4GMU1	GDH/6PGL endoplasmic bifunctional protein OS=Homo sapiens OX=9606 GN=H6PD PE=1 SV=1	802	13	153	NA	NA	NA	NA	1.44709	1.86689	2.05646	2.433	2.49593	4.9749	4.03174	5.10891	2.13068	3.78471	2.72025	4.87041	2.58014	2.22537	3.94321	3.81274	4.92745	4.42292
Q53F64	Q53F64	Heterogeneous nuclear ribonucleoprotein AB isoform a variant (Fragment) OS=Homo sapiens OX=9606 PE=2 SV=1	332	8	139	NA	NA	NA	NA	6.88165	6.45317	6.10372	6.02025	3.88086	4.07848	8.24753	5.49795	7.1518	8.39825	14.8182	5.92333	7.75833	7.80086	8.16799	7.84215	5.03124	8.67229
KRT6A	A0A0S2Z428	HCG2039812, isoform CRA_b (Fragment) OS=Homo sapiens OX=9606 GN=KRT6A PE=2 SV=1	564	5	159	NA	NA	NA	NA	2.33329	0.148461	2.44308	2.84715	0.369723	3.93359	0.852885	0.2971	0.400256	0.677672	0.0506354	0.271656	2.97742	1.5818	0.437067	0.430336	0.335414	0.444094
KDELC2	A0A024R3C4	KDEL (Lys-Asp-Glu-Leu) containing 2, isoform CRA_a OS=Homo sapiens OX=9606 GN=KDELC2 PE=4 SV=1	507	11	99	NA	NA	NA	NA	1.7636	2.52668	1.77542	2.53258	3.62923	4.19585	5.84273	7.72109	0.850671	1.62393	3.55577	6.30986	1.61236	1.00752	1.59458	5.44014	5.62554	2.67647
NNT	Q13423	NAD(P) transhydrogenase, mitochondrial OS=Homo sapiens OX=9606 GN=NNT PE=1 SV=3	1086	13	168	NA	NA	NA	NA	5.46097	6.31891	6.52951	5.437	5.39958	6.09239	5.17684	4.65317	2.58613	3.76023	4.21637	4.90111	2.98423	3.23459	3.77283	5.05162	5.57127	3.74252
OSBPL8	Q9BZF1	Oxysterol-binding protein-related protein 8 OS=Homo sapiens OX=9606 GN=OSBPL8 PE=1 SV=3	889	15	67	NA	NA	NA	NA	2.62088	1.27051	6.85085	1.74758	3.87115	1.49679	0.691682	0.862749	1.0346	0.600738	0.572704	0.773307	1.18594	1.14089	0.731764	0.840852	0.548785	0.587499
ECH1	Q13011	Delta(3,5)-Delta(2,4)-dienoyl-CoA isomerase, mitochondrial OS=Homo sapiens OX=9606 GN=ECH1 PE=1 SV=2	328	8	119	NA	NA	NA	NA	2.99927	3.65111	3.4387	4.22066	5.16016	4.26378	6.39108	5.75253	4.34858	6.13289	5.51942	6.20591	5.61665	4.79722	6.35849	5.85001	6.34636	4.90297
ALCAM	Q13740	CD166 antigen OS=Homo sapiens OX=9606 GN=ALCAM PE=1 SV=2	583	5	104	NA	NA	NA	NA	7.5245	15.0094	4.023	5.79517	6.07046	7.52123	11.1862	7.93416	4.32001	5.8121	16.7114	7.5015	4.09285	3.97811	4.53714	10.6443	7.5879	4.72935
ATP6V1C1	P21283	V-type proton ATPase subunit C 1 OS=Homo sapiens OX=9606 GN=ATP6V1C1 PE=1 SV=4	382	13	115	NA	NA	NA	NA	5.97807	6.12984	5.62693	5.31181	6.08292	6.1978	1.81699	2.35895	3.59413	3.99461	1.52556	2.33675	3.96722	4.01062	4.31434	2.06385	1.91213	4.42709
LAMB2	A0A024R319	Laminin, beta 2 (Laminin S), isoform CRA_a OS=Homo sapiens OX=9606 GN=LAMB2 PE=4 SV=1	1798	16	77	NA	NA	NA	NA	1.04825	0.748015	0.790824	0.843524	1.07293	0.683519	1.23645	1.64313	0.392124	0.265466	1.02904	1.34852	0.506248	0.369793	0.223256	1.1537	1.19464	0.331611
PLAA	Q9Y263	Phospholipase A-2-activating protein OS=Homo sapiens OX=9606 GN=PLAA PE=1 SV=2	795	12	115	NA	NA	NA	NA	2.35725	2.31201	2.15065	1.98114	1.48072	1.30513	1.22716	1.03622	1.65486	1.66987	0.804086	1.1849	1.702	1.86552	1.78412	1.32264	1.07587	1.91808
H2AFY	O75367	Core histone macro-H2A.1 OS=Homo sapiens OX=9606 GN=H2AFY PE=1 SV=4	372	10	117	NA	NA	NA	NA	2.96298	3.6894	3.22425	1.96991	3.1276	3.35157	3.96508	2.49504	8.44237	11.6233	45.5858	3.50254	6.07169	9.4129	14.2764	4.09187	1.44415	10.3419
DLD	A0A024R713	Dihydrolipoyl dehydrogenase OS=Homo sapiens OX=9606 GN=DLD PE=3 SV=1	509	11	138	NA	NA	NA	NA	14.2192	16.7004	14.9455	16.4547	15.1126	15.6274	14.8122	17.9703	14.1429	13.7687	13.9456	17.9208	14.9871	16.1101	13.3334	20.6116	17.6042	13.1166
B7Z5V6	B7Z5V6	cDNA FLJ57046, highly similar to Lysosomal alpha-glucosidase OS=Homo sapiens OX=9606 PE=2 SV=1	644	2	96	NA	NA	NA	NA	0.366296	0.291871	4.92193	3.73116	1.78092	1.97306	1.1643	1.2915	5.16661	6.13825	1.28463	0.980305	5.08253	4.7384	6.8236	0.844953	1.05552	5.64871
COLGALT1	Q8NBJ5	Procollagen galactosyltransferase 1 OS=Homo sapiens OX=9606 GN=COLGALT1 PE=1 SV=1	622	12	124	NA	NA	NA	NA	2.67673	3.69359	1.76018	3.201	3.11487	5.07511	3.68596	4.59794	3.34352	2.11688	4.28837	4.74279	2.37205	2.96833	2.12406	3.64496	3.83211	2.07389
2022-09-10	B5ME97	Septin 10, isoform CRA_c OS=Homo sapiens OX=9606 GN=SEPT10 PE=1 SV=2	544	11	96	NA	NA	NA	NA	0.787023	1.06835	2.07833	0.968406	1.0681	1.44661	1.51424	2.39272	0.382997	0.910191	1.23592	1.78505	0.519183	0.192665	0.316255	1.52628	1.87079	0.619288
RAP1A	P62834	Ras-related protein Rap-1A OS=Homo sapiens OX=9606 GN=RAP1A PE=1 SV=1	184	2	185	NA	NA	NA	NA	0.318615	0.451626	0.42113	0.377682	0.0778346	0	0.181364	0.182537	0.140376	0.23215	0.129381	0.21688	0.177486	0.141218	0.247648	0.197103	0.174429	0.234177
HEL-S-64p	V9HWJ1	Glutathione synthetase OS=Homo sapiens OX=9606 GN=HEL-S-64p PE=2 SV=1	474	13	171	NA	NA	NA	NA	6.22535	4.49459	4.80074	4.35368	7.25388	7.69926	2.97477	4.14884	6.35938	5.44112	2.77191	3.32096	6.88705	6.63441	5.15634	2.9873	4.05555	6.10726
C3	P01024	Complement C3 OS=Homo sapiens OX=9606 GN=C3 PE=1 SV=2	1663	9	130	NA	NA	NA	NA	0.254192	0.254123	0.196575	0.3167	4.07217	3.7437	2.42933	5.35852	14.3499	15.4292	2.66351	4.24817	8.40931	15.2418	14.825	2.47394	4.75907	15.5243
TPP2	Q5VZU9	Tripeptidyl-peptidase 2 OS=Homo sapiens OX=9606 GN=TPP2 PE=1 SV=1	1262	16	96	NA	NA	NA	NA	3.43382	3.45963	4.47558	4.2242	4.07165	3.6136	1.70388	1.19827	1.81333	2.84204	1.69327	1.38788	2.55349	2.37116	2.53663	2.14369	1.43223	2.52194
E7D7X9	E7D7X9	Pyrroline-5-carboxylate reductase OS=Homo sapiens OX=9606 PE=2 SV=1	319	7	91	NA	NA	NA	NA	2.03002	1.70184	1.5924	1.60828	1.30619	1.19516	7.52121	5.87305	1.91395	1.10794	5.88825	5.70745	2.07924	1.86233	1.1348	7.68474	5.7226	1.13767
RPS4X	B2R491	40S ribosomal protein S4 OS=Homo sapiens OX=9606 GN=RPS4X PE=2 SV=1	263	6	204	NA	NA	NA	NA	24.8445	28.9443	23.4209	24.6854	20.8226	23.6756	23.8464	22.7943	19.6042	22.0244	21.7788	22.8681	21.4526	21.4874	23.0685	25.167	20.9533	23.8334
B4DTX5	B4DTX5	cDNA FLJ60072, highly similar to Homo sapiens sorbin and SH3 domain containing 1 (SORBS1), transcript variant 6, mRNA OS=Homo sapiens OX=9606 PE=2 SV=1	749	2	106	NA	NA	NA	NA	0.734019	1	0.144918	1.54833	0.524893	0.0673082	1.6629	0.871113	1.60839	2.76323	0.965464	0.973079	1.0221	1.4537	2.27783	1.55265	0.615613	2.8743
PTPN11	Q06124	Tyrosine-protein phosphatase non-receptor type 11 OS=Homo sapiens OX=9606 GN=PTPN11 PE=1 SV=2	597	12	126	NA	NA	NA	NA	2.26771	2.09988	2.70026	2.09659	2.11699	1.81145	2.64951	2.63483	2.59781	2.63552	2.07606	2.84073	2.74786	2.56261	3.08059	2.54194	3.29727	2.75204
PCMT1	H7BY58	Protein-L-isoaspartate O-methyltransferase OS=Homo sapiens OX=9606 GN=PCMT1 PE=1 SV=1	286	9	146	NA	NA	NA	NA	9.62947	10.1485	7.52372	6.74774	8.25011	8.16024	6.66704	6.32187	7.18853	7.96051	5.93857	6.72582	8.74817	8.0192	7.83747	6.26007	6.59067	8.02135
C14orf166	Q549M8	CLE7 OS=Homo sapiens OX=9606 GN=C14orf166 PE=2 SV=1	244	11	119	NA	NA	NA	NA	6.97429	6.11734	6.23262	7.12096	4.95928	4.29342	4.50169	3.89838	4.8792	6.33949	4.88661	4.04929	6.73196	6.09531	4.53492	4.33457	3.56875	5.49423
SCYL1	Q96KG9	N-terminal kinase-like protein OS=Homo sapiens OX=9606 GN=SCYL1 PE=1 SV=1	808	12	148	NA	NA	NA	NA	1.93519	2.74291	1.73521	2.81667	2.3607	2.34763	3.06018	4.29774	3.01153	2.83613	2.40719	4.50512	2.79638	2.74189	2.43614	3.17755	4.06983	2.74587
GAS6	Q14393	Growth arrest-specific protein 6 OS=Homo sapiens OX=9606 GN=GAS6 PE=1 SV=3	678	14	53	NA	NA	NA	NA	0.653245	5.13816	0.51293	7.43433	0.6367	3.4892	0.173779	0.304756	0.492514	2.14297	0.0909115	0.232686	0.276183	0.0893557	2.02162	0.0140941	0.291904	1.91313
SEC23B	Q15437	Protein transport protein Sec23B OS=Homo sapiens OX=9606 GN=SEC23B PE=1 SV=2	767	7	85	NA	NA	NA	NA	0.0747647	0.0365301	0.0413882	0.0688841	0	0.0131607	1.07146	1.0313	0.433407	0.205835	0.741933	1.06108	0.410529	0.432334	0.132281	1.00823	2.08988	0.191806
RAB2	A0A024R7V6	RAB2, member RAS oncogene family, isoform CRA_a OS=Homo sapiens OX=9606 GN=RAB2 PE=4 SV=1	212	5	161	NA	NA	NA	NA	12.6042	15.1744	9.76111	12.6372	15.7554	14.2777	13.8052	16.1029	13.4228	14.019	10.5598	17.6966	15.095	15.5505	13.7037	13.3959	18.2874	14.41
TALDO1	P37837	Transaldolase OS=Homo sapiens OX=9606 GN=TALDO1 PE=1 SV=2	337	13	161	NA	NA	NA	NA	22.6813	18.6042	25.8992	23.3558	22.1733	22.0696	13.3502	12.6103	20.5211	23.1437	11.036	13.2187	23.9367	23.1675	22.5056	13.3635	12.8174	24.6661
GNB4	Q9HAV0	Guanine nucleotide-binding protein subunit beta-4 OS=Homo sapiens OX=9606 GN=GNB4 PE=1 SV=3	340	5	51	NA	NA	NA	NA	1.64207	1.69134	1.61123	1.6574	0.78678	0.523408	1.02558	0.681853	0.353093	0.341607	0.894679	0.698001	0.161029	0.324168	0.128902	0.894222	0.558527	0.393308
ATXN10	Q9UBB4	Ataxin-10 OS=Homo sapiens OX=9606 GN=ATXN10 PE=1 SV=1	475	13	116	NA	NA	NA	NA	1.94465	1.39349	1.572	1.7101	1.24575	0.814386	5.25905	4.86126	6.35236	4.7553	4.34125	5.03869	4.9141	5.8661	3.7389	5.73652	4.68501	4.36408
ADSS	A0A024R5Q7	Adenylosuccinate synthetase isozyme 2 OS=Homo sapiens OX=9606 GN=ADSS PE=3 SV=1	456	13	121	NA	NA	NA	NA	3.48852	3.21818	3.12896	3.30262	2.00368	2.01522	4.21817	3.68575	3.70069	4.06849	3.25432	3.99712	4.37787	3.83372	3.56694	4.16621	3.83441	4.21504
ECPAS	J3KN16	Proteasome adapter and scaffold protein ECM29 OS=Homo sapiens OX=9606 GN=ECPAS PE=1 SV=1	2017	18	119	NA	NA	NA	NA	1.83368	1.64739	2.01168	1.69692	1.33486	1.37227	2.41456	1.83475	1.94567	1.66321	1.97241	2.10308	1.8892	1.48971	2.5181	2.59517	2.10846	1.66371
Q13344	Q13344	Fus-like protein (Fragment) OS=Homo sapiens OX=9606 PE=2 SV=1	528	5	129	NA	NA	NA	NA	5.12599	4.56946	7.45362	6.67878	3.49348	3.87103	17.3586	10.8076	7.6347	10.876	15.3177	11.1167	8.39788	7.74113	9.77754	17.1598	11.1372	10.4875
B4E284	B4E284	cDNA FLJ51188, highly similar to N-acetylglucosamine-6-sulfatase (EC3.1.6.14) OS=Homo sapiens OX=9606 PE=2 SV=1	584	9	209	NA	NA	NA	NA	12.604	8.67101	12.1074	8.55122	19.3627	20.4826	6.85368	5.58811	12.1008	13.0537	6.06406	6.2049	11.932	11.6848	12.5813	6.70726	5.28808	13.0013
ERO1A	Q96HE7	ERO1-like protein alpha OS=Homo sapiens OX=9606 GN=ERO1A PE=1 SV=2	468	13	132	NA	NA	NA	NA	8.54885	9.69593	5.13675	7.01748	8.02912	12.8195	5.90811	6.58946	7.34741	6.8186	5.96295	7.20859	7.88545	7.00931	6.47971	6.02599	6.40988	6.60637
EIF3S1	A0A024R5S5	Eukaryotic translation initiation factor 3 subunit J OS=Homo sapiens OX=9606 GN=EIF3S1 PE=3 SV=1	258	10	134	NA	NA	NA	NA	3.38167	2.83275	2.88608	2.65249	1.78678	1.32052	3.72485	2.40525	2.55133	2.73288	2.86346	2.46866	2.73906	2.68179	2.60804	3.79447	2.43696	2.79277
PRDX1	Q06830	Peroxiredoxin-1 OS=Homo sapiens OX=9606 GN=PRDX1 PE=1 SV=1	199	9	313	NA	NA	NA	NA	175.204	155.508	180.771	149.622	190.464	180.769	80.2241	76.5607	130.179	139.244	71.9001	83.6684	145.971	135.13	131.723	80.4022	85.9015	143.914
AP3D1	O14617	AP-3 complex subunit delta-1 OS=Homo sapiens OX=9606 GN=AP3D1 PE=1 SV=1	1153	6	131	NA	NA	NA	NA	3.23201	3.08024	2.91351	2.26024	3.06015	2.432	2.16445	2.24053	2.43644	2.19754	1.81729	2.28186	2.28094	2.47812	1.92103	2.15929	1.96197	1.64668
ATP5PD	O75947	ATP synthase subunit d, mitochondrial OS=Homo sapiens OX=9606 GN=ATP5PD PE=1 SV=3	161	9	192	NA	NA	NA	NA	8.77665	10.475	10.9851	10.0881	8.48487	10.6052	6.63577	7.58098	5.68079	7.30393	6.30709	8.33364	6.90182	6.66629	6.71986	7.65468	6.43022	7.38456
PSMA6	G3V5Z7	Proteasome subunit alpha type OS=Homo sapiens OX=9606 GN=PSMA6 PE=1 SV=1	252	10	185	NA	NA	NA	NA	13.1593	11.0979	11.5455	11.2549	12.1202	10.9517	10.6154	10.5607	10.5244	12.3206	6.77306	11.0561	12.5703	12.0569	10.9356	10.1948	9.80132	12.9506
RPS2	P15880	40S ribosomal protein S2 OS=Homo sapiens OX=9606 GN=RPS2 PE=1 SV=2	293	9	193	NA	NA	NA	NA	32.5711	34.8702	33.9308	31.4907	25.6232	26.7313	27.9921	23.612	22.4589	25.197	30.2026	26.2244	24.7208	24.332	25.6976	28.6646	24.2374	25.8878
EIF5	A0A024R6Q1	Eukaryotic translation initiation factor 5, isoform CRA_b OS=Homo sapiens OX=9606 GN=EIF5 PE=4 SV=1	431	11	147	NA	NA	NA	NA	7.19134	5.21381	8.1644	6.14855	5.02634	3.52793	9.06278	6.55534	7.84186	5.30462	9.1439	8.1266	4.92178	5.28412	6.13401	9.43342	6.03075	5.46764
CUL4B	Q13620	Cullin-4B OS=Homo sapiens OX=9606 GN=CUL4B PE=1 SV=4	913	11	85	NA	NA	NA	NA	1.73098	2.0542	2.33533	3.34128	1.34516	1.75611	0.624391	0.6704	0.640038	0.943597	0.392615	0.758949	0.799062	0.768046	1.30008	0.544094	0.605789	1.20802
RAB6A	A0A024R5H8	RAB6A, member RAS oncogene family, isoform CRA_b OS=Homo sapiens OX=9606 GN=RAB6A PE=4 SV=1	208	8	158	NA	NA	NA	NA	5.98933	6.24429	4.01546	5.01041	6.86911	7.08316	3.04231	4.05058	5.40568	5.51312	1.99116	4.39091	6.16471	6.20871	5.22232	3.01094	4.02562	5.84599
NPLOC4	Q8TAT6	Nuclear protein localization protein 4 homolog OS=Homo sapiens OX=9606 GN=NPLOC4 PE=1 SV=3	608	11	106	NA	NA	NA	NA	2.04399	1.71644	2.09244	1.9315	1.36679	1.34663	1.07038	1.6106	1.34441	1.33359	0.497655	1.16447	1.61573	1.50456	1.37308	1.11696	0.998043	1.30258
MLEC	Q14165	Malectin OS=Homo sapiens OX=9606 GN=MLEC PE=1 SV=1	292	10	118	NA	NA	NA	NA	3.73452	5.4229	3.19642	4.23078	4.16685	5.07878	3.52019	4.15603	4.17274	3.97352	3.01131	4.67883	4.88509	5.29168	5.30528	3.97558	5.01631	4.25703
CDH2	P19022	Cadherin-2 OS=Homo sapiens OX=9606 GN=CDH2 PE=1 SV=4	906	10	100	NA	NA	NA	NA	3.26329	1.9339	2.15949	2.61502	1.68459	0.446138	3.45669	1.37932	6.2953	4.62135	4.01276	1.38534	6.12905	5.79355	3.87718	3.41703	1.56384	4.26138
ANXA7	P20073	Annexin A7 OS=Homo sapiens OX=9606 GN=ANXA7 PE=1 SV=3	488	11	159	NA	NA	NA	NA	11.2431	7.7198	12.9484	7.40826	9.27801	5.10678	3.98729	4.74302	7.39215	6.21376	3.84682	4.63464	8.11822	7.13411	6.79181	4.29901	5.30371	6.45239
CAPRIN1	Q14444	Caprin-1 OS=Homo sapiens OX=9606 GN=CAPRIN1 PE=1 SV=2	709	11	188	NA	NA	NA	NA	6.158	7.5048	5.99779	8.42648	3.94559	5.54599	7.14644	6.20691	10.6938	10.4375	7.31153	7.47146	10.629	8.65446	9.19508	7.91007	6.79218	9.23021
KRT14	P02533	Keratin, type I cytoskeletal 14 OS=Homo sapiens OX=9606 GN=KRT14 PE=1 SV=4	472	5	150	NA	NA	NA	NA	2.17053	0.0928184	1.73787	2.79954	0.63076	2.24627	1.17447	0.326064	0.505246	0.799229	0.196533	0.304697	1.77151	1.22599	0.0891282	0.685027	0.237542	0.437773
RPL12	P30050	60S ribosomal protein L12 OS=Homo sapiens OX=9606 GN=RPL12 PE=1 SV=1	165	5	185	NA	NA	NA	NA	21.6448	23.4937	22.432	23.6066	9.00651	10.3458	25.2673	22.8381	25.1924	24.0418	29.3771	25.6218	23.1331	20.6416	25.7117	24.4616	23.9104	23.4191
CEP170	B2RTS4	Centrosomal protein 170kDa OS=Homo sapiens OX=9606 GN=CEP170 PE=2 SV=1	1486	19	99	NA	NA	NA	NA	2.8197	2.16615	3.46879	3.08339	1.87113	1.50291	1.85602	1.49744	2.22673	2.142	1.58588	1.44754	2.73601	2.10616	2.08176	2.13595	1.42952	2.19095
HIST1H2BJ	P06899	Histone H2B type 1-J OS=Homo sapiens OX=9606 GN=HIST1H2BJ PE=1 SV=3	126	2	239	NA	NA	NA	NA	2.43406	2.29484	4.95473	2.21275	1.43885	1.54722	7.36202	3.95934	3.23202	5.664	82.225	4.53981	3.11795	3.24679	6.49378	7.84465	3.46471	5.20093
BCAP31	P51572	B-cell receptor-associated protein 31 OS=Homo sapiens OX=9606 GN=BCAP31 PE=1 SV=3	246	10	154	NA	NA	NA	NA	18.1122	20.413	13.5345	16.7518	22.0703	21.5501	9.18476	8.69893	17.4587	14.274	7.26874	8.85262	20.2046	19.4378	14.6677	8.62155	8.66065	14.4633
DLST	P36957	Dihydrolipoyllysine-residue succinyltransferase component of 2-oxoglutarate dehydrogenase complex, mitochondrial OS=Homo sapiens OX=9606 GN=DLST PE=1 SV=4	453	10	141	NA	NA	NA	NA	7.92934	13.7431	9.4853	12.2294	11.3692	16.2433	5.00745	4.54191	5.83782	9.60513	3.59042	4.52251	8.05788	8.2456	9.6675	4.63126	4.63287	9.8945
JUP	A0A024R1X8	Junction plakoglobin, isoform CRA_a OS=Homo sapiens OX=9606 GN=JUP PE=4 SV=1	745	11	114	NA	NA	NA	NA	0.768145	0.116477	0.86621	1.24201	0.237706	0.232082	3.55362	2.66584	2.37131	1.41587	5.05443	2.18801	3.0549	2.53087	1.11306	5.45067	2.34142	1.30392
CTPS1	P17812	CTP synthase 1 OS=Homo sapiens OX=9606 GN=CTPS1 PE=1 SV=2	591	12	119	NA	NA	NA	NA	5.5657	8.10072	0.970081	3.14284	1.86916	1.24001	1.74756	1.32318	8.88544	7.86036	2.36744	1.92294	9.5385	11.2925	7.29017	1.69411	1.31569	7.05639
FYCO1	Q9BQS8	FYVE and coiled-coil domain-containing protein 1 OS=Homo sapiens OX=9606 GN=FYCO1 PE=1 SV=3	1478	15	48	NA	NA	NA	NA	0.969755	1.05894	2.63883	2.08277	1.56513	1.0804	0.278653	0.286865	0.345714	0.726332	0.263724	0.40742	0.231516	0.235455	0.524562	0.313789	0.374374	0.72505
SLC9A3R1	O14745	Na(+)/H(+) exchange regulatory cofactor NHE-RF1 OS=Homo sapiens OX=9606 GN=SLC9A3R1 PE=1 SV=4	358	11	91	NA	NA	NA	NA	0.700399	0.690772	0.869192	1.28453	0.275044	0.273751	30.7711	29.5326	1.0282	1.43798	21.6084	28.6732	1.38774	0.960688	1.17382	26.7714	29.8155	1.77374
B4DR52	B4DR52	Histone H2B OS=Homo sapiens OX=9606 PE=2 SV=1	166	2	253	NA	NA	NA	NA	57.7902	66.6619	107.307	51.9743	38.2331	52.0217	262.195	164.18	98.9226	201.476	2920.92	164.275	98.5187	120.57	266.434	252.028	128.145	198.254
PYGM	A0A0M4FEM1	Alpha-1,4 glucan phosphorylase OS=Homo sapiens OX=9606 GN=PYGM PE=3 SV=1	842	3	89	NA	NA	NA	NA	0	0	0	0	0	0	0.0848871	0.10357	0	0	0.0619344	0.107614	0	0	0	0.0732352	0.120941	0
BAX	Q07812	Apoptosis regulator BAX OS=Homo sapiens OX=9606 GN=BAX PE=1 SV=1	192	9	163	NA	NA	NA	NA	3.42697	2.75165	4.41338	3.84618	3.56832	3.1769	3.1465	2.8382	7.52269	8.30897	2.17218	2.8234	8.42616	9.16944	8.0824	2.91534	2.81373	8.87512
HEL-S-129m	A0A0K0K1L8	Epididymis secretory sperm binding protein Li 129m OS=Homo sapiens OX=9606 GN=HEL-S-129m PE=2 SV=1	249	13	148	NA	NA	NA	NA	16.6122	13.0225	15.2589	15.2753	17.5397	20.539	8.13025	8.41537	9.27475	10.3124	7.02506	9.50889	7.1924	7.03149	8.93107	9.57852	8.2378	11.0133
SRP54	P61011	Signal recognition particle 54 kDa protein OS=Homo sapiens OX=9606 GN=SRP54 PE=1 SV=1	504	11	123	NA	NA	NA	NA	2.9964	2.83911	2.78483	2.74689	2.13055	1.76475	4.86511	2.56107	2.54331	2.38028	3.64763	2.67289	3.15163	2.58412	2.28451	5.14927	2.77064	2.12984
NAGK	Q9UJ70	N-acetyl-D-glucosamine kinase OS=Homo sapiens OX=9606 GN=NAGK PE=1 SV=4	344	10	150	NA	NA	NA	NA	6.32294	7.23507	6.37742	6.14837	7.63598	7.33608	4.26517	5.20346	5.79236	5.24304	2.85873	4.22579	6.07013	6.24904	5.30256	4.35296	4.44926	5.89734
ANK3	Q12955	Ankyrin-3 OS=Homo sapiens OX=9606 GN=ANK3 PE=1 SV=3	4377	5	71	NA	NA	NA	NA	2.03433	2.08625	3.1497	1.3279	2.12774	2.26763	0.413	0.450421	0.91396	1.13756	0.219496	0.13668	1.00796	1.04125	1.02686	0.33092	0.113617	1.19834
ADK	P55263	Adenosine kinase OS=Homo sapiens OX=9606 GN=ADK PE=1 SV=2	362	8	81	NA	NA	NA	NA	3.08487	2.87302	2.5888	3.03763	2.43269	2.53913	0.652932	1.5791	1.10956	0.789394	0.411185	1.05229	1.07583	1.1391	0.777876	0.723723	0.677114	0.843009
CDC37	A0A024R7B7	CDC37 cell division cycle 37 homolog (S. cerevisiae), isoform CRA_a OS=Homo sapiens OX=9606 GN=CDC37 PE=4 SV=1	378	9	169	NA	NA	NA	NA	15.4897	15.6822	13.246	13.4961	12.6432	9.13431	10.456	9.56073	13.4778	12.7187	9.18593	10.8444	14.0673	14.8445	10.7542	10.0886	9.87675	11.0762
GLO1	Q04760	Lactoylglutathione lyase OS=Homo sapiens OX=9606 GN=GLO1 PE=1 SV=4	184	2	186	NA	NA	NA	NA	11.6537	12.6376	9.53325	9.32155	8.27143	7.75298	16.8596	15.6189	10.0111	10.4343	14.0308	16.0278	11.3882	11.0865	9.51621	16.4109	14.4383	10.5579
PFKM	A0A2R8Y891	ATP-dependent 6-phosphofructokinase OS=Homo sapiens OX=9606 GN=PFKM PE=1 SV=1	883	13	117	NA	NA	NA	NA	1.41452	1.28825	1.36235	1.32541	2.34385	1.99174	3.03698	3.36727	1.24736	1.42299	2.4433	3.84899	1.29983	1.41285	1.33538	3.39219	2.98888	1.23813
hCG_2001986	A0A024R5X2	HCG2001986, isoform CRA_a OS=Homo sapiens OX=9606 GN=hCG_2001986 PE=4 SV=1	450	14	75	NA	NA	NA	NA	3.93245	10.0041	8.17789	6.92988	6.62416	18.7041	0.0352785	0.268062	0.932897	3.79137	0.0998012	0.291248	1.89292	1.3979	3.81969	0.0367387	0.469767	3.40254
MX1	P20591	Interferon-induced GTP-binding protein Mx1 OS=Homo sapiens OX=9606 GN=MX1 PE=1 SV=4	662	14	35	NA	NA	NA	NA	0.0998675	0.174317	0.0818557	1.96965	0.0058071	7.4324	0.0365963	0	0.0540475	0.0616208	0.311327	0	0.00807751	0.0316391	0.338404	0.334648	0	2.56919
IL6ST	P40189	Interleukin-6 receptor subunit beta OS=Homo sapiens OX=9606 GN=IL6ST PE=1 SV=2	918	8	78	NA	NA	NA	NA	0.631049	0.730272	1.66728	1.00059	1.37664	1.05867	1.59232	1.6485	0.478943	0.313591	2.37461	1.88645	0.498515	0.680228	0.331767	1.48812	1.75256	0.394424
RAB11B	Q15907	Ras-related protein Rab-11B OS=Homo sapiens OX=9606 GN=RAB11B PE=1 SV=4	218	11	189	NA	NA	NA	NA	24.4932	26.4174	22.9824	23.3149	24.8096	25.4534	22.9086	23.979	23.3857	21.8801	18.8961	25.0784	25.6148	24.9967	22.6093	22.0463	23.4417	23.2635
A8K5T7	A8K5T7	cDNA FLJ75365, highly similar to Homo sapiens SUGT1B (SUGT1) mRNA OS=Homo sapiens OX=9606 PE=2 SV=1	365	10	116	NA	NA	NA	NA	4.12041	3.98775	3.29944	3.85141	2.9518	2.84204	3.79521	3.52515	4.00037	3.49984	3.04658	3.82148	4.22458	4.39921	3.01864	3.83677	3.5978	3.78327
GOLGA2	Q08379	Golgin subfamily A member 2 OS=Homo sapiens OX=9606 GN=GOLGA2 PE=1 SV=3	1002	13	82	NA	NA	NA	NA	0.943691	1.01008	0.800756	0.981972	0.670829	0.577036	1.94689	1.74237	1.38667	1.1392	1.77402	1.90506	1.4192	1.08893	0.930046	1.91096	1.83717	0.998759
GALNT2	A0A1L7NY41	Polypeptide N-acetylgalactosaminyltransferase OS=Homo sapiens OX=9606 GN=GALNT2 PE=2 SV=1	590	14	107	NA	NA	NA	NA	3.7194	3.81064	3.17078	3.92992	2.26672	3.11203	4.15355	4.37212	4.53564	4.5479	2.15086	4.14823	4.79167	6.58099	3.07995	2.5213	4.33971	2.78026
HSDL2	Q6YN16	Hydroxysteroid dehydrogenase-like protein 2 OS=Homo sapiens OX=9606 GN=HSDL2 PE=1 SV=1	418	12	71	NA	NA	NA	NA	0.780876	1.51412	1.87266	1.71729	2.76674	3.50715	7.10356	6.81887	0.375474	0.477278	5.44508	6.79156	0.675856	0.537091	0.664196	5.81253	6.84725	0.540127
KANK2	Q63ZY3	KN motif and ankyrin repeat domain-containing protein 2 OS=Homo sapiens OX=9606 GN=KANK2 PE=1 SV=1	851	13	80	NA	NA	NA	NA	1.73098	2.08176	4.94789	3.73788	2.04698	3.04134	0.80414	0.699947	3.95239	2.52669	1.31838	1.84361	1.82062	0.632288	3.07291	0.804796	0.738066	2.01281
HMGB1	A0A024RDR0	High-mobility group box 1, isoform CRA_a OS=Homo sapiens OX=9606 GN=HMGB1 PE=4 SV=1	215	7	118	NA	NA	NA	NA	6.00294	4.94512	11.1333	9.0675	1.94575	2.1228	13.4291	10.0459	6.26927	16.059	13.3444	9.92048	6.44687	6.84247	12.9179	15.1014	8.82326	14.1584
SOD1	P00441	Superoxide dismutase [Cu-Zn] OS=Homo sapiens OX=9606 GN=SOD1 PE=1 SV=2	154	7	146	NA	NA	NA	NA	45.0038	33.7956	60.7743	32.3712	62.8819	58.7154	14.541	16.0393	17.4586	24.1957	15.8923	19.3681	17.8065	18.5302	23.6861	15.0847	13.7775	24.3373
SVIL	O95425	Supervillin OS=Homo sapiens OX=9606 GN=SVIL PE=1 SV=2	2214	19	64	NA	NA	NA	NA	1.77363	1.47872	2.88812	2.17207	2.05498	2.65934	1.02857	0.128478	0.221702	0.225799	0.691062	0.0489032	0.235201	0.260238	0.104765	0.815586	0.112373	0.0752973
PLD3	A0A024R0Q4	Phospholipase D family, member 3, isoform CRA_b OS=Homo sapiens OX=9606 GN=PLD3 PE=4 SV=1	490	10	151	NA	NA	NA	NA	6.87858	4.43114	7.91446	7.19976	9.22939	9.09822	19.3383	28.0837	24.1652	27.7717	17.6384	29.821	24.7678	25.8653	28.3681	20.6602	27.2693	30.7008
KPNA4	O00629	Importin subunit alpha-3 OS=Homo sapiens OX=9606 GN=KPNA4 PE=1 SV=1	521	7	99	NA	NA	NA	NA	2.38647	2.24373	2.37865	1.84804	1.14699	0.774016	2.03752	3.17891	2.56365	2.3474	2.39936	1.68298	2.83687	2.60028	2.6043	2.14959	1.72311	2.1617
RBMX	P38159	RNA-binding motif protein, X chromosome OS=Homo sapiens OX=9606 GN=RBMX PE=1 SV=3	391	12	136	NA	NA	NA	NA	13.5346	11.3672	17.3364	11.0998	19.596	24.7595	16.3611	11.4996	18.5175	26.4583	46.4961	11.9936	17.7808	19.3021	27.1025	16.6736	11.5255	27.7598
CUX1	P39880	Homeobox protein cut-like 1 OS=Homo sapiens OX=9606 GN=CUX1 PE=1 SV=3	1505	7	62	NA	NA	NA	NA	0.834473	0.813269	0.882763	1.06678	0.218537	0.441207	3.36507	4.0439	1.1161	1.36545	2.14373	3.08673	1.01512	1.04308	1.2735	2.90797	3.48837	2.0279
KRT13	P13646	Keratin, type I cytoskeletal 13 OS=Homo sapiens OX=9606 GN=KRT13 PE=1 SV=4	458	2	129	NA	NA	NA	NA	0	0	0	0.187025	0	0.247712	0.0366089	0.0531604	0	0	0	0.054412	0	0	0	0.0426139	0.0609893	0
OPTN	A0A0S2Z500	Optineurin isoform 1 (Fragment) OS=Homo sapiens OX=9606 GN=OPTN PE=2 SV=1	577	13	121	NA	NA	NA	NA	5.7866	4.53135	4.10289	3.33951	5.19658	3.37801	1.60573	1.37871	1.87993	1.28597	0.955193	1.34746	2.22223	1.856	1.0409	1.42891	1.33708	1.53846
Q59ED7	Q59ED7	Uncharacterized protein (Fragment) OS=Homo sapiens OX=9606 PE=2 SV=1	686	11	112	NA	NA	NA	NA	1.09421	1.48384	1	1.27653	0.991583	1.71081	1.44972	1.01462	0.955899	1.2931	0.88141	1.11186	1.01432	1.07406	1.19971	1.61273	1.23382	1.26041
AKR1B1	P15121	Aldose reductase OS=Homo sapiens OX=9606 GN=AKR1B1 PE=1 SV=3	316	7	143	NA	NA	NA	NA	9.15585	7.23835	13.9913	10.1999	45.1939	79.0194	7.47601	8.29654	7.27245	9.11029	7.39501	6.69571	10.7813	7.86815	7.01486	7.49298	8.2455	6.8733
DNCL1	Q6FGH9	Dynein light chain OS=Homo sapiens OX=9606 GN=DNCL1 PE=2 SV=1	89	2	127	NA	NA	NA	NA	14.4577	13.1511	14.6568	13.3341	11.4232	9.50858	12.899	12.4045	8.92803	9.31238	13.8693	14.2326	10.4998	11.2542	8.84635	13.4142	10.1044	9.97819
NRP2	O60462	Neuropilin-2 OS=Homo sapiens OX=9606 GN=NRP2 PE=1 SV=3	931	14	70	NA	NA	NA	NA	0.00797922	0.159785	0.0263317	0.244891	0.128458	0.0310491	3.24083	2.35785	1.29213	1.32035	4.80202	2.93302	1.48238	1.45982	1.19214	3.5745	2.49211	1.65814
AIMP1	Q12904	Aminoacyl tRNA synthase complex-interacting multifunctional protein 1 OS=Homo sapiens OX=9606 GN=AIMP1 PE=1 SV=2	312	11	130	NA	NA	NA	NA	5.29376	5.50351	5.33596	4.84104	4.56192	4.56718	6.42782	5.28877	5.22412	5.09574	5.58523	5.75934	5.28001	4.97301	4.65378	6.52407	5.5851	5.04925
EIF3M	Q7L2H7	Eukaryotic translation initiation factor 3 subunit M OS=Homo sapiens OX=9606 GN=EIF3M PE=1 SV=1	374	8	113	NA	NA	NA	NA	1.93107	1.42648	1.71947	1.75346	1.83088	1.5662	1.53886	1.62252	1.6695	1.50575	1.03177	1.92781	1.56305	1.42042	1.55237	1.53311	1.45663	1.76075
KARS	Q15046	Lysine--tRNA ligase OS=Homo sapiens OX=9606 GN=KARS PE=1 SV=3	597	13	135	NA	NA	NA	NA	6.12513	6.31413	5.21818	6.20387	5.47385	6.06545	5.98724	4.61931	5.34024	4.65609	5.68704	4.79031	5.35648	6.25365	4.37987	5.83844	4.75771	5.24089
ALDH1B1	P30837	Aldehyde dehydrogenase X, mitochondrial OS=Homo sapiens OX=9606 GN=ALDH1B1 PE=1 SV=3	517	10	84	NA	NA	NA	NA	2.9971	5.68634	0.835479	3.70049	3.1183	2.9003	1.59885	0.941463	2.09233	1.43142	1.36669	1.11542	2.56882	2.22764	1.44821	1.55798	1.16525	1.27909
SDF4	A0A024R084	Stromal cell derived factor 4, isoform CRA_c OS=Homo sapiens OX=9606 GN=SDF4 PE=4 SV=1	362	12	104	NA	NA	NA	NA	5.12373	4.26036	5.93948	6.00631	5.23291	6.09332	5.70403	5.3317	4.5538	3.76782	4.86687	5.57961	5.04338	5.4208	3.19673	5.54745	4.60158	3.07483
SF3B2	Q13435	Splicing factor 3B subunit 2 OS=Homo sapiens OX=9606 GN=SF3B2 PE=1 SV=2	895	13	89	NA	NA	NA	NA	1.80843	1.6001	2.09321	1.76085	1.02589	0.822384	3.38269	2.73855	1.95239	2.64282	6.50128	2.70316	2.11499	1.9991	2.43076	3.63175	2.53534	2.56768
PRDX3	P30048	Thioredoxin-dependent peroxide reductase, mitochondrial OS=Homo sapiens OX=9606 GN=PRDX3 PE=1 SV=3	256	7	166	NA	NA	NA	NA	22.0709	20.5227	30.1162	21.2662	38.2156	44.6981	24.451	32.4582	13.6188	21.4243	20.5117	32.8978	16.0559	14.8554	20.3529	22.7464	32.5008	22.3309
SEC16A	O15027	Protein transport protein Sec16A OS=Homo sapiens OX=9606 GN=SEC16A PE=1 SV=4	2357	17	102	NA	NA	NA	NA	1.76888	1.45253	1.50036	1.94427	0.931246	0.822221	2.82156	2.53116	2.30005	1.94829	2.35244	2.72783	2.39618	2.32024	1.68036	2.8211	2.49314	1.78274
PEPD	J3K000	PEPD protein OS=Homo sapiens OX=9606 GN=PEPD PE=2 SV=1	493	12	95	NA	NA	NA	NA	3.70559	3.79174	3.75241	4.31872	2.23834	2.26864	1.09374	0.970079	1.60496	2.07268	0.999856	1.04262	1.83807	1.89186	1.88033	1.00536	0.919925	2.22511
Q59EH3	Q59EH3	Acid phosphatase 1 isoform c variant (Fragment) OS=Homo sapiens OX=9606 PE=2 SV=1	165	6	137	NA	NA	NA	NA	2.40333	1.76463	3.05771	3.4044	2.52027	2.37831	5.87075	4.96067	3.76703	4.94661	5.28041	5.25148	4.08577	4.21651	3.48471	6.98167	4.87165	3.83533
UNC45A	A0A1W2PNX8	Protein unc-45 homolog A OS=Homo sapiens OX=9606 GN=UNC45A PE=1 SV=1	1084	11	62	NA	NA	NA	NA	1.10522	1.18734	1.04754	1.14293	1.25782	1.37758	4.47351	1.05911	1.0933	1.04183	1.55855	1.19809	1.14367	1.33394	1.13847	1.09448	1.44696	1.14461
PDLIM2	Q96JY6	PDZ and LIM domain protein 2 OS=Homo sapiens OX=9606 GN=PDLIM2 PE=1 SV=1	352	11	91	NA	NA	NA	NA	10.5801	9.5629	5.35917	5.72185	4.61733	1.67845	1.07482	0.815719	4.21864	2.6934	0.881471	0.91314	4.3027	4.02193	2.21449	1.12663	0.819678	2.42897
ATP6V1H	A0A024R7U9	V-type proton ATPase subunit H OS=Homo sapiens OX=9606 GN=ATP6V1H PE=3 SV=1	483	13	82	NA	NA	NA	NA	3.50192	3.09019	3.74368	3.07094	3.73607	4.02178	0.948098	1.01619	1.78835	1.705	0.822995	0.953241	1.99864	1.824	2.06273	1.08499	0.911026	1.81211
CMPK	B2R6S5	UMP-CMP kinase OS=Homo sapiens OX=9606 GN=CMPK PE=2 SV=1	228	9	180	NA	NA	NA	NA	14.5066	14.9172	10.018	9.8441	11.9551	10.8993	4.40582	6.36275	12.5339	8.93929	3.84086	6.92115	12.5725	12.7321	7.93088	4.26195	7.18069	8.19529
EIF6	P56537	Eukaryotic translation initiation factor 6 OS=Homo sapiens OX=9606 GN=EIF6 PE=1 SV=1	245	7	143	NA	NA	NA	NA	6.10118	6.14864	4.78141	4.18226	3.38847	2.9911	5.52762	4.76395	6.60996	6.44616	6.4186	4.83532	6.82203	6.98009	7.65009	7.56617	5.18808	6.28879
DDX21	Q9NR30	Nucleolar RNA helicase 2 OS=Homo sapiens OX=9606 GN=DDX21 PE=1 SV=5	783	11	87	NA	NA	NA	NA	1.00015	0.859172	0.838676	0.474262	0.626498	0.557913	1.82393	1.2896	1.65148	2.2217	9.71568	1.11027	1.48994	1.47285	2.37917	2.27669	0.81188	2.18763
GNAS	Q5JWF2	Guanine nucleotide-binding protein G(s) subunit alpha isoforms XLas OS=Homo sapiens OX=9606 GN=GNAS PE=1 SV=2	1037	12	136	NA	NA	NA	NA	4.51592	4.31473	6.05262	5.09705	4.46698	3.94932	3.69247	5.20332	4.05619	3.36639	2.82341	4.6408	4.16139	4.47306	3.07837	3.74656	5.65584	3.54777
FHL2	A0A0A0MSG2	Four and a half LIM domains protein 2 OS=Homo sapiens OX=9606 GN=FHL2 PE=1 SV=1	395	12	102	NA	NA	NA	NA	20.7189	23.5297	13.519	16.1222	6.99233	3.03156	0.696919	0.641403	15.6639	10.5845	0.601413	0.797628	16.4909	16.2651	9.0188	0.570295	1.08111	10.4345
ARPC2	O15144	Actin-related protein 2/3 complex subunit 2 OS=Homo sapiens OX=9606 GN=ARPC2 PE=1 SV=1	300	11	144	NA	NA	NA	NA	13.077	13.5444	10.385	11.3434	11.9982	9.6262	4.40147	5.15826	12.1117	11.7235	6.1451	5.36731	14.1432	15.3522	13.4058	4.31642	4.90892	13.4951
RAB23	A0A024RD41	RAB23, member RAS oncogene family, isoform CRA_a OS=Homo sapiens OX=9606 GN=RAB23 PE=4 SV=1	237	10	123	NA	NA	NA	NA	3.60052	4.58998	4.65555	3.42071	3.07633	1.96199	4.38526	2.69233	2.10263	2.1932	2.54579	3.3134	3.67339	2.85315	2.74114	4.61986	2.47267	2.44966
APOE	P02649	Apolipoprotein E OS=Homo sapiens OX=9606 GN=APOE PE=1 SV=1	317	14	97	NA	NA	NA	NA	1.39736	1.55975	0.963869	0.760298	2.62131	5.01367	1.27962	7.90783	7.46199	6.52269	1.22625	6.58578	5.69196	6.11901	8.30497	1.13848	7.36541	6.90534
CSRP2	F8VW96	Cysteine and glycine-rich protein 2 OS=Homo sapiens OX=9606 GN=CSRP2 PE=1 SV=1	243	8	186	NA	NA	NA	NA	9.09931	6.80388	20.1788	10.107	4.13287	1.29458	66.5235	43.1004	80.6976	64.7991	59.0093	44.4255	87.2473	83.7577	66.9993	68.6856	38.4422	73.3154
A8K651	A8K651	cDNA FLJ75700, highly similar to Homo sapiens complement component 1, q subcomponent binding protein (C1QBP), nuclear gene encoding mitochondrial protein, mRNA OS=Homo sapiens OX=9606 PE=2 SV=1	282	6	156	NA	NA	NA	NA	5.05377	8.04376	6.45083	6.67469	6.91914	8.92439	8.04617	11.0124	4.29248	6.47176	9.34918	7.66937	4.5991	7.55632	7.89685	6.7853	8.35025	6.79092
APP	A0A218KGR2	Amyloid beta A4 protein isoform a OS=Homo sapiens OX=9606 GN=APP PE=4 SV=1	770	9	86	NA	NA	NA	NA	2.11576	2.15226	2.1738	2.72999	3.90076	2.65615	1.92331	3.33055	2.26013	1.37427	1.93366	3.18313	3.12731	2.28136	1.28322	2.6225	4.37376	1.15276
A0A140VK53	A0A140VK53	Testicular secretory protein Li 53 OS=Homo sapiens OX=9606 PE=2 SV=1	2752	12	102	NA	NA	NA	NA	1.10417	1.21631	1.20329	1.19215	0.20539	0.40091	2.74229	1.9739	1.87234	2.25192	2.86199	1.89458	1.94952	1.58241	1.75381	2.92253	1.66464	1.98924
SDHA	P31040	Succinate dehydrogenase [ubiquinone] flavoprotein subunit, mitochondrial OS=Homo sapiens OX=9606 GN=SDHA PE=1 SV=2	664	13	70	NA	NA	NA	NA	2.98336	4.79534	4.33129	3.88057	6.82147	8.94998	1.64556	2.35373	1.45455	2.22052	1.31326	2.00219	1.24626	2.45075	2.26559	1.48713	2.57259	3.72548
NOP56	O00567	Nucleolar protein 56 OS=Homo sapiens OX=9606 GN=NOP56 PE=1 SV=4	594	12	80	NA	NA	NA	NA	1.22198	1.64355	2.01415	0.95791	1.38081	1.43358	1.61006	0.95764	1.51807	2.14919	9.82197	1.11256	1.61221	1.87613	2.35466	1.90769	0.641998	1.95913
PARVA	J3KNQ4	Alpha-parvin OS=Homo sapiens OX=9606 GN=PARVA PE=1 SV=1	412	8	131	NA	NA	NA	NA	9.08112	9.15118	6.74754	8.30764	7.05179	6.31734	5.63125	4.99079	5.14535	6.73175	5.98596	5.54389	6.43825	5.5777	5.85652	5.85929	5.23956	7.14872
CDK5RAP3	Q96JB5	CDK5 regulatory subunit-associated protein 3 OS=Homo sapiens OX=9606 GN=CDK5RAP3 PE=1 SV=2	506	14	129	NA	NA	NA	NA	2.32949	2.15292	2.01621	2.6959	1.3245	1.81759	3.34109	3.23418	1.91489	1.90097	2.95649	3.66288	1.86371	1.54696	2.8251	3.81557	3.77301	1.47335
CAT	P04040	Catalase OS=Homo sapiens OX=9606 GN=CAT PE=1 SV=3	527	14	97	NA	NA	NA	NA	2.8901	3.08968	3.04635	2.77544	3.70762	4.78571	2.99732	3.15078	1.17001	1.61286	2.63301	3.2451	1.40325	1.2384	1.61202	3.15342	3.75081	1.80658
SLC25A4	P12235	ADP/ATP translocase 1 OS=Homo sapiens OX=9606 GN=SLC25A4 PE=1 SV=4	298	3	123	NA	NA	NA	NA	2.67721	2.55835	1.84762	2.22879	3.00903	2.13469	0.481185	0.386224	1.88187	1.78426	0.455046	0.401343	2.4719	2.31065	1.74191	0.500622	0.376327	1.70508
CORO1B	A0A024R5K1	Coronin OS=Homo sapiens OX=9606 GN=CORO1B PE=3 SV=1	489	13	156	NA	NA	NA	NA	8.3701	8.56865	8.62579	8.39263	11.1298	9.06343	7.47153	5.50165	12.7094	9.50667	7.03463	5.72046	9.19565	9.82228	9.5859	6.39474	5.7359	9.26619
HEL103	V9HWK0	Signal recognition particle subunit SRP72 OS=Homo sapiens OX=9606 GN=HEL103 PE=2 SV=1	671	10	92	NA	NA	NA	NA	1.66089	1.93083	1.78496	1.79314	2.14978	1.86456	2.12558	1.76041	1.59051	1.71466	1.92918	1.95767	1.86177	1.66695	1.80388	2.23556	1.791	1.61958
VAPA	Q9P0L0	Vesicle-associated membrane protein-associated protein A OS=Homo sapiens OX=9606 GN=VAPA PE=1 SV=3	249	6	218	NA	NA	NA	NA	9.87539	9.59086	14.3143	11.0265	10.1705	10.3643	12.0761	10.1144	7.21379	9.47432	9.17141	10.7828	7.46251	7.2635	9.41516	11.4747	8.09075	9.49366
Q59GJ0	Q59GJ0	Eukaryotic translation initiation factor 4 gamma, 3 variant (Fragment) OS=Homo sapiens OX=9606 PE=2 SV=1	1780	14	110	NA	NA	NA	NA	1.55301	1.64649	1.69509	1.79119	1.53354	1.80628	1.4894	1.31965	2.25033	2.31432	1.17863	1.46483	2.15396	2.38449	2.08986	1.38039	1.42804	2.51064
METAP2	A0A140VJE3	Methionine aminopeptidase 2 OS=Homo sapiens OX=9606 GN=METAP2 PE=2 SV=1	478	2	97	NA	NA	NA	NA	1.90765	2.70408	2.77368	2.89246	1.11212	1.08371	1.34104	1.27752	0.67055	1.18827	1.30327	1.45073	0.890862	0.621953	0.80757	1.22046	1.14143	1.07434
PON2	A0A0J9YXF2	Paraoxonase 2, isoform CRA_a OS=Homo sapiens OX=9606 GN=PON2 PE=1 SV=1	375	4	71	NA	NA	NA	NA	1.58056	2.82505	0.632099	1.36562	2.99087	4.14078	1.91027	3.23596	1.47715	1.01258	2.54608	4.05102	1.54023	1.89436	1.44881	3.29448	4.28972	1.10165
PLBD2	Q8NHP8	Putative phospholipase B-like 2 OS=Homo sapiens OX=9606 GN=PLBD2 PE=1 SV=2	589	8	121	NA	NA	NA	NA	7.06975	4.45903	8.61366	4.8132	6.71172	8.98997	0.966274	1	2.83368	4.30652	1.09533	1.13417	2.99656	2.80527	4.65856	1.14333	0.988745	4.27181
B2RAU5	B2RAU5	Sorting nexin OS=Homo sapiens OX=9606 PE=2 SV=1	595	12	90	NA	NA	NA	NA	2.31555	1.87991	5.45692	2.53921	2.1144	2.20581	1.02096	1.00441	0.543322	1.07413	0.820572	1.23202	0.641273	0.591436	0.820121	1.08131	0.962111	0.959055
EIF3H	B3KS98	Eukaryotic translation initiation factor 3 subunit H OS=Homo sapiens OX=9606 GN=EIF3H PE=1 SV=1	366	7	102	NA	NA	NA	NA	4.132	3.58106	4.46784	4.29943	2.85867	3.19681	3.73867	3.75497	3.14147	4.70985	4.44239	3.85254	3.20518	3.04736	3.43685	3.7393	3.26914	3.44263
ZC3HAV1	Q7Z2W4	Zinc finger CCCH-type antiviral protein 1 OS=Homo sapiens OX=9606 GN=ZC3HAV1 PE=1 SV=3	902	11	75	NA	NA	NA	NA	1.23552	1.78617	1.25325	1.53679	1.42384	1.45987	0.864051	0.803859	0.269824	0.626987	0.515105	0.763654	0.255342	0.247181	0.533177	0.93718	0.838926	0.728626
SNX1	Q13596	Sorting nexin-1 OS=Homo sapiens OX=9606 GN=SNX1 PE=1 SV=3	522	10	142	NA	NA	NA	NA	2.9695	3.09164	3.87947	3.20074	2.8616	3.22689	1.93591	2.18893	2.05824	2.343	1.14205	2.28531	2.28257	2.2616	2.46088	1.86951	2.10179	2.53345
STK26	B4E0Y9	Serine/threonine-protein kinase 26 OS=Homo sapiens OX=9606 GN=STK26 PE=1 SV=1	438	7	105	NA	NA	NA	NA	7.5727	4.30835	7.04683	7.59252	4.44476	2.45849	5.68372	4.48454	5.98888	5.61982	5.20621	4.81698	6.09302	7.21775	5.15191	5.43213	4.20368	6.0701
ALYREF	E9PB61	THO complex subunit 4 OS=Homo sapiens OX=9606 GN=ALYREF PE=1 SV=1	264	6	95	NA	NA	NA	NA	2.84539	2.4368	3.77526	2.43492	1.64825	2.41579	8.17619	5.21984	4.10447	6.18913	13.8476	5.33218	4.65148	4.43194	6.51121	8.25869	4.70136	6.36013
OAT	P04181	Ornithine aminotransferase, mitochondrial OS=Homo sapiens OX=9606 GN=OAT PE=1 SV=1	439	12	113	NA	NA	NA	NA	3.2116	3.33986	2.66302	3.47801	3.09862	3.17472	1.88472	2.62129	1.96807	1.76639	1.30037	2.73492	2.11564	1.97056	1.49979	1.89643	3.02993	1.40608
BTF3	P20290	Transcription factor BTF3 OS=Homo sapiens OX=9606 GN=BTF3 PE=1 SV=1	206	7	121	NA	NA	NA	NA	3.15129	3.54094	3.44736	3.96991	2.66648	2.33572	3.53338	3.05684	2.78217	4.35439	3.90458	3.0868	3.31048	3.06129	4.1088	2.95849	3.16081	4.06687
Q53FN7	Q53FN7	BZW1 protein variant (Fragment) OS=Homo sapiens OX=9606 PE=2 SV=1	424	11	133	NA	NA	NA	NA	6.15462	6.13672	10.7104	8.99631	4.96841	4.77925	5.2805	4.65956	6.90237	5.75071	4.32398	5.55514	7.27666	6.52288	5.70591	5.82445	5.34093	6.09303
ANXA3	P12429	Annexin A3 OS=Homo sapiens OX=9606 GN=ANXA3 PE=1 SV=3	323	13	89	NA	NA	NA	NA	0.846756	0.622718	3.04941	1.28561	0.345836	0.235629	14.152	14.7805	3.15342	2.8178	14.9423	14.1991	3.86141	3.06697	1.76635	18.3596	14.6379	1.91024
ARHGEF2	V9GYM8	Rho guanine nucleotide exchange factor 2 OS=Homo sapiens OX=9606 GN=ARHGEF2 PE=1 SV=1	1031	17	90	NA	NA	NA	NA	4.99639	1.73154	3.78397	1.57579	3.02602	0.990548	3.10466	0.74202	0.734393	0.904358	2.98022	0.885435	0.91066	0.905865	1.02001	3.23914	0.831993	0.956606
RPS15	K7ELC2	40S ribosomal protein S15 OS=Homo sapiens OX=9606 GN=RPS15 PE=1 SV=1	152	2	189	NA	NA	NA	NA	3.1633	2.72458	3.5403	3.73105	1.22619	1.82251	3.68762	3.81577	3.08725	3.09103	4.53122	4.08292	2.72959	1.96762	3.09938	4.671	3.8568	2.57017
NANS	Q9NR45	Sialic acid synthase OS=Homo sapiens OX=9606 GN=NANS PE=1 SV=2	359	7	109	NA	NA	NA	NA	5.32804	5.26885	3.59898	3.28495	3.64768	3.83164	6.50865	6.29855	4.9228	4.50606	5.47062	6.22518	4.81177	5.02922	5.07125	6.91201	6.27242	5.07483
SAE1	A0A024R0R4	SUMO-1 activating enzyme subunit 1, isoform CRA_b OS=Homo sapiens OX=9606 GN=SAE1 PE=4 SV=1	346	11	130	NA	NA	NA	NA	1.96227	1.65264	2.71101	2.13411	1.42235	1.32589	4.44323	2.66681	3.96318	3.78746	3.74605	2.9433	3.68601	3.90909	3.57112	4.41578	2.59612	3.7228
HMGCS1	A0A024R059	3-hydroxy-3-methylglutaryl coenzyme A synthase OS=Homo sapiens OX=9606 GN=HMGCS1 PE=3 SV=1	520	14	92	NA	NA	NA	NA	1.68821	2.53589	1.03784	3.67535	1.38761	0.740877	6.06184	5.29502	1.96727	1.42099	5.17193	5.79576	2.51076	2.08676	0.976348	6.32404	6.2377	1.21897
PDLIM4	P50479	PDZ and LIM domain protein 4 OS=Homo sapiens OX=9606 GN=PDLIM4 PE=1 SV=2	330	9	120	NA	NA	NA	NA	6.87364	5.91734	4.02329	4.22231	3.97081	1.89522	2.80981	2.40122	6.96041	6.67756	2.73884	2.61413	7.56096	7.51131	6.34044	2.80657	2.26765	6.8712
EPS15	P42566	Epidermal growth factor receptor substrate 15 OS=Homo sapiens OX=9606 GN=EPS15 PE=1 SV=2	896	14	57	NA	NA	NA	NA	2.58648	2.2884	2.9626	2.61433	1.65552	1.75347	0.819661	0.672387	0.242199	0.22229	0.452037	0.730985	0.323294	0.371974	0.232376	0.659129	1.40111	0.464621
ARF5	A4D0Z3	ADP-ribosylation factor 5 OS=Homo sapiens OX=9606 GN=ARF5 PE=2 SV=1	180	4	189	NA	NA	NA	NA	4.68433	5.41845	6.16393	5.42503	4.76704	5.04372	4.56924	4.86754	3.34319	4.56464	3.33445	4.51601	3.82513	4.55027	4.458	4.15783	4.4537	5.22495
FTL	P02792	Ferritin light chain OS=Homo sapiens OX=9606 GN=FTL PE=1 SV=2	175	7	112	NA	NA	NA	NA	15.0091	10.7736	15.1436	10.455	24.0474	30.1131	1.63997	1.77916	9.81573	16.0683	6.14953	2.0348	9.93261	9.22555	14.6395	2.12362	2.22072	15.6848
SEC23IP	Q9Y6Y8	SEC23-interacting protein OS=Homo sapiens OX=9606 GN=SEC23IP PE=1 SV=1	1000	15	132	NA	NA	NA	NA	2.03189	2.2475	1.72445	2.25843	1.70822	1.47777	3.31141	3.31913	3.78465	4.36881	2.78664	3.31793	3.90158	4.4574	4.52857	3.4901	3.68113	3.80024
RPS7	P62081	40S ribosomal protein S7 OS=Homo sapiens OX=9606 GN=RPS7 PE=1 SV=1	194	6	78	NA	NA	NA	NA	9.69109	10.0795	9.76913	9.62339	9.79119	10.2115	11.8284	9.29886	10.371	7.73694	9.43525	9.6131	7.38611	7.9756	8.81655	13.7188	10.2892	8.25272
IKBIP	Q70UQ0	Inhibitor of nuclear factor kappa-B kinase-interacting protein OS=Homo sapiens OX=9606 GN=IKBIP PE=1 SV=1	350	13	131	NA	NA	NA	NA	7.23444	12.3078	3.74988	8.92374	8.37328	12.9845	5.55243	8.6862	8.62488	7.28784	5.06185	9.74457	8.52825	9.40603	7.54568	5.52222	8.5388	6.60621
SRSF1	J3KTL2	Serine/arginine-rich-splicing factor 1 OS=Homo sapiens OX=9606 GN=SRSF1 PE=1 SV=1	253	13	270	NA	NA	NA	NA	10.4876	6.21418	14.4679	11.0562	6.23496	3.34878	25.3281	19.4875	13.9564	23.2441	30.572	20.3586	15.0979	15.0127	20.5662	26.3709	18.21	24.1792
CBX1	P83916	Chromobox protein homolog 1 OS=Homo sapiens OX=9606 GN=CBX1 PE=1 SV=1	185	5	72	NA	NA	NA	NA	0.57102	0.487312	1.0376	0.621351	0.26583	0.36214	2.01545	1.20815	0.900461	1.25273	2.15409	1.27015	0.974903	1.08912	1.07814	2.17473	1.05046	0.752418
CSDE1	A0A024R0E2	Cold shock domain containing E1, RNA-binding, isoform CRA_a OS=Homo sapiens OX=9606 GN=CSDE1 PE=4 SV=1	798	13	77	NA	NA	NA	NA	5.89785	5.2901	4.92151	4.90704	4.47969	3.1311	3.55206	2.48079	3.8741	4.06107	2.44881	2.90857	4.39971	4.43688	4.01421	3.39192	2.58579	4.12145
FLII	Q13045	Protein flightless-1 homolog OS=Homo sapiens OX=9606 GN=FLII PE=1 SV=2	1269	11	90	NA	NA	NA	NA	2.63914	2.68368	2.3929	2.8286	2.17658	1.58	0.456306	0.425849	1.61647	1.04268	0.898782	0.587778	1.28129	1.60653	1.30848	0.429725	0.573097	1.51544
GPC6	Q9Y625	Glypican-6 OS=Homo sapiens OX=9606 GN=GPC6 PE=1 SV=1	555	7	91	NA	NA	NA	NA	0.685974	0.539101	1.67182	1.11416	1.16793	1.30018	1.08551	1.43484	8.96594	6.14849	1.12955	1.48473	5.43467	5.92856	5.86662	1.18936	1.58171	6.00015
FLOT1	O75955	Flotillin-1 OS=Homo sapiens OX=9606 GN=FLOT1 PE=1 SV=3	427	10	79	NA	NA	NA	NA	2.36083	2.72363	3.74402	2.31433	3.4282	3.29261	1.73577	2.20692	1.61426	2.16437	1.97882	1.75421	1.47571	1.73208	2.22758	1.63013	1.4791	2.32583
Q5U043	Q5U043	S-(hydroxymethyl)glutathione dehydrogenase OS=Homo sapiens OX=9606 PE=2 SV=1	374	11	168	NA	NA	NA	NA	24.1842	24.316	25.6743	23.3482	27.3645	27.0338	10.9012	10.784	12.9985	15.3264	8.936	11.8846	13.6273	13.9843	15.2413	10.4965	10.589	16.8932
CRK	A0A0S2Z3Q4	V-crk sarcoma virus CT10 oncogene-like protein isoform 1 (Fragment) OS=Homo sapiens OX=9606 GN=CRK PE=2 SV=1	304	9	136	NA	NA	NA	NA	3.60092	3.46936	4.03801	3.87018	3.06335	3.06516	2.69627	2.57252	3.32842	3.57417	2.21793	2.76347	3.58547	3.50021	3.28997	2.77156	2.68236	3.5759
IPO7	O95373	Importin-7 OS=Homo sapiens OX=9606 GN=IPO7 PE=1 SV=1	1038	14	104	NA	NA	NA	NA	11.7858	12.7403	13.8072	13.6264	13.886	11.2548	3.3326	5.34106	4.28664	5.06134	3.83165	4.87449	4.84411	4.41642	4.11507	4.68183	3.38412	4.56375
KRT5	P13647	Keratin, type II cytoskeletal 5 OS=Homo sapiens OX=9606 GN=KRT5 PE=1 SV=3	590	5	113	NA	NA	NA	NA	2.37349	0.390378	2.31152	2.85706	1.07028	2.43147	1.26068	0.605756	0.514393	0.816352	0.14979	0.639512	1.14024	0.788494	0.317605	0.936998	0.437561	0.400887
A8K329	A8K329	cDNA FLJ76656, highly similar to Homo sapiens scaffold attachment factor B (SAFB), mRNA OS=Homo sapiens OX=9606 PE=2 SV=1	916	3	67	NA	NA	NA	NA	1.20109	1.04241	1.40539	1.37512	0.439687	0.321285	2.93782	2.07505	1.22671	2.30952	2.76838	2.16501	1.46866	1.32036	1.59627	3.13235	2.15852	1.71093
ELAVL1	Q15717	ELAV-like protein 1 OS=Homo sapiens OX=9606 GN=ELAVL1 PE=1 SV=2	326	9	131	NA	NA	NA	NA	10.1385	10.0999	11.3091	10.2735	15.3417	17.4701	10.5277	8.33105	8.21811	9.60635	7.93205	8.70996	9.32932	9.3889	9.21767	9.0149	7.94369	10.4917
STAM	Q92783	Signal transducing adapter molecule 1 OS=Homo sapiens OX=9606 GN=STAM PE=1 SV=3	540	11	108	NA	NA	NA	NA	2.94869	3.11682	3.50805	3.15763	3.84666	3.23236	1.97256	2.44577	1.69601	2.26542	3.59541	2.49437	1.65836	1.8955	2.67613	1.72584	2.02002	2.57259
FTSJ3	Q8IY81	pre-rRNA processing protein FTSJ3 OS=Homo sapiens OX=9606 GN=FTSJ3 PE=1 SV=2	847	10	70	NA	NA	NA	NA	0.51726	0.436269	0.676335	0.503369	0.762091	0.695745	0.847294	0.552473	0.312811	0.969452	2.65147	0.559569	0.431496	0.302031	0.78977	0.907565	0.304	0.770465
A8K8B0	A8K8B0	cDNA FLJ76434, highly similar to Homo sapiens protein phosphatase 2 (formerly 2A), regulatory subunit A (PR 65), beta isoform (PPP2R1B), transcript variant 2, mRNA OS=Homo sapiens OX=9606 PE=2 SV=1	667	2	105	NA	NA	NA	NA	0.0177446	0.0179556	0.0193403	0.025582	0	0	0.048584	0.473235	0.0310209	0.0516631	0.0754915	0.0591376	0.0518449	0.0484751	0.0539097	0.0489729	0.0427657	0.0520191
PFKL	P17858	ATP-dependent 6-phosphofructokinase, liver type OS=Homo sapiens OX=9606 GN=PFKL PE=1 SV=6	780	7	126	NA	NA	NA	NA	2.58353	2.01633	1.89126	1.80237	2.26094	1.88934	1.65821	1.73437	1.78059	1.32416	1.30757	1.8988	1.5362	1.64256	1.45956	1.66555	1.82792	1.28095
DDAH1	O94760	N(G),N(G)-dimethylarginine dimethylaminohydrolase 1 OS=Homo sapiens OX=9606 GN=DDAH1 PE=1 SV=3	285	10	92	NA	NA	NA	NA	5.1491	5.13318	10.6057	7.14052	6.05842	6.49629	2.16054	1.97401	3.48101	2.67618	2.12024	2.06042	3.90044	3.33269	2.62718	2.38591	2.02487	2.97206
FARSB	Q9NSD9	Phenylalanine--tRNA ligase beta subunit OS=Homo sapiens OX=9606 GN=FARSB PE=1 SV=3	589	15	134	NA	NA	NA	NA	7.22258	6.87742	7.69279	6.29567	7.73073	8.05166	6.3023	5.2825	4.86053	4.27766	3.93353	5.43325	5.18551	6.22151	3.91233	6.13219	5.01253	4.92237
SEC13	P55735	Protein SEC13 homolog OS=Homo sapiens OX=9606 GN=SEC13 PE=1 SV=3	322	10	132	NA	NA	NA	NA	8.0835	9.56735	7.63105	9.8563	4.0429	3.91418	8.22613	8.77627	6.66342	6.78229	7.01726	9.38902	7.58007	7.26617	5.91644	8.32797	8.44957	6.16216
PAPSS1	O43252	Bifunctional 3'-phosphoadenosine 5'-phosphosulfate synthase 1 OS=Homo sapiens OX=9606 GN=PAPSS1 PE=1 SV=2	624	8	94	NA	NA	NA	NA	1.25591	1.50581	1.23802	1.77706	0.706068	0.888801	3.61426	4.67251	2.92603	2.83073	4.15593	4.90858	2.87792	2.84296	2.50861	3.65478	4.72851	2.94916
USP9X	Q93008	Probable ubiquitin carboxyl-terminal hydrolase FAF-X OS=Homo sapiens OX=9606 GN=USP9X PE=1 SV=3	2570	19	77	NA	NA	NA	NA	3.64229	3.74197	3.34119	3.35072	3.46432	3.27736	2.18648	1.92805	2.33496	2.23639	1.72421	1.97238	2.24502	2.7013	2.73641	1.69364	1.86873	2.75148
AHSA1	O95433	Activator of 90 kDa heat shock protein ATPase homolog 1 OS=Homo sapiens OX=9606 GN=AHSA1 PE=1 SV=1	338	9	113	NA	NA	NA	NA	3.71084	3.73461	3.42479	4.02808	3.87716	3.12557	3.85756	5.94581	3.75817	4.23973	3.06399	4.87211	3.83254	4.98479	3.38092	3.87123	4.00464	4.78069
RAB5B	P61020	Ras-related protein Rab-5B OS=Homo sapiens OX=9606 GN=RAB5B PE=1 SV=1	215	5	119	NA	NA	NA	NA	2.2173	2.02745	2.52155	1.90303	2.74113	2.50393	1.47239	1.31999	1.70342	1.67217	0.748661	1.09355	1.92276	1.68247	1.61511	1.2932	1.26554	1.62239
TRG14	Q597H1	Transformation-related protein 14 OS=Homo sapiens OX=9606 GN=TRG14 PE=2 SV=1	394	9	75	NA	NA	NA	NA	2.30233	1.76564	4.76744	2.38957	2.81463	2.02438	2.49707	1.66753	1.77248	1.2678	1.64396	1.70574	1.70829	1.6575	0.945044	2.21885	1.7115	0.938379
SH3GLB1	A0A087WW40	Endophilin-B1 OS=Homo sapiens OX=9606 GN=SH3GLB1 PE=1 SV=1	394	11	106	NA	NA	NA	NA	7.70023	7.6702	7.31473	8.55937	6.0257	7.63927	4.04247	4.5926	5.56514	3.30895	3.68427	4.34368	6.05439	5.82527	3.16914	4.15358	4.06702	3.38904
MDH1	P40925	Malate dehydrogenase, cytoplasmic OS=Homo sapiens OX=9606 GN=MDH1 PE=1 SV=4	334	11	175	NA	NA	NA	NA	29.8658	29.2332	25.0657	25.9791	44.2074	44.9527	30.5642	30.0922	50.716	60.0744	24.2158	30.9795	54.3093	53.3207	57.2017	27.5552	33.7117	59.8478
B2RDR4	B2RDR4	cDNA, FLJ96732, highly similar to Homo sapiens testis derived transcript (3 LIM domains) (TES), transcript variant 1, mRNA OS=Homo sapiens OX=9606 PE=2 SV=1	421	12	101	NA	NA	NA	NA	5.96622	4.85357	3.48703	4.41307	2.13683	2.35424	1.97847	1.57327	12.3767	10.6788	1.31955	1.7479	14.0322	14.4614	8.99938	1.99315	1.46449	10.954
B3KNI2	B3KNI2	cDNA FLJ14650 fis, clone NT2RP2002185, highly similar to Ubiquilin-1 OS=Homo sapiens OX=9606 PE=2 SV=1	589	4	90	NA	NA	NA	NA	2.3776	2.29843	2.27796	2.40412	2.56645	2.27655	2.74392	2.71337	2.21373	2.11329	2.29005	2.92903	2.4379	2.5653	2.07527	3.46298	2.41237	2.30321
PACSIN2	Q9UNF0	Protein kinase C and casein kinase substrate in neurons protein 2 OS=Homo sapiens OX=9606 GN=PACSIN2 PE=1 SV=2	486	12	96	NA	NA	NA	NA	4.44449	3.83872	3.52405	3.78255	5.38956	4.94273	4.84028	4.99174	5.40954	4.84155	3.83581	5.48783	6.00275	5.90452	4.43958	4.73187	5.345	5.02577
ANP32E	Q9BTT0	Acidic leucine-rich nuclear phosphoprotein 32 family member E OS=Homo sapiens OX=9606 GN=ANP32E PE=1 SV=1	268	8	94	NA	NA	NA	NA	2.6724	2.22228	2.51177	3.15606	0.996015	1.26087	4.91523	3.57002	2.5595	3.04796	4.89712	3.50853	2.50353	2.41288	2.91255	5.7815	3.88413	2.65035
A0A140VJZ4	A0A140VJZ4	Ubiquitin carboxyl-terminal hydrolase OS=Homo sapiens OX=9606 PE=2 SV=1	230	7	116	NA	NA	NA	NA	4.04074	3.7993	3.45332	2.51161	3.40349	3.44802	2.96575	3.01968	3.66469	3.34265	2.4895	3.05052	5.06228	3.65814	3.22747	3.28537	2.66508	3.36636
KRT16	P08779	Keratin, type I cytoskeletal 16 OS=Homo sapiens OX=9606 GN=KRT16 PE=1 SV=4	473	3	137	NA	NA	NA	NA	0.242272	0	0.384988	0.24205	0	0.389491	0.211645	0.0304616	0.0450788	0.0622565	0.0202855	0.0235802	0.52009	0.1643	0.0233982	0.048337	0.0221294	0.0102491
ABHD14A-ACY1	A0A1B0GW23	ABHD14A-ACY1 readthrough (Fragment) OS=Homo sapiens OX=9606 GN=ABHD14A-ACY1 PE=4 SV=1	586	11	79	NA	NA	NA	NA	1.80094	1.49019	2.1629	1.94774	1.89375	1.83275	3.14957	3.21471	0.689892	1.15306	2.3512	3.12102	1.20812	1.24238	0.972517	3.91978	2.9968	1.10394
B3KTJ9	B3KTJ9	cDNA FLJ38393 fis, clone FEBRA2007212 OS=Homo sapiens OX=9606 PE=2 SV=1	923	13	95	NA	NA	NA	NA	0.651555	0.669599	1.59594	1.57861	0.516293	0.795554	2.55904	2.04426	1.31913	1.95895	2.34996	2.04248	1.42529	1.40608	1.71318	2.67313	1.83729	1.88902
PSIP1	O75475	PC4 and SFRS1-interacting protein OS=Homo sapiens OX=9606 GN=PSIP1 PE=1 SV=1	530	10	62	NA	NA	NA	NA	1.06383	0.886922	1.32629	0.815384	0.748791	0.511278	2.68185	1.30828	1.38273	0.802794	7.62957	1.16764	0.618863	0.750292	0.917341	4.68409	0.944477	0.621245
HNRNPA0	Q13151	Heterogeneous nuclear ribonucleoprotein A0 OS=Homo sapiens OX=9606 GN=HNRNPA0 PE=1 SV=1	305	7	100	NA	NA	NA	NA	2.75301	1.84461	3.61034	3.20884	1.06473	1.18725	8.08923	5.34304	4.30912	8.44665	8.18152	6.56512	6.01852	5.88863	7.55465	8.63711	4.70506	7.50525
PSME2	A0A087X1Z3	Proteasome activator complex subunit 2 OS=Homo sapiens OX=9606 GN=PSME2 PE=1 SV=1	254	8	123	NA	NA	NA	NA	6.2833	4.99609	5.46238	5.36594	4.68052	5.49781	2.51285	2.54942	1.8313	2.741	3.27108	2.31818	2.34972	2.02971	3.82399	5.27799	1.762	2.68915
FARSA	K7ER00	Phenylalanine--tRNA ligase alpha subunit OS=Homo sapiens OX=9606 GN=FARSA PE=1 SV=1	548	9	106	NA	NA	NA	NA	1.99069	1.83158	2.03618	1.75603	1.95387	1.94135	3.0647	2.99338	4.61404	1.28514	3.27182	2.99794	2.90942	2.08584	1.88677	2.54963	3.17273	1.35485
Q53GR7	Q53GR7	Solute carrier family 25, member 13 (Citrin) variant (Fragment) OS=Homo sapiens OX=9606 PE=2 SV=1	675	8	77	NA	NA	NA	NA	0.594473	1.46983	1.27241	1.22242	1.52262	2.11318	3.07743	2.47181	1.43868	1.95122	3.31405	2.43039	1.82705	1.43101	2.04795	3.26315	2.28322	2.00317
SQSTM1	Q13501	Sequestosome-1 OS=Homo sapiens OX=9606 GN=SQSTM1 PE=1 SV=1	440	10	71	NA	NA	NA	NA	2.03937	3.53141	1.96966	2.37904	3.31169	3.19259	0.652905	1.01144	4.36524	2.43071	0.604488	2.30136	3.31713	1.70642	2.92843	0.594797	1.11157	1.56389
MMP14	K4RH61	Matrix metalloproteinase 14 (Membrane-inserted) OS=Homo sapiens OX=9606 GN=MMP14 PE=2 SV=1	582	12	82	NA	NA	NA	NA	13.6639	15.5769	12.7591	18.8817	30.6284	28.9431	2.591	2.02987	4.32871	3.07184	1.99974	3.00215	4.58097	4.95079	3.50563	2.97657	1.84279	5.04814
STRN3	A0AV58	Striatin, calmodulin binding protein 3 OS=Homo sapiens OX=9606 GN=STRN3 PE=2 SV=1	713	13	111	NA	NA	NA	NA	1.67904	1.67257	2.0995	1.66797	1.4149	0.869368	2.05558	1.39551	1.73445	1.59694	1.18864	1.39788	2.10661	1.23974	1.83989	2.07349	1.19328	1.97278
MYLK	Q15746	Myosin light chain kinase, smooth muscle OS=Homo sapiens OX=9606 GN=MYLK PE=1 SV=4	1914	13	81	NA	NA	NA	NA	6.53452	5.72965	1.47903	3.23805	4.72661	2.03726	0.996374	2.50217	6.23656	5.38374	0.713499	1.19336	6.59156	7.82315	5.85696	0.978664	1.8545	5.83988
SYNPO	A7MD96	SYNPO protein (Fragment) OS=Homo sapiens OX=9606 GN=SYNPO PE=2 SV=1	887	10	82	NA	NA	NA	NA	0.575577	0.257673	0.218642	0.0981897	0.0399196	0	1.39393	1.14644	5.59702	5.07868	1.14194	1.27378	5.82717	6.34165	5.98806	1.44946	0.876743	5.73182
AP3B1	A0A0S2Z5J4	Adaptor-related protein complex 3 beta 1 subunit isoform 1 (Fragment) OS=Homo sapiens OX=9606 GN=AP3B1 PE=2 SV=1	1094	15	129	NA	NA	NA	NA	5.78266	5.55168	4.91236	4.767	5.4063	4.63799	3.44463	3.74587	4.10032	3.91857	3.44105	3.79443	4.58433	4.5652	3.77536	3.49239	3.49615	3.76382
UFL1	O94874	E3 UFM1-protein ligase 1 OS=Homo sapiens OX=9606 GN=UFL1 PE=1 SV=2	794	12	107	NA	NA	NA	NA	2.39852	2.43002	2.31395	2.56404	1.9725	2.24608	3.43514	3.42931	2.53237	2.14119	4.21288	4.11798	2.32731	2.44461	2.34999	6.63654	3.80437	2.19758
CS	A0A024RB75	Citrate synthase OS=Homo sapiens OX=9606 GN=CS PE=3 SV=1	466	8	128	NA	NA	NA	NA	5.02158	8.2582	6.9197	6.84752	5.87746	8.49147	8.36343	7.40563	7.38048	7.42609	6.66651	9.31297	9.41271	6.70065	8.09123	15.6461	10.9653	7.01882
ABCE1	P61221	ATP-binding cassette sub-family E member 1 OS=Homo sapiens OX=9606 GN=ABCE1 PE=1 SV=1	599	12	110	NA	NA	NA	NA	3.18338	3.16829	3.4682	3.54844	2.13741	2.09462	3.10123	2.69855	2.02781	2.06493	2.44022	2.60273	2.44582	2.0334	1.81087	3.35636	2.3861	2.06987
MAP2K2	P36507	Dual specificity mitogen-activated protein kinase kinase 2 OS=Homo sapiens OX=9606 GN=MAP2K2 PE=1 SV=1	400	5	88	NA	NA	NA	NA	3.18848	4.02962	2.4581	2.31874	2.68755	3.08528	1.90595	1.60289	1.72938	1.86058	1.85792	1.65303	1.89196	1.81193	1.6662	1.81101	1.37841	1.94659
PGLS	O95336	6-phosphogluconolactonase OS=Homo sapiens OX=9606 GN=PGLS PE=1 SV=2	258	9	98	NA	NA	NA	NA	5.21979	5.96436	6.70029	6.33665	3.95692	3.55802	8.37113	5.76083	8.05058	7.26921	5.90938	6.36811	8.54867	7.10099	7.35217	5.39783	6.28281	6.80291
DNAJA1	P31689	DnaJ homolog subfamily A member 1 OS=Homo sapiens OX=9606 GN=DNAJA1 PE=1 SV=2	397	9	95	NA	NA	NA	NA	2.79416	2.44703	2.63981	2.498	2.34375	2.39996	3.55303	3.00151	3.96429	4.40331	3.74945	3.51355	4.63046	3.3444	3.9234	3.96554	3.78487	4.14625
HEL-S-90n	V9HWJ5	Nicotinate-nucleotide pyrophosphorylase [carboxylating] OS=Homo sapiens OX=9606 GN=HEL-S-90n PE=2 SV=1	297	6	95	NA	NA	NA	NA	4.51153	3.0022	2.29715	1.67848	8.3993	7.26377	10.0103	13.0812	7.46618	11.7357	6.75703	12.839	8.44597	8.70558	11.4648	8.79562	12.3136	12.9647
SLC25A24	Q6NUK1	Calcium-binding mitochondrial carrier protein SCaMC-1 OS=Homo sapiens OX=9606 GN=SLC25A24 PE=1 SV=2	477	13	130	NA	NA	NA	NA	3.56563	4.46023	4.8952	4.16531	4.07975	3.32172	7.40905	7.23947	7.42349	7.72082	6.21846	8.00513	7.22479	7.58904	5.38965	7.50612	6.57007	7.77868
EMC1	Q8N766	ER membrane protein complex subunit 1 OS=Homo sapiens OX=9606 GN=EMC1 PE=1 SV=1	993	9	117	NA	NA	NA	NA	1.14574	1.07184	1.18695	1.27826	2.67416	2.15114	1.03378	5.671	2.7429	2.54307	1.27036	1.72541	3.45446	3.42375	3.07286	1.90804	4.51325	3.33559
B3KWQ6	B3KWQ6	cDNA FLJ43599 fis, clone SMINT2017781, highly similar to PERIPHERIN OS=Homo sapiens OX=9606 PE=2 SV=1	470	6	278	NA	NA	NA	NA	0.0115073	0.0414449	0.0180927	0.0551445	0.0318588	0.0263652	0.287798	0	0.0118827	0	1.36069	0	0	0.113207	0.0662285	0.196789	0.0944564	0
LNPEP	Q9UIQ6	Leucyl-cystinyl aminopeptidase OS=Homo sapiens OX=9606 GN=LNPEP PE=1 SV=3	1025	12	74	NA	NA	NA	NA	1.62203	1.54206	1.16471	1.27892	1.30308	1.3858	2.50069	0.909018	0.471588	0.441471	2.23166	1.21683	0.568149	0.505058	0.476433	2.72643	0.848858	0.43606
PPP5C	P53041	Serine/threonine-protein phosphatase 5 OS=Homo sapiens OX=9606 GN=PPP5C PE=1 SV=1	499	9	96	NA	NA	NA	NA	1.11977	1.96146	1.34047	1.82936	0.982763	1.03201	2.58164	2.37255	4.94139	3.82424	3.16874	3.71926	3.66304	1.89406	4.97468	2.47421	2.56069	3.70072
PCBP3	P57721	Poly(rC)-binding protein 3 OS=Homo sapiens OX=9606 GN=PCBP3 PE=2 SV=2	371	2	122	NA	NA	NA	NA	0.0843509	0.0247694	0.0767047	0.125608	0.044109	0.0710244	0.174653	0.0322552	0	0	0.0852382	0.108674	0	0	0	0.141261	0.0763666	0
A8K6U7	A8K6U7	cDNA FLJ78252, highly similar to Homo sapiens heterogeneous nuclear ribonucleoprotein U-like 1 (HNRPUL1), transcript variant 1, mRNA OS=Homo sapiens OX=9606 PE=2 SV=1	856	12	99	NA	NA	NA	NA	2.3954	2.02452	3.61581	2.67108	1.35875	1.93515	4.75938	3.46836	2.79188	4.06815	4.13591	3.28482	3.23041	3.23456	4.23844	4.64947	3.17643	4.524
AK3	Q7Z4Y4	GTP:AMP phosphotransferase AK3, mitochondrial OS=Homo sapiens OX=9606 GN=AK3 PE=2 SV=1	227	10	105	NA	NA	NA	NA	4.17257	5.8041	7.02708	5.93832	7.56079	11.6741	2.24559	1.85613	3.1043	5.04259	1.8227	1.93636	3.52816	3.2985	4.77614	2.48457	1.96603	5.1922
KHDRBS1	Q07666	KH domain-containing, RNA-binding, signal transduction-associated protein 1 OS=Homo sapiens OX=9606 GN=KHDRBS1 PE=1 SV=1	443	6	123	NA	NA	NA	NA	4.35004	3.47734	5.50904	4.51561	2.68566	3.23988	11.2804	8.1178	7.53539	9.31201	16.6428	7.53218	7.94257	7.84137	10.2221	10.952	7.30586	9.80702
TWF2	Q6IBS0	Twinfilin-2 OS=Homo sapiens OX=9606 GN=TWF2 PE=1 SV=2	349	10	82	NA	NA	NA	NA	3.57497	2.85657	3.25489	2.9758	3.23084	3.16157	2.14216	2.24218	3.37797	3.23182	3.14821	2.39205	3.25017	3.38568	3.6536	1.94788	2.21637	2.79394
2022-09-08	Q92599	Septin-8 OS=Homo sapiens OX=9606 GN=SEPT8 PE=1 SV=4	483	7	149	NA	NA	NA	NA	1.3171	1.09679	2.11983	1.00256	1.42618	1.13216	1.49308	1.08864	1.07202	0.884769	1.25535	1.25411	1.09499	1.14007	1.06493	1.3923	1.01042	1.06665
NIT2	Q9NQR4	Omega-amidase NIT2 OS=Homo sapiens OX=9606 GN=NIT2 PE=1 SV=1	276	10	125	NA	NA	NA	NA	3.30811	3.0928	3.73759	3.85548	2.25289	2.43429	1.70461	1.47296	1.72077	2.20946	1.11223	1.45573	1.8123	1.60187	1.92557	1.62677	1.21763	2.08826
B2R6S9	B2R6S9	cDNA, FLJ93097, highly similar to Homo sapiens low density lipoprotein receptor-related protein associated protein 1 (LRPAP1), mRNA OS=Homo sapiens OX=9606 PE=2 SV=1	357	11	134	NA	NA	NA	NA	8.30763	7.88325	9.2259	9.68666	12.1575	14.0183	4.94381	6.4035	7.72484	5.3137	4.4571	6.63368	9.02169	8.496	4.57052	5.025	5.79512	4.66277
FAM120A	Q9NZB2	Constitutive coactivator of PPAR-gamma-like protein 1 OS=Homo sapiens OX=9606 GN=FAM120A PE=1 SV=2	1118	14	100	NA	NA	NA	NA	6.55872	7.5849	7.47782	6.0646	3.36674	3.14415	1.71612	2.3093	1.26439	2.34092	1.34016	1.74778	2.60473	2.7503	1.84504	2.10102	1.24523	1.58276
Q59F99	Q59F99	Staufen isoform b variant (Fragment) OS=Homo sapiens OX=9606 PE=2 SV=1	591	10	86	NA	NA	NA	NA	2.35442	2.1732	2.23209	2.04813	1.62284	1.51274	1.87862	1.89587	2.8821	2.53632	2.18586	2.01003	2.33749	1.97174	2.07923	1.96362	1.96929	2.13316
COX2	A0A023QZ25	Cytochrome c oxidase subunit 2 OS=Homo sapiens OX=9606 GN=COX2 PE=3 SV=1	227	4	156	NA	NA	NA	NA	7.5681	13.8122	10.4486	11.6159	10.9433	18.0406	12.4751	12.275	10.7609	9.8191	8.66169	13.1779	8.26779	8.65094	10.8914	10.2639	12.6429	10.3993
ARSA	A0A024R509	Arylsulfatase A, isoform CRA_a OS=Homo sapiens OX=9606 GN=ARSA PE=4 SV=1	509	6	96	NA	NA	NA	NA	2.15334	1.51584	2.85488	1.81206	2.75158	3.21619	1.58656	2.72496	2.30822	3.02736	1.70929	1.94152	2.40384	2.4232	2.95649	1.76639	1.84119	3.04805
SEC63	A0A0S2Z5M1	SEC63-like (S. cerevisiae) (Fragment) OS=Homo sapiens OX=9606 GN=SEC63 PE=2 SV=1	760	9	64	NA	NA	NA	NA	1.91703	1.35687	1.33439	1.3455	1.08542	0.724187	2.02473	1.3632	1.24809	0.999517	1.38154	1.2655	1.10158	1.22878	1.01099	2.14837	1.22332	0.802465
Q8NFH9	Q8NFH9	MLL/SEPTIN6 fusion protein (Fragment) OS=Homo sapiens OX=9606 PE=2 SV=1	559	3	193	NA	NA	NA	NA	0.132281	0.154517	0.190229	0.131844	0.0541247	0.0549209	0.400087	0.669853	0.491393	0.859001	0.346269	0.740944	0.496723	0.42749	0.574848	0.416048	0.529444	0.715142
A8K8F9	A8K8F9	Phosphoinositide phospholipase C OS=Homo sapiens OX=9606 PE=2 SV=1	756	12	35	NA	NA	NA	NA	1.35993	0.906684	3.40194	2.07976	1.83189	1.49168	0.683743	0.686192	0.785048	0.834617	1.37575	0.641092	0.784184	0.483731	0.798206	0.782348	0.857786	0.740158
RPL10A	P62906	60S ribosomal protein L10a OS=Homo sapiens OX=9606 GN=RPL10A PE=1 SV=2	217	8	94	NA	NA	NA	NA	24.1904	23.2127	22.676	22.7556	15.2059	15.9072	18.0884	16.1324	14.4912	16.6891	16.3953	16.7782	16.0035	14.5834	17.155	18.0388	15.0946	21.0802
GSTM2	F6XZQ7	Glutathione S-transferase OS=Homo sapiens OX=9606 GN=GSTM2 PE=1 SV=1	220	8	135	NA	NA	NA	NA	3.10781	2.45284	4.68425	3.34577	4.92186	4.23021	7.43933	10.7495	2.38151	2.94766	6.62531	8.0778	3.08782	2.4796	2.2218	7.30224	8.2745	3.06566
B4DRM3	B4DRM3	cDNA FLJ54492, highly similar to Eukaryotic translation initiation factor 4B OS=Homo sapiens OX=9606 PE=2 SV=1	616	9	121	NA	NA	NA	NA	4.47602	4.19667	4.21734	3.67681	3.05761	2.10563	4.80642	3.22825	4.81634	5.6779	3.52447	3.21789	3.66517	3.04058	4.54643	5.98181	4.15175	3.09102
MOGS	Q13724	Mannosyl-oligosaccharide glucosidase OS=Homo sapiens OX=9606 GN=MOGS PE=1 SV=5	837	9	107	NA	NA	NA	NA	2.4325	2.7118	1.41529	1.93348	2.2193	2.34463	1.31593	1.74486	1.53342	1.87727	1.25264	1.56582	1.73849	1.61917	1.44354	2.11577	2.07894	1.22869
PUF60	Q9UHX1	Poly(U)-binding-splicing factor PUF60 OS=Homo sapiens OX=9606 GN=PUF60 PE=1 SV=1	559	9	111	NA	NA	NA	NA	2.24276	2.12915	2.48507	2.05481	1.08727	1.52477	3.87464	2.71941	3.36372	2.89525	4.61256	3.17803	2.48301	2.92992	2.55974	3.83896	2.27776	2.72493
HGS	O14964	Hepatocyte growth factor-regulated tyrosine kinase substrate OS=Homo sapiens OX=9606 GN=HGS PE=1 SV=1	777	9	128	NA	NA	NA	NA	3.32759	3.50182	3.65976	3.56104	3.13929	2.8964	2.69053	2.61407	3.17391	3.04446	3.05063	2.74767	3.40125	3.49878	3.22218	2.61892	2.67801	3.1767
ARTS-1	A0A024RAR8	Aminopeptidase OS=Homo sapiens OX=9606 GN=ARTS-1 PE=3 SV=1	941	14	90	NA	NA	NA	NA	1.73139	1.39261	2.25355	1.08962	1.59587	1.14677	5.22475	2.45704	0.457276	0.425952	3.1547	2.65843	0.469201	0.399773	0.459325	4.58883	1.91793	0.611814
B2RBE5	B2RBE5	cDNA, FLJ95468, highly similar to Homo sapiens transcriptional coactivator tubedown-100 (TBDN100),transcript variant 1, mRNA OS=Homo sapiens OX=9606 PE=2 SV=1	866	10	79	NA	NA	NA	NA	3.32707	3.27818	3.36827	2.85457	4.58449	2.69206	1.35666	1.33791	1.47634	2.08343	1.16423	1.51738	1.99204	1.90449	1.53684	1.29774	1.17192	1.71414
ERLIN2	O94905	Erlin-2 OS=Homo sapiens OX=9606 GN=ERLIN2 PE=1 SV=1	339	8	116	NA	NA	NA	NA	5.46335	7.25357	6.11078	6.33519	7.65121	8.7227	7.20349	7.61509	4.88858	4.87607	7.04555	8.14244	5.15633	5.4491	5.18863	6.53887	7.31277	4.92679
TTC37	Q6PGP7	Tetratricopeptide repeat protein 37 OS=Homo sapiens OX=9606 GN=TTC37 PE=1 SV=1	1564	16	70	NA	NA	NA	NA	3.78365	3.49319	3.67165	3.55263	6.39479	5.66184	3.70464	3.51854	2.86694	2.64153	1.12449	1.97573	3.19405	3.41312	1.2248	2.72782	1.74524	2.91439
AEBP1	Q8IUX7	Adipocyte enhancer-binding protein 1 OS=Homo sapiens OX=9606 GN=AEBP1 PE=1 SV=1	1158	12	44	NA	NA	NA	NA	0.154489	0.94786	0.592924	4.62397	0.525405	0.23704	0.749884	5.54762	0.0707058	0.099264	0.931243	4.70596	0.138716	0.076474	0.179485	0.689127	5.03102	0.184107
TOP1	P11387	DNA topoisomerase 1 OS=Homo sapiens OX=9606 GN=TOP1 PE=1 SV=2	765	13	68	NA	NA	NA	NA	0.408787	0.449652	0.556582	0.491849	0.143104	0.27256	2.92093	2.19934	1.1938	1.64099	4.44576	2.24845	1.54866	1.37127	2.18252	3.1986	1.93998	1.81901
ACTR1B	P42025	Beta-centractin OS=Homo sapiens OX=9606 GN=ACTR1B PE=1 SV=1	376	2	127	NA	NA	NA	NA	0.712623	0.649451	0.83373	0.736802	0.894806	0.657389	0.876729	0.758973	1.72294	0.348277	0.697567	0.808775	1.0279	0.383049	0.317377	0.856285	1.87642	0.392527
TXLNA	P40222	Alpha-taxilin OS=Homo sapiens OX=9606 GN=TXLNA PE=1 SV=3	546	10	111	NA	NA	NA	NA	2.66784	2.49412	2.27308	2.82149	2.18976	1.85584	3.20601	3.34725	3.06863	3.58109	2.19072	3.55822	3.13589	3.0217	2.9415	3.37107	3.18042	3.345
CDC42EP4	Q9H3Q1	Cdc42 effector protein 4 OS=Homo sapiens OX=9606 GN=CDC42EP4 PE=1 SV=1	356	9	48	NA	NA	NA	NA	0	0.124011	0.453246	0.132829	0.0754335	0.262717	1.12196	1.75702	0.0630888	0.215125	0.812695	2.75139	0.0646038	0.0498458	0.127294	1.1707	1.83593	0.237645
B2RAQ8	B2RAQ8	cDNA, FLJ95058, highly similar to Homo sapiens carnitine palmitoyltransferase 1A (liver) (CPT1A),nuclear gene encoding mitochondrial protein, mRNA OS=Homo sapiens OX=9606 PE=2 SV=1	773	9	42	NA	NA	NA	NA	1.59352	2.27163	1.30171	2.00534	1.01922	1.23792	0.0242579	0.118736	0.30439	0.393902	0.0721544	0.0275924	0.325357	0.314727	0.658984	0.0787352	0.0497806	0.465449
TMEM43	A0A024R2F9	Transmembrane protein 43 isoform 1 OS=Homo sapiens OX=9606 GN=TMEM43 PE=2 SV=1	400	3	104	NA	NA	NA	NA	10.5414	11.8221	15.2253	12.0399	10.2954	15.5259	3.59105	3.48101	4.11005	4.67656	3.12902	5.20204	4.49604	4.37878	6.0787	4.01714	4.54367	5.44641
NQO1	P15559	NAD(P)H dehydrogenase [quinone] 1 OS=Homo sapiens OX=9606 GN=NQO1 PE=1 SV=1	274	6	62	NA	NA	NA	NA	2.63759	1.25737	6.57217	3.17938	12.683	17.0094	0.110459	0.0865135	2.09261	2.26529	0.0924969	0.0977476	2.48085	2.58038	2.40866	0.109078	0.142721	2.47625
MAPK3	P27361	Mitogen-activated protein kinase 3 OS=Homo sapiens OX=9606 GN=MAPK3 PE=1 SV=4	379	7	105	NA	NA	NA	NA	5.44298	4.42646	5.55126	5.11613	5.91086	5.06102	2.47286	2.47607	2.22041	2.14203	1.89193	2.39934	2.30463	2.46636	2.40758	2.43849	2.46887	2.33859
TTLL12	A0A024R4U3	Tubulin tyrosine ligase-like family, member 12, isoform CRA_a OS=Homo sapiens OX=9606 GN=TTLL12 PE=4 SV=1	644	15	80	NA	NA	NA	NA	1.86028	2.22792	2.70328	2.57929	0.874228	1.37599	1.55251	1.90433	1.53935	1.93396	1.31805	1.46297	1.50532	1.53176	1.60232	1.4167	1.4922	1.95336
A8K4T6	A8K4T6	cDNA FLJ76282, highly similar to Homo sapiens proteasome (prosome, macropain) 26S subunit, non-ATPase, 5 (PSMD5), mRNA OS=Homo sapiens OX=9606 PE=2 SV=1	504	11	110	NA	NA	NA	NA	2.81434	2.88413	2.19783	2.89488	1.99467	2.69929	2.4823	2.97349	2.87383	3.40863	1.84873	3.16458	3.4177	2.79133	2.91732	2.81401	3.25854	3.02678
AIFM1	O95831	Apoptosis-inducing factor 1, mitochondrial OS=Homo sapiens OX=9606 GN=AIFM1 PE=1 SV=1	613	11	103	NA	NA	NA	NA	3.88247	4.81379	4.87033	4.33266	4.86262	6.08637	4.40239	4.20108	3.46589	4.70623	3.17149	3.10121	3.83625	3.58846	4.77221	3.35303	3.34937	4.79657
NUDC	Q9Y266	Nuclear migration protein nudC OS=Homo sapiens OX=9606 GN=NUDC PE=1 SV=1	331	12	114	NA	NA	NA	NA	9.55193	8.99595	10.3876	9.16018	7.85023	7.85327	9.47965	7.29554	7.83406	9.25943	8.45004	7.19441	8.65652	9.42405	9.10016	9.1148	6.68031	9.73549
YBX3	P16989	Y-box-binding protein 3 OS=Homo sapiens OX=9606 GN=YBX3 PE=1 SV=4	372	2	110	NA	NA	NA	NA	1.24199	0.941655	1.34905	0.658087	0.260171	0.224473	2.75019	1.53734	1.13556	1.62923	2.45137	1.44978	1.19502	1.24935	1.32257	2.95273	1.69436	1.45485
B2R694	B2R694	Terpene cyclase/mutase family member OS=Homo sapiens OX=9606 PE=2 SV=1	732	11	118	NA	NA	NA	NA	2.54653	2.54587	2.87442	3.7948	3.91066	3.59126	4.22104	4.92132	1.63025	1.64122	3.56398	4.84862	2.08578	2.17007	1.69179	4.37627	5.97755	1.34126
GNAI1	P63096	Guanine nucleotide-binding protein G(i) subunit alpha-1 OS=Homo sapiens OX=9606 GN=GNAI1 PE=1 SV=2	354	3	119	NA	NA	NA	NA	0.314506	0.243875	0.1888	0.323416	0.629418	0.547608	0.790278	0.893574	0.75592	0.733698	0.670515	0.999293	0.769007	0.810379	0.612048	0.905551	0.884982	0.693071
TGFB1I1	O43294	Transforming growth factor beta-1-induced transcript 1 protein OS=Homo sapiens OX=9606 GN=TGFB1I1 PE=1 SV=2	461	8	93	NA	NA	NA	NA	8.71387	8.42678	9.55075	9.55846	8.4154	8.49255	11.9263	9.20284	9.98251	11.3857	12.6336	9.1094	11.2114	10.3573	10.9942	11.3106	9.12548	11.6621
ABCF1	Q8NE71	ATP-binding cassette sub-family F member 1 OS=Homo sapiens OX=9606 GN=ABCF1 PE=1 SV=2	845	12	65	NA	NA	NA	NA	2.24408	2.16974	2.0749	1.51109	2.00536	1.08072	1.87921	1.42618	1.21739	1.64573	1.72713	1.5047	2.60245	1.4547	1.39578	2.12052	1.3036	1.95457
CBX5	P45973	Chromobox protein homolog 5 OS=Homo sapiens OX=9606 GN=CBX5 PE=1 SV=1	191	6	69	NA	NA	NA	NA	0.688509	0.947322	1.10418	0.952311	0.617636	0.461489	3.73967	1.77279	1.65117	1.74651	5.03572	1.71297	1.43402	1.6111	1.53988	3.46732	1.6212	1.92652
ALDH6A1	Q02252	Methylmalonate-semialdehyde dehydrogenase [acylating], mitochondrial OS=Homo sapiens OX=9606 GN=ALDH6A1 PE=1 SV=2	535	11	81	NA	NA	NA	NA	0.810461	1.33037	1.98961	1.81877	0.672565	0.893636	2.0035	3.34382	0.430552	0.715291	1.77134	3.83271	0.675965	0.510276	0.862192	1.89745	4.16515	0.746744
SARM1	Q6SZW1	Sterile alpha and TIR motif-containing protein 1 OS=Homo sapiens OX=9606 GN=SARM1 PE=1 SV=1	724	12	53	NA	NA	NA	NA	0.209113	0.112212	0.172454	0.09752	0.217911	0.154586	2.39415	3.085	0.836306	0.399745	2.70256	1.05244	0.87324	0.630942	0.164049	2.31519	1.95934	0.279762
A0A140VK39	A0A140VK39	Protein phosphatase methylesterase 1 OS=Homo sapiens OX=9606 PE=2 SV=1	386	10	101	NA	NA	NA	NA	3.50801	2.77387	1.59205	3.03757	3.40795	2.54711	1.94604	1.96422	3.95252	2.7221	1.66153	2.44305	4.34981	5.77808	2.33903	1.74721	2.0006	2.79951
UBE2V2	Q15819	Ubiquitin-conjugating enzyme E2 variant 2 OS=Homo sapiens OX=9606 GN=UBE2V2 PE=1 SV=4	145	2	118	NA	NA	NA	NA	2.12234	2.00255	2.24349	1.95642	1.69641	1.58222	2.86279	2.65996	2.87569	2.85408	2.3911	2.72021	2.94611	2.76823	2.9177	2.73189	2.59885	2.96842
GNAI3	P08754	Guanine nucleotide-binding protein G(k) subunit alpha OS=Homo sapiens OX=9606 GN=GNAI3 PE=1 SV=3	354	5	138	NA	NA	NA	NA	1.30996	1.33282	1.19828	1.36086	1.19113	1.04399	1.46932	1.21009	1.39006	0.879805	1.09412	1.29034	0.829324	0.854876	0.959116	1.44084	2.16892	0.876011
CLINT1	A0A0S2Z5H3	Clathrin interactor 1 isoform 2 (Fragment) OS=Homo sapiens OX=9606 GN=CLINT1 PE=2 SV=1	643	9	94	NA	NA	NA	NA	2.36514	2.11938	2.32611	1.83771	1.62063	1.89907	3.99093	3.75795	2.70561	2.73209	3.12488	3.89799	2.94449	2.73837	2.50526	3.72591	3.81723	2.80471
NAALAD2	Q9Y3Q0	N-acetylated-alpha-linked acidic dipeptidase 2 OS=Homo sapiens OX=9606 GN=NAALAD2 PE=1 SV=1	740	11	39	NA	NA	NA	NA	0.346312	0.326542	0.525558	0.538776	0.38091	0.279207	1.69607	2.96261	0.375419	0.282071	1.56744	3.2406	0.307343	0.317361	0.249579	2.63785	2.32127	0.305957
CD44	P16070	CD44 antigen OS=Homo sapiens OX=9606 GN=CD44 PE=1 SV=3	742	6	160	NA	NA	NA	NA	37.6546	36.5414	41.1398	19.6831	33.4737	28.3707	36.6788	21.3602	11.8808	15.9089	42.4414	22.1952	15.0028	14.5495	14.1838	32.4765	22.4722	14.8119
RAB11FIP5	A0A1B0GTL5	Rab11 family-interacting protein 5 OS=Homo sapiens OX=9606 GN=RAB11FIP5 PE=1 SV=1	1324	13	59	NA	NA	NA	NA	1.19472	1.48848	0.988168	0.983052	1.12365	0.960317	0.589018	2.11934	0.540194	0.419443	0.325454	0.60632	0.659329	0.582134	0.415028	0.556803	0.566237	0.340522
ITGA6	P23229	Integrin alpha-6 OS=Homo sapiens OX=9606 GN=ITGA6 PE=1 SV=5	1130	10	39	NA	NA	NA	NA	0	0	0.0617041	0.0147752	0.0121329	0	1.58039	2.13467	0.148109	0.0425685	1.15474	0.973323	0	0	0.0154921	1.28836	1.58124	0
A0A140VKH7	A0A140VKH7	Testis tissue sperm-binding protein Li 94mP OS=Homo sapiens OX=9606 PE=2 SV=1	956	10	37	NA	NA	NA	NA	1.0064	0.732555	1.05882	0.748958	1.75861	1.59675	2.0232	7.6924	0.613479	0.660542	2.57028	6.7484	0.612097	1.02337	0.679259	1.88343	7.51006	1.02928
IGFBP7	Q16270	Insulin-like growth factor-binding protein 7 OS=Homo sapiens OX=9606 GN=IGFBP7 PE=1 SV=1	282	8	50	NA	NA	NA	NA	9.16024	6.3607	6.1306	11.9674	10.6684	7.87085	0.541315	0.114914	5.58657	1.09936	0.683293	0.0736433	4.26478	6.17174	0.621722	0.44928	0.120162	0.857303
hCG_31253	A0A024R8A7	HCG31253, isoform CRA_a OS=Homo sapiens OX=9606 GN=hCG_31253 PE=4 SV=1	572	9	103	NA	NA	NA	NA	2.32835	1.43464	2.12192	2.08132	1.25342	1.02096	4.41664	2.36161	3.10381	3.68033	3.40774	2.45249	3.20516	3.11351	3.35211	3.80933	2.50691	3.54341
NACA	E9PAV3	Nascent polypeptide-associated complex subunit alpha, muscle-specific form OS=Homo sapiens OX=9606 GN=NACA PE=1 SV=1	2078	5	105	NA	NA	NA	NA	8.60271	6.68344	9.24938	9.92368	6.92404	5.98269	9.63808	8.104	8.43043	10.8291	7.80229	8.75753	9.35475	8.92763	10.3773	10.1413	8.4811	11.3047
SERPINB1	P30740	Leukocyte elastase inhibitor OS=Homo sapiens OX=9606 GN=SERPINB1 PE=1 SV=1	379	10	78	NA	NA	NA	NA	3.9994	4.15911	3.85225	3.53267	3.73158	4.4367	2.20948	3.01887	2.12473	2.15302	1.46886	3.23777	2.24675	2.21689	2.07248	2.08129	3.41127	2.26565
GOLGA4	Q13439	Golgin subfamily A member 4 OS=Homo sapiens OX=9606 GN=GOLGA4 PE=1 SV=1	2230	13	54	NA	NA	NA	NA	1.06289	1.26393	0.752492	0.775234	0.451577	0.528993	0.566243	0.528428	0.602015	0.478742	0.23927	0.830848	0.691207	0.544731	0.565685	0.318549	0.568037	0.479116
EHD3	Q9NZN3	EH domain-containing protein 3 OS=Homo sapiens OX=9606 GN=EHD3 PE=1 SV=2	535	4	86	NA	NA	NA	NA	0.641881	0.490894	0.232093	0.238001	0.700879	0.61007	0.554413	0.124401	0.481768	0.35089	0.0723976	0.166855	0.564753	0.307543	0.344846	0.49051	0.206161	0.440972
B3KUB8	B3KUB8	cDNA FLJ39539 fis, clone PUAEN2008228, highly similar to Platelet glycoprotein 4 OS=Homo sapiens OX=9606 PE=2 SV=1	472	10	33	NA	NA	NA	NA	18.4491	11.5253	0.581868	0.620884	27.9305	24.2777	0.429445	0.478826	0.435503	0.371814	0.417035	0.519361	0.37578	0.529601	0.362823	0.398673	0.376942	0.399041
RBM8A	Q9Y5S9	RNA-binding protein 8A OS=Homo sapiens OX=9606 GN=RBM8A PE=1 SV=1	174	6	77	NA	NA	NA	NA	1.81466	1.64259	1.86767	1.45995	1.72725	1.96552	4.82766	3.53882	2.31831	3.90264	8.55242	3.4962	2.75967	2.65253	3.74552	4.88987	3.27325	3.26769
Q53FI7	Q53FI7	Four and a half LIM domains 1 variant (Fragment) OS=Homo sapiens OX=9606 PE=2 SV=1	280	12	102	NA	NA	NA	NA	26.6241	32.4601	27.8152	15.7994	13.0718	8.61202	2.01814	1.99486	10.1879	8.88079	1.4645	2.3029	12.4372	10.5363	7.72407	2.08721	2.19539	8.35705
DNAJC10	Q8IXB1	DnaJ homolog subfamily C member 10 OS=Homo sapiens OX=9606 GN=DNAJC10 PE=1 SV=2	793	10	74	NA	NA	NA	NA	1.14126	1.48197	1.40748	1.6611	1.21127	1.01228	0.855474	0.564854	0.780965	0.790751	0.620028	0.797078	0.879733	0.788655	0.783619	0.806081	1.66156	0.667727
KPNA3	O00505	Importin subunit alpha-4 OS=Homo sapiens OX=9606 GN=KPNA3 PE=1 SV=2	521	8	88	NA	NA	NA	NA	3.21529	2.79532	2.58379	3.12857	1.51484	1.82329	2.52657	1.66427	2.65438	2.32538	3.01207	1.84488	2.64501	2.84682	2.1518	2.63697	1.61178	2.48074
RRAS2	P62070	Ras-related protein R-Ras2 OS=Homo sapiens OX=9606 GN=RRAS2 PE=1 SV=1	204	6	64	NA	NA	NA	NA	7.95623	7.2875	9.13295	5.32077	8.85051	5.58023	2.10782	1.98058	2.22007	2.22783	1.1315	2.22585	2.67036	2.71361	2.28911	2.10671	1.91161	2.22449
RAB14	P61106	Ras-related protein Rab-14 OS=Homo sapiens OX=9606 GN=RAB14 PE=1 SV=4	215	8	122	NA	NA	NA	NA	4.94487	5.75914	5.4642	5.17259	7.42423	7.402	5.71556	4.83206	4.42144	4.88217	4.50225	5.07166	4.23939	4.60107	4.49157	5.92897	5.18646	4.5623
B3KN59	B3KN59	cDNA FLJ13673 fis, clone PLACE1011858, highly similar to BAG family molecular chaperone regulator 2 OS=Homo sapiens OX=9606 PE=2 SV=1	211	11	131	NA	NA	NA	NA	5.2712	6.31873	5.51409	5.45586	7.03747	5.695	9.63625	5.95074	5.39319	4.9922	12.6729	6.09072	5.43	4.57423	3.92235	8.25402	6.47259	4.09987
PSMB6	Q6IAT9	Proteasome subunit beta OS=Homo sapiens OX=9606 GN=PSMB6 PE=2 SV=1	239	5	91	NA	NA	NA	NA	7.55013	5.81944	6.67339	5.85227	7.13232	6.32228	8.37596	7.57578	7.3582	7.49812	8.62014	6.71746	7.28059	7.34323	7.0549	7.0959	7.60312	7.77635
BAG3	O95817	BAG family molecular chaperone regulator 3 OS=Homo sapiens OX=9606 GN=BAG3 PE=1 SV=3	575	9	105	NA	NA	NA	NA	5.63498	5.86164	2.60039	3.92296	3.25135	3.0416	2.31131	2.64716	3.41293	3.51699	1.78156	2.86934	3.95706	3.49158	3.01016	2.23469	2.64266	2.84872
CSNK2A1	Q5U5J2	CSNK2A1 protein OS=Homo sapiens OX=9606 GN=CSNK2A1 PE=1 SV=1	397	10	122	NA	NA	NA	NA	3.88219	2.86054	4.31788	3.1208	3.27457	2.74887	4.19379	3.6989	4.75399	4.06001	2.78452	3.74987	4.56043	4.98368	3.94172	4.12495	3.55322	4.18877
PPP3CA	A0A0S2Z4C6	Serine/threonine-protein phosphatase (Fragment) OS=Homo sapiens OX=9606 GN=PPP3CA PE=2 SV=1	521	6	106	NA	NA	NA	NA	3.8392	3.43118	3.5092	3.09969	3.66795	3.86281	5.50945	3.83698	7.20474	4.66712	3.69181	5.01441	6.01427	5.90853	5.55152	5.46164	4.31833	4.67764
RBBP4	Q09028	Histone-binding protein RBBP4 OS=Homo sapiens OX=9606 GN=RBBP4 PE=1 SV=3	425	7	134	NA	NA	NA	NA	3.22093	3.37894	3.99644	4.32622	2.70271	3.09113	12.3257	7.55067	4.87493	8.21945	11.1495	7.12129	5.4459	5.64592	7.45284	12.4354	6.38235	6.83096
MEST	Q5EB52	Mesoderm-specific transcript homolog protein OS=Homo sapiens OX=9606 GN=MEST PE=2 SV=2	335	5	72	NA	NA	NA	NA	1.49595	0.556646	0.819053	0.362492	0.776005	0.244248	3.01754	4.08578	3.20089	3.02597	3.85656	4.49733	4.20857	3.84634	3.5809	2.95265	3.64624	3.49961
PDXK	O00764	Pyridoxal kinase OS=Homo sapiens OX=9606 GN=PDXK PE=1 SV=1	312	9	105	NA	NA	NA	NA	2.37275	2.25374	2.64516	2.61163	2.37413	2.30156	2.79893	6.55092	1.08647	2.39976	2.95832	3.34254	1.57047	3.44207	2.78458	7.90342	3.02894	2.4711
ZNF185	O15231	Zinc finger protein 185 OS=Homo sapiens OX=9606 GN=ZNF185 PE=1 SV=3	689	11	54	NA	NA	NA	NA	0.0737049	0.0764186	0.108511	0.0606145	0	0	3.23958	2.96217	0.379476	0.323431	2.31339	2.61773	0.313274	0.311304	0.242011	3.49877	2.8388	0.29284
FAF2	Q96CS3	FAS-associated factor 2 OS=Homo sapiens OX=9606 GN=FAF2 PE=1 SV=2	445	7	97	NA	NA	NA	NA	2.23835	2.52841	2.39181	2.48445	2.15359	2.31499	3.25822	2.56754	2.5065	2.2377	3.30559	2.67618	2.64853	2.65299	2.405	3.36669	2.55501	2.44429
IFI16	D3DUZ3	Interferon, gamma-inducible protein 16, isoform CRA_a OS=Homo sapiens OX=9606 GN=IFI16 PE=4 SV=1	733	13	44	NA	NA	NA	NA	2.61088	1.83608	5.74451	3.39473	1.56149	2.82312	0.602851	0.401915	1.53299	4.06025	0.337822	0.351796	2.09408	1.90223	3.22548	0.530717	0.304256	3.70106
EXOC7	Q9UPT5	Exocyst complex component 7 OS=Homo sapiens OX=9606 GN=EXOC7 PE=1 SV=3	735	13	84	NA	NA	NA	NA	2.13254	2.20602	2.45886	2.05154	2.50685	2.64415	2.1411	1.51104	2.13812	1.89431	0.86406	1.48062	2.04884	1.78038	1.78869	1.70837	1.22184	2.12856
PRDX2	P32119	Peroxiredoxin-2 OS=Homo sapiens OX=9606 GN=PRDX2 PE=1 SV=5	198	9	174	NA	NA	NA	NA	31.1818	30.0533	33.5989	35.2142	38.0274	38.1216	42.5281	51.8438	51.0757	50.3042	32.7486	49.5728	54.3604	51.6687	45.98	41.37	50.101	51.6696
FLOT2	E7EMK3	Flotillin-2 OS=Homo sapiens OX=9606 GN=FLOT2 PE=1 SV=1	483	11	80	NA	NA	NA	NA	3.88336	4.23025	6.8715	4.15102	3.95154	4.76313	3.3707	3.75884	2.8902	4.27212	5.53415	3.07907	3.39446	2.80793	4.50134	3.9983	3.47658	4.09384
SON	P18583	Protein SON OS=Homo sapiens OX=9606 GN=SON PE=1 SV=4	2426	13	91	NA	NA	NA	NA	0.523159	0.48829	0.730953	0.452281	0.336523	0.388448	1.51936	0.79928	1.06347	1.2342	3.37306	0.87653	1.01759	1.03818	1.39019	1.37264	0.932619	1.45788
PRPS1	P60891	Ribose-phosphate pyrophosphokinase 1 OS=Homo sapiens OX=9606 GN=PRPS1 PE=1 SV=2	318	5	84	NA	NA	NA	NA	12.3119	9.77112	5.41033	5.28118	6.90675	4.20804	2.289	2.19638	2.47201	2.05437	1.8006	2.26442	2.59766	2.57676	2.08436	2.26128	2.34878	2.10278
SAR1A	Q9NR31	GTP-binding protein SAR1a OS=Homo sapiens OX=9606 GN=SAR1A PE=1 SV=1	198	4	132	NA	NA	NA	NA	3.56987	3.90067	3.0942	3.46954	3.76209	2.77636	4.35472	5.88524	1.47439	1.78612	3.25677	5.18469	3.17619	2.21274	1.91149	4.88781	5.24542	2.03104
BIN1	O00499	Myc box-dependent-interacting protein 1 OS=Homo sapiens OX=9606 GN=BIN1 PE=1 SV=1	593	9	60	NA	NA	NA	NA	2.53551	2.2712	2.73078	2.33727	2.08935	1.98177	2.77002	2.99292	1.83958	1.65293	3.81718	3.56475	2.1581	1.90401	1.67934	3.66048	3.371	1.65651
SCAMP3	O14828	Secretory carrier-associated membrane protein 3 OS=Homo sapiens OX=9606 GN=SCAMP3 PE=1 SV=3	347	6	111	NA	NA	NA	NA	2.67419	2.33337	2.79122	2.50535	3.09152	3.00966	1.637	1.50178	2.55148	2.31209	1.06	1.53739	2.75461	2.54179	2.12631	1.71811	1.66482	2.14361
LTB4DH	A0A024R172	Leukotriene B4 12-hydroxydehydrogenase, isoform CRA_a OS=Homo sapiens OX=9606 GN=LTB4DH PE=4 SV=1	329	11	101	NA	NA	NA	NA	6.59355	4.06395	6.31485	4.87853	8.58855	12.2293	2.78779	2.66461	3.64119	4.56477	1.99092	3.1201	3.27357	4.10203	4.2082	2.81398	2.44946	4.29868
CKAP5	Q14008	Cytoskeleton-associated protein 5 OS=Homo sapiens OX=9606 GN=CKAP5 PE=1 SV=3	2032	16	101	NA	NA	NA	NA	2.29326	2.46874	2.03414	2.31435	1.67872	1.66147	2.26732	1.82609	1.45654	1.67753	1.47617	1.75665	1.79527	1.846	1.71308	2.09282	1.56664	1.64378
AK2	A0A140VK93	Adenylate kinase 2, mitochondrial OS=Homo sapiens OX=9606 GN=AK2 PE=2 SV=1	239	9	109	NA	NA	NA	NA	5.94103	6.83834	8.25517	6.87784	4.98726	6.9148	6.62548	5.20786	7.26042	6.26355	7.43708	6.8679	5.35258	4.25465	6.02499	6.19947	4.98009	5.54719
MESD	Q14696	LRP chaperone MESD OS=Homo sapiens OX=9606 GN=MESD PE=1 SV=2	234	8	106	NA	NA	NA	NA	2.89596	3.45845	3.80859	3.70391	4.17177	5.03762	5.45736	4.62662	2.82269	2.12658	3.83204	4.43394	2.88021	2.98628	2.26465	5.80321	3.37319	2.17395
UBE2K	P61086	Ubiquitin-conjugating enzyme E2 K OS=Homo sapiens OX=9606 GN=UBE2K PE=1 SV=3	200	10	114	NA	NA	NA	NA	5.71095	5.63311	5.47261	5.30998	4.32204	3.29714	5.02797	4.72597	3.81214	3.965	4.55551	4.95095	4.8131	3.76759	4.39014	4.74049	4.65956	4.00176
CUTA	O60888	Protein CutA OS=Homo sapiens OX=9606 GN=CUTA PE=1 SV=2	179	5	82	NA	NA	NA	NA	3.73479	3.82817	3.99941	3.5713	4.66992	4.29837	3.06699	3.00411	4.57481	4.39614	4.08195	3.4187	5.24872	4.82427	4.01017	4.85724	3.25183	4.75767
EIF3G	O75821	Eukaryotic translation initiation factor 3 subunit G OS=Homo sapiens OX=9606 GN=EIF3G PE=1 SV=2	320	8	122	NA	NA	NA	NA	2.67697	1.9574	2.92417	2.50168	1.57788	1.24281	3.1765	2.52676	2.08216	2.23089	3.8748	2.92313	2.26964	2.23534	2.30132	3.40283	3.86773	2.09037
ELOC	Q15369	Elongin-C OS=Homo sapiens OX=9606 GN=ELOC PE=1 SV=1	112	5	109	NA	NA	NA	NA	5.59657	4.36001	4.27033	4.53613	3.9286	2.95208	4.54908	3.71065	4.71766	4.38687	3.50589	3.95015	5.02347	4.38734	3.59577	4.22402	4.56061	4.08033
HM13	A0A0S2Z5V7	Histocompatibility 13 isoform 1 (Fragment) OS=Homo sapiens OX=9606 GN=HM13 PE=2 SV=1	377	7	135	NA	NA	NA	NA	11.4372	13.3902	11.2071	13.8305	8.44133	7.70746	4.02051	4.70655	7.13394	5.59333	3.95483	6.88935	7.91341	7.67397	6.31907	4.73207	6.98801	5.34645
SMAP	O00193	Small acidic protein OS=Homo sapiens OX=9606 GN=SMAP PE=1 SV=1	183	4	103	NA	NA	NA	NA	0.520551	0.483653	0.841155	0.695544	0.33643	0.270622	1.99006	1.57704	0.824012	1.30757	1.50973	1.44922	0.903482	0.790908	1.031	1.82608	1.68546	0.93001
ST13	P50502	Hsc70-interacting protein OS=Homo sapiens OX=9606 GN=ST13 PE=1 SV=2	369	8	110	NA	NA	NA	NA	12.2337	10.4024	14.5334	11.5087	12.2193	9.77259	16.1687	16.8179	14.33	13.4973	15.3279	18.3791	13.1418	14.167	14.8688	16.7776	16.5696	16.6555
GNAQ	A0A024R240	Guanine nucleotide binding protein (G protein), q polypeptide, isoform CRA_c OS=Homo sapiens OX=9606 GN=GNAQ PE=4 SV=1	359	6	114	NA	NA	NA	NA	2.87036	2.9399	3.76836	2.74288	4.04022	3.17923	1.19889	1.0674	1.45318	1.72386	0.5949	1.14489	1.76529	1.44343	1.54438	1.1562	1.02417	1.47929
FKBP5	Q13451	Peptidyl-prolyl cis-trans isomerase FKBP5 OS=Homo sapiens OX=9606 GN=FKBP5 PE=1 SV=2	457	12	53	NA	NA	NA	NA	0.156165	1.8577	0.513115	2.87898	0.15038	3.28651	0.711093	2.24083	0.369485	6.01871	0.42743	2.1276	0.651291	0.352784	5.9043	0.758249	2.61241	6.97722
B4E1U9	B4E1U9	cDNA FLJ54776, highly similar to Cell division control protein 42 homolog OS=Homo sapiens OX=9606 PE=2 SV=1	236	6	172	NA	NA	NA	NA	11.4025	9.73235	11.2664	10.1856	10.5048	8.2995	23.5223	17.9676	18.685	16.9252	24.3122	19.8112	19.5459	18.6455	18.2837	37.5096	20.0522	16.8848
B2RCP7	B2RCP7	cDNA, FLJ96197, highly similar to Homo sapiens connective tissue growth factor (CTGF), mRNA OS=Homo sapiens OX=9606 PE=2 SV=1	349	12	34	NA	NA	NA	NA	6.04516	4.48037	3.14576	18.2084	1.25941	0.627156	0.0536237	0.067562	1.18393	1.1503	0.155515	0.0792398	1.17634	1.30471	0.392388	0.353703	0.344674	0.680047
RAB18	Q9NP72	Ras-related protein Rab-18 OS=Homo sapiens OX=9606 GN=RAB18 PE=1 SV=1	206	9	107	NA	NA	NA	NA	18.1833	22.5831	19.8199	23.3479	4.45473	3.86945	5.14301	6.77052	4.96483	4.83413	4.96143	8.20564	5.36627	5.29088	6.08277	5.58104	5.44627	5.35107
Q59GX2	Q59GX2	Solute carrier family 2 (Facilitated glucose transporter), member 1 variant (Fragment) OS=Homo sapiens OX=9606 PE=2 SV=1	517	6	80	NA	NA	NA	NA	5.37798	3.75346	2.86637	2.46584	1.08195	0.403013	21.3949	16.8286	3.82163	1.81251	17.9136	16.1905	4.65219	4.53016	1.33298	18.3514	17.8532	1.31038
NSUN2	Q08J23	tRNA (cytosine(34)-C(5))-methyltransferase OS=Homo sapiens OX=9606 GN=NSUN2 PE=1 SV=2	767	11	110	NA	NA	NA	NA	0.923881	0.823735	1.19313	1.13599	0.676877	0.459169	1.42534	1.09767	1.31477	1.74208	1.227	1.22656	1.74806	1.76582	1.82247	1.53649	1.20713	1.77145
YTHDF3	A0A087WY31	YTH domain-containing family protein 3 OS=Homo sapiens OX=9606 GN=YTHDF3 PE=1 SV=1	588	7	98	NA	NA	NA	NA	1.95526	2.09911	2.25672	2.36214	1.41039	1.3074	3.76458	3.20122	2.87655	3.36503	3.11098	3.37813	3.36141	3.04367	3.13575	3.59827	3.31772	3.56912
HEL-S-115	V9HW48	SH3 domain-binding glutamic acid-rich-like protein OS=Homo sapiens OX=9606 GN=HEL-S-115 PE=2 SV=1	114	7	143	NA	NA	NA	NA	10.5369	11.8454	13.4005	15.1269	12.4868	12.4144	7.27909	10.2713	10.1797	12.8589	6.23268	10.7792	11.5023	10.3312	10.0735	8.09847	9.2961	11.9559
PBXIP1	Q96AQ6	Pre-B-cell leukemia transcription factor-interacting protein 1 OS=Homo sapiens OX=9606 GN=PBXIP1 PE=1 SV=1	731	11	72	NA	NA	NA	NA	1.81695	1.43449	2.06248	1.51935	3.68012	2.87111	0.165791	0.468729	10.6359	2.93606	0.147977	0.40488	8.36981	9.23247	3.92387	0.344874	0.257862	2.82388
UBQLN2	Q9UHD9	Ubiquilin-2 OS=Homo sapiens OX=9606 GN=UBQLN2 PE=1 SV=2	624	4	80	NA	NA	NA	NA	0.55365	0.607431	0.554764	0.600308	0.234031	0.402417	0.962323	1.03459	0.605039	0.513348	0.729066	1.04541	0.774057	0.58856	0.494188	0.93701	0.991276	0.532479
THRAP3	Q9Y2W1	Thyroid hormone receptor-associated protein 3 OS=Homo sapiens OX=9606 GN=THRAP3 PE=1 SV=2	955	5	126	NA	NA	NA	NA	2.05112	1.47077	3.42347	2.48999	1.31498	1.10687	5.04385	4.18835	2.5495	4.29884	4.23062	3.87758	3.22821	2.97309	3.87208	5.43236	3.69782	4.13007
RPL23	P62829	60S ribosomal protein L23 OS=Homo sapiens OX=9606 GN=RPL23 PE=1 SV=1	140	5	149	NA	NA	NA	NA	16.5204	20.0371	16.5051	19.7738	10.5656	11.683	16.4458	15.1562	13.8404	16.5622	20.57	16.6333	14.8424	14.8848	15.7876	17.4	15.1974	17.4269
FBLIM1	Q8WUP2	Filamin-binding LIM protein 1 OS=Homo sapiens OX=9606 GN=FBLIM1 PE=1 SV=2	373	8	52	NA	NA	NA	NA	4.13294	5.41457	1.56105	6.32002	1.04252	0.480056	0.707173	0.472988	3.33635	3.30876	0.538723	0.695672	4.05929	3.84102	2.7043	0.726313	0.516308	2.9572
UAP1	Q16222	UDP-N-acetylhexosamine pyrophosphorylase OS=Homo sapiens OX=9606 GN=UAP1 PE=1 SV=3	522	8	53	NA	NA	NA	NA	3.15667	3.27149	2.17251	3.01667	0.71281	1.53948	0.837723	0.731147	1.44121	0.705345	0.622366	0.78417	1.61205	1.36001	0.493772	0.838415	0.748158	0.609507
FREM2	Q5SZK8	FRAS1-related extracellular matrix protein 2 OS=Homo sapiens OX=9606 GN=FREM2 PE=1 SV=2	3169	10	15	NA	NA	NA	NA	0.0462856	0.0464449	0.0823275	0.136772	0	0.115174	0.218807	0.0183369	0.110078	0.0955907	1.49364	0.0977555	0.0405125	0.0525464	0	0.18527	0.00515402	0.11424
CLPTM1	O96005	Cleft lip and palate transmembrane protein 1 OS=Homo sapiens OX=9606 GN=CLPTM1 PE=1 SV=1	669	7	79	NA	NA	NA	NA	0.727465	1.06748	0.400234	0.824661	0.435738	0.572372	0.844479	0.54713	1.42952	1.08997	0.527304	0.617125	1.38926	1.0615	0.66935	0.890745	0.636625	0.68373
BUB3	O43684	Mitotic checkpoint protein BUB3 OS=Homo sapiens OX=9606 GN=BUB3 PE=1 SV=1	328	10	93	NA	NA	NA	NA	1.38972	1.33147	1.81881	1.93025	0.70976	1.12472	3.26417	2.54452	1.70453	2.40937	2.58853	2.76821	1.99397	1.88208	2.35002	3.40603	2.31888	2.54171
SRPRB	Q9Y5M8	Signal recognition particle receptor subunit beta OS=Homo sapiens OX=9606 GN=SRPRB PE=1 SV=3	271	10	127	NA	NA	NA	NA	5.61492	5.32913	4.55632	4.67782	3.32921	2.53288	6.16904	4.78205	5.99691	3.88701	4.86831	5.2525	6.34674	6.17844	3.87288	6.44493	4.69925	4.2472
ATAD3A	H0Y2W2	ATPase family AAA domain-containing protein 3A (Fragment) OS=Homo sapiens OX=9606 GN=ATAD3A PE=1 SV=1	572	5	112	NA	NA	NA	NA	2.79348	4.9038	3.21612	4.21813	2.45955	3.48297	3.80489	3.26238	2.2452	3.44966	3.94196	3.38167	2.84016	2.90009	3.19243	3.78331	3.23616	3.2759
CUL3	Q13618	Cullin-3 OS=Homo sapiens OX=9606 GN=CUL3 PE=1 SV=2	768	11	87	NA	NA	NA	NA	1.45461	1.16707	1.45391	1.17015	1.47656	1.24242	4.21644	1.10193	4.44805	1.26621	2.63787	1.15956	1.29245	1.27681	2.49599	3.20005	2.30722	1.08345
MYO1E	Q4KMR3	MYO1E variant protein OS=Homo sapiens OX=9606 GN=MYO1E PE=2 SV=1	1108	9	95	NA	NA	NA	NA	2.36928	2.8224	2.21296	2.49828	2.27037	1.70721	1.47651	1.75016	1.60091	1.42305	1.48742	2.06601	1.6526	1.20015	1.2963	1.50261	1.65321	1.02868
A8K7E0	A8K7E0	Biglycan OS=Homo sapiens OX=9606 PE=2 SV=1	368	8	31	NA	NA	NA	NA	1.66122	2.18891	1.19998	3.75477	0.71391	0.405634	0.346569	0.255358	0.313816	0.209395	0.595709	0.220815	0.319246	0.29092	0.402683	0.436482	0.320032	0.105352
NCAM1	A0A087WV75	Neural cell adhesion molecule 1 OS=Homo sapiens OX=9606 GN=NCAM1 PE=1 SV=1	884	6	60	NA	NA	NA	NA	0	0.0060041	0.130891	0.148292	0.0233224	0	3.8271	3.65507	0.20504	1.20673	3.04276	3.67799	0.185354	0.349947	0.412539	3.85117	2.9493	0.978145
NID1	P14543	Nidogen-1 OS=Homo sapiens OX=9606 GN=NID1 PE=1 SV=3	1247	12	37	NA	NA	NA	NA	0.446432	0.836835	0.400064	0.542851	0.502303	0.788655	1.45253	4.12248	0.355448	0.355223	7.73776	3.4006	0.338906	0.335232	0.41463	1.85754	3.56201	0.328331
OXSR1	O95747	Serine/threonine-protein kinase OSR1 OS=Homo sapiens OX=9606 GN=OXSR1 PE=1 SV=1	527	8	108	NA	NA	NA	NA	3.59185	3.11088	2.93631	3.44246	2.51126	2.08865	1.64826	1.43893	2.72354	2.74703	1.24309	1.54199	2.98331	2.73124	2.19927	1.59863	1.50135	2.48606
FNDC3B	Q53EP0	Fibronectin type III domain-containing protein 3B OS=Homo sapiens OX=9606 GN=FNDC3B PE=1 SV=2	1204	11	89	NA	NA	NA	NA	0.978523	0.960928	1.02863	1.57462	0.230834	0.0513682	1.84188	1.76671	1.52206	1.2472	1.3458	2.05687	1.48411	1.46413	0.881236	2.1838	1.89397	0.934064
ITGB5	P18084	Integrin beta-5 OS=Homo sapiens OX=9606 GN=ITGB5 PE=1 SV=1	799	11	98	NA	NA	NA	NA	3.49079	6.30513	3.56285	7.21351	3.24876	3.25256	1.88481	1.48302	3.11493	2.39744	3.78271	1.89617	4.54123	2.957	2.12477	1.64464	2.42448	2.50652
SNX5	Q6P5V6	SNX5 protein (Fragment) OS=Homo sapiens OX=9606 GN=SNX5 PE=2 SV=1	412	10	69	NA	NA	NA	NA	1.3277	1.42611	1.88777	2.07618	1.78897	1.7934	4.74985	5.58186	1.98297	3.41094	5.49134	3.90143	2.20825	1.44	1.95077	4.50957	3.3411	2.93374
EIF3F	B3KSH1	Eukaryotic translation initiation factor 3 subunit F OS=Homo sapiens OX=9606 GN=EIF3F PE=2 SV=1	372	9	104	NA	NA	NA	NA	7.54915	6.08192	6.18926	6.65859	4.66846	5.14875	8.01092	6.32163	6.7676	7.51783	5.92814	7.16929	7.80256	7.04493	6.8265	7.01019	7.0241	7.60469
PSMB5	P28074	Proteasome subunit beta type-5 OS=Homo sapiens OX=9606 GN=PSMB5 PE=1 SV=3	263	8	92	NA	NA	NA	NA	4.67077	4.37573	4.5739	4.14946	5.07369	4.10637	4.86418	4.83033	5.08286	4.89008	3.60749	5.00283	5.21612	5.61409	5.59045	4.9032	4.3162	5.26179
FAM98B	Q52LJ0	Protein FAM98B OS=Homo sapiens OX=9606 GN=FAM98B PE=1 SV=1	330	5	79	NA	NA	NA	NA	0.836147	0.869591	1.12293	1.09582	0.618365	0.675192	1.65186	1.25147	1.52482	1.93168	1.41772	1.15435	1.57131	1.67905	1.96825	1.55831	1.11396	2.09722
DNAJA2	O60884	DnaJ homolog subfamily A member 2 OS=Homo sapiens OX=9606 GN=DNAJA2 PE=1 SV=1	412	11	93	NA	NA	NA	NA	3.35898	2.76786	3.06718	2.9254	2.70083	2.17919	3.08565	2.28244	2.81234	3.34627	2.51274	2.61896	3.28912	3.20147	3.20272	2.94475	2.32383	3.46437
NRP1	O14786	Neuropilin-1 OS=Homo sapiens OX=9606 GN=NRP1 PE=1 SV=3	923	11	64	NA	NA	NA	NA	1.11662	1.24656	1.37314	0.844188	2.50384	2.75723	0.843295	2.27554	0.382783	1.54745	1.62837	1.11028	0.538231	0.559938	0.382579	0.885322	1.03697	0.37558
B4E3D4	B4E3D4	cDNA FLJ56293, highly similar to Transmembrane glycoprotein NMB OS=Homo sapiens OX=9606 PE=2 SV=1	607	6	61	NA	NA	NA	NA	18.5284	9.55322	74.8063	25.7323	49.8767	54.7019	0.326686	0.510552	1.99966	9.72628	0.261073	0.513983	1.88873	1.98965	8.78534	0.258381	0.319418	10.3913
PAWR	Q96IZ0	PRKC apoptosis WT1 regulator protein OS=Homo sapiens OX=9606 GN=PAWR PE=1 SV=1	340	11	63	NA	NA	NA	NA	5.04987	4.79634	3.72333	4.9404	2.43269	1.27508	0.871071	0.596557	3.38186	2.66027	0.506359	0.530062	3.6631	3.67872	2.29313	0.86066	0.672996	2.41416
NUTF2	A0A024R6Y2	Nuclear transport factor 2, isoform CRA_a OS=Homo sapiens OX=9606 GN=NUTF2 PE=4 SV=1	127	4	139	NA	NA	NA	NA	15.0374	12.5787	16.1244	12.7651	12.5816	11.2572	16.5346	15.938	18.884	19.6655	14.6542	15.2323	20.2934	19.3554	18.0542	15.8209	14.1826	19.7669
B7Z4Q0	B7Z4Q0	cDNA FLJ55728, highly similar to ADP-ribosylation factor GTPase-activating protein 3 OS=Homo sapiens OX=9606 PE=2 SV=1	444	11	106	NA	NA	NA	NA	3.54084	4.26762	2.35654	3.59668	1.86601	1.65961	3.24359	4.1145	3.09368	2.58889	1.91114	4.76518	3.62333	5.19732	2.01868	2.94642	4.19275	2.7062
SSBP1	A4D1U3	Single-stranded DNA binding protein 1 OS=Homo sapiens OX=9606 GN=SSBP1 PE=2 SV=1	148	6	114	NA	NA	NA	NA	4.40945	6.75837	6.19078	6.27267	4.6807	6.84666	9.5051	6.05589	3.77922	5.40902	7.14966	5.3966	4.53441	3.54759	5.6754	6.70049	6.85575	5.26165
A8KAP9	A8KAP9	cDNA FLJ78448, highly similar to Homo sapiens argininosuccinate synthetase (ASS), transcript variant 1, mRNA OS=Homo sapiens OX=9606 PE=2 SV=1	412	9	76	NA	NA	NA	NA	5.50991	3.85118	6.11609	4.77936	5.96103	4.63313	3.75371	1.2453	2.34174	2.13983	2.39603	1.42892	2.40326	2.3963	2.34857	2.47983	1.40509	1.0199
UBE2L3	A0A024R1A4	Ubiquitin-conjugating enzyme E2L 3, isoform CRA_a OS=Homo sapiens OX=9606 GN=UBE2L3 PE=3 SV=1	154	5	108	NA	NA	NA	NA	5.46298	5.17869	4.75835	4.54695	4.46469	3.89804	3.83545	4.95183	5.12138	5.65514	3.81101	3.72915	5.38631	5.19883	5.0878	4.06092	3.99872	5.56101
Q96GD7	Q96GD7	CSDA protein OS=Homo sapiens OX=9606 PE=2 SV=1	303	2	78	NA	NA	NA	NA	0.136727	0.109173	0.322836	0.109954	0	0	0.497562	0.116023	0.0958669	0.0813978	0.434913	0.097889	0	0.0577569	0.077717	0.517114	0.301886	0
PDGFRB	P09619	Platelet-derived growth factor receptor beta OS=Homo sapiens OX=9606 GN=PDGFRB PE=1 SV=1	1106	7	93	NA	NA	NA	NA	3.47691	2.81568	3.63785	3.56452	4.88497	4.46459	2.11243	1.36156	0.446565	1.02285	1.92012	1.50894	0.539954	0.5965	1.00922	2.58521	1.26493	1.12622
Q59HH3	Q59HH3	Trifunctional purine biosynthetic protein adenosine-3 (Fragment) OS=Homo sapiens OX=9606 PE=2 SV=1	1046	10	53	NA	NA	NA	NA	1.08327	7.99025	1.05026	1.35835	1.1008	1.02883	1.2221	1.45327	0.360907	0.79442	1.24939	7.1755	0.649278	0.301034	0.449896	1.201	1.55211	1.22911
DHX15	O43143	Pre-mRNA-splicing factor ATP-dependent RNA helicase DHX15 OS=Homo sapiens OX=9606 GN=DHX15 PE=1 SV=2	795	9	76	NA	NA	NA	NA	1.15758	1.07451	1.46737	1.50518	0.953659	1.25523	2.08889	1.7557	1.10939	1.82414	2.28482	1.98749	1.35322	0.914953	1.87776	2.30896	1.74998	2.08481
ITPR1	Q14643	Inositol 1,4,5-trisphosphate receptor type 1 OS=Homo sapiens OX=9606 GN=ITPR1 PE=1 SV=3	2758	12	53	NA	NA	NA	NA	0.535585	0.600213	0.450263	0.446935	1.01177	1.1414	1.35028	1.87512	0.563282	0.29052	1.16782	1.67082	0.592973	0.571775	0.214863	1.15	1.65374	0.291272
APMAP	Q9HDC9	Adipocyte plasma membrane-associated protein OS=Homo sapiens OX=9606 GN=APMAP PE=1 SV=2	416	7	123	NA	NA	NA	NA	8.69604	12.6585	7.03269	9.16943	10.9784	13.1448	8.86052	7.15369	10.6958	6.41325	6.41637	7.49412	7.58281	9.13428	4.43237	7.53152	7.84684	4.23883
B2RBE0	B2RBE0	cDNA, FLJ95462, highly similar to Homo sapiens fatty-acid-Coenzyme A ligase, long-chain 3 (FACL3),mRNA OS=Homo sapiens OX=9606 PE=2 SV=1	720	10	107	NA	NA	NA	NA	2.21712	2.02867	2.13802	2.41866	2.37899	2.16551	1.50604	1.35124	2.00105	1.93526	2.48024	1.58174	2.2635	2.32145	2.05408	1.56857	1.42183	2.13681
DPP7	Q9UHL4	Dipeptidyl peptidase 2 OS=Homo sapiens OX=9606 GN=DPP7 PE=1 SV=3	492	7	111	NA	NA	NA	NA	2.89444	1.73537	4.09815	2.06875	4.70261	4.7185	1.83035	5.04686	5.51549	4.95758	5.22834	5.27413	2.10004	2.11488	4.32515	3.25176	5.29498	4.91198
UQCRFS1	P47985	Cytochrome b-c1 complex subunit Rieske, mitochondrial OS=Homo sapiens OX=9606 GN=UQCRFS1 PE=1 SV=2	274	4	80	NA	NA	NA	NA	1.41303	2.61212	1.67498	1.96402	2.00483	3.38709	1.87542	2.2999	1.35305	2.4203	1.62567	3.2603	1.27853	1.38347	2.07439	2.3406	2.60999	1.73297
FARP1	A0A2X0TVY0	FARP1 (Fragment) OS=Homo sapiens OX=9606 GN=FARP1 PE=4 SV=1	1045	11	85	NA	NA	NA	NA	1.56706	1.04308	1.19655	0.847708	0.629031	0.287754	0.694275	0.982298	1.89104	2.03918	0.921356	0.938793	1.98697	1.7919	2.19026	0.728948	1.14012	1.89968
MPST	P25325	3-mercaptopyruvate sulfurtransferase OS=Homo sapiens OX=9606 GN=MPST PE=1 SV=3	297	6	71	NA	NA	NA	NA	1.37124	1.70989	1.79202	2.3612	1.38906	1.57873	2.37193	2.73931	2.00771	2.22165	2.17868	2.64923	1.97967	1.18273	2.24405	2.29839	2.89041	2.09783
ETFB	P38117	Electron transfer flavoprotein subunit beta OS=Homo sapiens OX=9606 GN=ETFB PE=1 SV=3	255	10	115	NA	NA	NA	NA	7.45666	10.4852	8.30689	8.44489	8.44347	11.4806	7.83591	7.09949	4.95205	5.17465	6.10473	7.75949	5.49786	5.531	5.79249	7.39558	6.93699	5.83025
B2R6E2	B2R6E2	cDNA, FLJ92910, highly similar to Homo sapiens programmed cell death 4 (neoplastic transformation inhibitor) (PDCD4), transcript variant 1, mRNA OS=Homo sapiens OX=9606 PE=2 SV=1	469	10	45	NA	NA	NA	NA	0.869395	0.717171	1.68412	1.10866	0.601306	0.983147	1.88892	2.19063	0.474586	0.630694	2.48714	2.37667	0.506008	0.468076	0.521299	2.12226	2.04023	0.560431
SLC1A5	Q15758	Neutral amino acid transporter B(0) OS=Homo sapiens OX=9606 GN=SLC1A5 PE=1 SV=2	541	5	99	NA	NA	NA	NA	3.33089	1.86315	2.00067	1.07021	3.05533	2.38325	9.52865	4.43379	2.83587	1.81294	8.48423	4.74929	2.77142	2.64727	1.68792	13.0134	4.63767	1.66795
SRRT	Q9BXP5	Serrate RNA effector molecule homolog OS=Homo sapiens OX=9606 GN=SRRT PE=1 SV=1	876	10	107	NA	NA	NA	NA	1.54032	1.32427	2.27377	2.18896	1.08768	1.15976	4.58551	3.52582	3.91742	4.71603	6.50155	3.60439	1.92627	2.31186	2.69347	4.33217	3.7594	3.10197
STXBP1	P61764	Syntaxin-binding protein 1 OS=Homo sapiens OX=9606 GN=STXBP1 PE=1 SV=1	594	11	62	NA	NA	NA	NA	2.20562	1.96673	1.96979	1.59566	1.76872	1.46748	0.940311	0.524176	0.815908	0.706847	0.606197	0.606085	0.890121	0.934597	0.923383	1.32681	0.577711	0.76898
MAP2	A0A024R3Z1	Microtubule-associated protein OS=Homo sapiens OX=9606 GN=MAP2 PE=4 SV=1	1858	11	25	NA	NA	NA	NA	0.743132	2.34841	0.98063	3.7499	0.830943	2.68851	0.300825	0.196722	0.304239	0.467348	1.4363	0.249216	0.290786	0.340079	0.383773	0.327507	0.1728	0.407705
SNX6	A0A0A0MRI2	Sorting nexin OS=Homo sapiens OX=9606 GN=SNX6 PE=1 SV=1	418	8	102	NA	NA	NA	NA	3.5529	3.75143	4.87801	4.1468	3.95169	4.00005	3.08343	2.67864	3.39399	3.67707	2.39924	2.93272	3.79844	3.45867	3.18257	3.01545	2.65697	3.89061
TMED9	Q9BVK6	Transmembrane emp24 domain-containing protein 9 OS=Homo sapiens OX=9606 GN=TMED9 PE=1 SV=2	235	7	87	NA	NA	NA	NA	7.42154	7.55686	5.23731	6.36198	5.6204	5.10211	5.69304	7.44793	5.24824	4.53115	5.15102	8.19724	4.98963	4.83709	4.41608	7.46262	7.95036	4.23355
B4DRS6	B4DRS6	Sideroflexin OS=Homo sapiens OX=9606 PE=2 SV=1	329	7	103	NA	NA	NA	NA	2.91955	4.23608	4.22002	4.83154	3.75368	5.53139	0.786515	0.701887	2.77544	2.97494	0.58729	1.33227	2.93096	3.07404	2.73371	0.402407	1.52317	3.18375
ATP6V1E1	Q53Y06	ATPase, H+ transporting, lysosomal 31kDa, V1 subunit E isoform 1 OS=Homo sapiens OX=9606 GN=ATP6V1E1 PE=2 SV=1	226	8	117	NA	NA	NA	NA	6.45711	5.9522	6.29529	5.19714	8.58424	8.41205	1.26757	0.927326	2.67591	3.307	0.968611	1.06935	2.9858	3.23585	2.47269	1.11896	1.12125	2.66463
TROVE2	P10155	60 kDa SS-A/Ro ribonucleoprotein OS=Homo sapiens OX=9606 GN=TROVE2 PE=1 SV=2	538	11	102	NA	NA	NA	NA	2.1696	1.96725	2.29338	2.24388	1.7844	1.92393	2.4742	2.54769	2.5436	3.21553	1.92985	2.42336	2.37828	2.56029	2.77368	2.46901	2.41198	3.37789
B2R7U4	B2R7U4	Heme oxygenase OS=Homo sapiens OX=9606 PE=2 SV=1	288	9	59	NA	NA	NA	NA	2.21122	1.15519	3.06753	1.00042	8.08079	7.71891	0.357701	0.334642	0.317988	0.740775	0.382298	0.304743	1.38571	0.359565	1.9228	0.234532	0.281806	1.3174
APRT	P07741	Adenine phosphoribosyltransferase OS=Homo sapiens OX=9606 GN=APRT PE=1 SV=2	180	7	81	NA	NA	NA	NA	7.43808	6.43613	6.57999	6.9023	7.57329	7.49118	5.61299	6.31848	5.5762	5.92989	5.21394	4.92223	6.53836	5.48251	5.48025	5.04239	4.70911	6.04739
ASNA1	O43681	ATPase ASNA1 OS=Homo sapiens OX=9606 GN=ASNA1 PE=1 SV=2	348	8	112	NA	NA	NA	NA	2.92517	3.17043	3.22012	3.04899	4.03029	3.85325	2.37706	2.42026	3.14316	3.46953	2.71975	2.43411	4.19729	4.27735	3.85503	2.37874	2.59769	2.98154
PTMA	H7C2N1	Prothymosin alpha (Fragment) OS=Homo sapiens OX=9606 GN=PTMA PE=1 SV=1	148	5	106	NA	NA	NA	NA	4.37262	4.32632	5.8818	4.53812	2.11036	3.0372	15.5742	7.94604	4.54136	12.4126	10.9345	5.70188	5.85382	6.59884	10.5538	12.7974	6.16815	10.1496
NCSTN	Q92542	Nicastrin OS=Homo sapiens OX=9606 GN=NCSTN PE=1 SV=2	709	9	92	NA	NA	NA	NA	3.54006	2.63855	3.93535	3.48794	4.74007	5.04965	1.23008	1.20897	1.78055	1.72352	2.03602	1.34416	5.44746	1.91963	1.81854	2.5102	2.10023	1.83967
B3KME2	B3KME2	cDNA FLJ10772 fis, clone NT2RP4000243, highly similar to Cartilage-associated protein OS=Homo sapiens OX=9606 PE=2 SV=1	401	8	103	NA	NA	NA	NA	6.66513	7.82759	5.67294	6.68935	4.84096	5.04228	9.03043	10.392	6.59911	5.27113	8.72637	11.0229	7.29313	7.04519	5.10786	9.18486	10.0257	5.33801
PCDH7	O60245	Protocadherin-7 OS=Homo sapiens OX=9606 GN=PCDH7 PE=1 SV=2	1069	11	65	NA	NA	NA	NA	0.022134	0.091002	0.233959	0.515729	0	0.0290713	1.89787	0.916653	2.12169	1.98252	1.47249	0.8921	0.957249	0.959055	1.29231	1.79597	0.839631	1.32913
SNW1	Q13573	SNW domain-containing protein 1 OS=Homo sapiens OX=9606 GN=SNW1 PE=1 SV=1	536	9	20	NA	NA	NA	NA	0.735261	0.481243	0.916778	0.46482	0.471467	0.127309	1.49663	0.72187	0.656402	0.869383	2.73637	0.69013	0.960785	0.863395	0.943308	1.94716	1.97045	1.01164
PSMD12	O00232	26S proteasome non-ATPase regulatory subunit 12 OS=Homo sapiens OX=9606 GN=PSMD12 PE=1 SV=3	456	7	87	NA	NA	NA	NA	2.55972	2.58057	2.80573	2.2988	2.64626	2.1446	1.92386	2.27696	5.19528	2.55961	2.23626	1.68886	2.03165	2.86928	2.4874	4.03627	3.01938	2.49392
STX12	Q86Y82	Syntaxin-12 OS=Homo sapiens OX=9606 GN=STX12 PE=1 SV=1	276	6	96	NA	NA	NA	NA	5.64638	4.5682	5.01091	3.46325	6.52409	4.72835	2.73776	3.51369	3.4116	2.40259	2.86091	2.93843	3.83597	3.26274	2.57077	2.60396	4.16894	2.68682
PRPF19	Q9UMS4	Pre-mRNA-processing factor 19 OS=Homo sapiens OX=9606 GN=PRPF19 PE=1 SV=1	504	7	78	NA	NA	NA	NA	0.655019	0.798303	0.867172	0.967272	0.558381	0.689237	2.77311	1.0774	0.581848	1.22506	2.33847	1.15963	0.955307	1.14402	1.35691	2.51452	1.22133	1.33163
PFN2	D3DNI2	Profilin (Fragment) OS=Homo sapiens OX=9606 GN=PFN2 PE=3 SV=1	334	2	109	NA	NA	NA	NA	7.75995	5.11826	10.5801	6.53828	6.45399	4.4782	8.30906	6.33661	6.36302	5.35573	5.37102	6.50378	7.58804	7.30179	5.36302	8.1521	5.6759	6.14938
VPS26A	O75436	Vacuolar protein sorting-associated protein 26A OS=Homo sapiens OX=9606 GN=VPS26A PE=1 SV=2	327	9	81	NA	NA	NA	NA	5.80304	5.34935	6.89274	5.51311	6.28937	6.47112	2.68587	3.06051	1.74723	2.76601	1.77143	3.42299	2.10649	2.01544	2.71645	2.8598	2.44077	3.01286
HEL20	V9HWF9	Epididymis luminal protein 20 OS=Homo sapiens OX=9606 GN=HEL20 PE=2 SV=1	308	7	75	NA	NA	NA	NA	1.42298	1.24666	1.28705	1.26553	2.05064	1.75279	1.23053	1.45667	1.59664	1.8351	1.04001	1.46783	3.39885	1.96084	1.66441	1.24035	1.5163	1.77896
RPS5	P46782	40S ribosomal protein S5 OS=Homo sapiens OX=9606 GN=RPS5 PE=1 SV=4	204	7	102	NA	NA	NA	NA	10.6111	11.8317	12.1349	11.8692	6.45764	6.44177	15.7	14.1144	7.21939	9.14921	18.4554	9.16942	6.41318	6.30865	8.69665	13.5552	9.65612	7.43491
LARP1	Q6PKG0	La-related protein 1 OS=Homo sapiens OX=9606 GN=LARP1 PE=1 SV=2	1096	9	74	NA	NA	NA	NA	1.65643	2.00046	1.41743	1.58386	0.492331	0.519774	2.71162	2.02676	2.54462	1.8692	2.27572	2.23121	2.35241	2.16882	2.19925	2.67706	2.0205	1.88452
VBP1	D3DWY7	Prefoldin subunit 3 OS=Homo sapiens OX=9606 GN=VBP1 PE=3 SV=1	233	7	106	NA	NA	NA	NA	3.90705	3.60699	4.02864	3.70127	3.02334	2.98812	5.41343	5.0075	5.37985	6.59781	4.9982	5.06498	5.57033	5.5987	5.31762	6.01563	4.68233	6.5893
SUMF2	J3KQJ1	Inactive C-alpha-formylglycine-generating enzyme 2 OS=Homo sapiens OX=9606 GN=SUMF2 PE=1 SV=1	320	9	98	NA	NA	NA	NA	23.8581	24.842	22.2761	18.0767	16.226	20.6668	17.4792	24.0752	20.607	23.902	13.0116	19.7731	33.836	31.7358	19.5697	15.3561	21.1336	24.9297
KLC2	Q9H0B6	Kinesin light chain 2 OS=Homo sapiens OX=9606 GN=KLC2 PE=1 SV=1	622	8	93	NA	NA	NA	NA	1.0981	0.841156	0.68979	0.733709	0.703142	0.426892	0.761518	0.663292	1.52046	1.30165	0.528853	0.757083	1.77297	1.46899	1.11345	0.733471	0.742914	1.31633
SNAP23	A8K287	Synaptosomal-associated protein OS=Homo sapiens OX=9606 GN=SNAP23 PE=2 SV=1	211	7	112	NA	NA	NA	NA	3.57559	2.66156	3.74381	3.25498	3.66897	1.36935	4.53819	4.03758	2.21772	2.4141	3.25933	4.1205	2.65423	2.77152	2.30209	3.84467	3.85294	2.50788
HEL-75	V9HW90	Glutathione reductase OS=Homo sapiens OX=9606 GN=HEL-75 PE=2 SV=1	522	10	84	NA	NA	NA	NA	3.51339	3.15509	4.66558	4.49134	6.16816	6.80696	2.97715	2.99409	4.13678	5.27168	2.08383	3.17365	4.3441	4.38224	6.86211	2.96188	3.00584	6.70904
Q59EL2	Q59EL2	COP9 constitutive photomorphogenic homolog subunit 2 variant (Fragment) OS=Homo sapiens OX=9606 PE=2 SV=1	451	9	92	NA	NA	NA	NA	3.71555	3.28375	3.77871	3.75554	3.40932	2.76736	3.61793	3.28404	3.31825	3.73304	3.28672	3.68614	3.70429	3.6813	3.00245	4.11843	3.08098	3.72099
ACIN1	Q9UKV3	Apoptotic chromatin condensation inducer in the nucleus OS=Homo sapiens OX=9606 GN=ACIN1 PE=1 SV=2	1341	11	83	NA	NA	NA	NA	0.827351	0.54954	1.15052	0.73538	0.401924	0.40496	1.87165	1.23982	0.905636	1.31463	2.89243	1.3139	1.12448	0.950061	1.3102	1.86841	1.33554	1.40675
ATP6V0D1	F5GYQ1	V-type proton ATPase subunit OS=Homo sapiens OX=9606 GN=ATP6V0D1 PE=1 SV=1	392	8	80	NA	NA	NA	NA	8.23749	8.091	8.2953	5.91108	10.3477	10.0281	2.32005	3.32196	4.87102	8.01377	2.52504	2.50844	5.35573	5.32864	4.73354	2.43202	2.61098	4.74256
EMD	P50402	Emerin OS=Homo sapiens OX=9606 GN=EMD PE=1 SV=1	254	9	125	NA	NA	NA	NA	5.71565	4.65064	6.1989	4.49113	3.59049	3.2495	6.58657	5.00867	6.29359	6.94165	5.94729	5.09486	6.55723	6.86465	7.31012	6.65589	5.03804	6.9794
SNRPD3	P62318	Small nuclear ribonucleoprotein Sm D3 OS=Homo sapiens OX=9606 GN=SNRPD3 PE=1 SV=1	126	4	90	NA	NA	NA	NA	2.52988	2.50881	3.09646	2.72816	2.88624	3.03258	5.58984	4.58436	4.37095	5.84435	7.04768	4.86896	4.74203	4.63856	5.75189	5.87874	4.54992	6.11257
HOOK3	Q86VS8	Protein Hook homolog 3 OS=Homo sapiens OX=9606 GN=HOOK3 PE=1 SV=2	718	11	72	NA	NA	NA	NA	2.7054	2.58898	2.03936	2.45438	1.68803	1.47986	2.37804	1.94919	2.37363	2.42187	2.05272	2.04822	2.60832	2.52576	2.29042	2.22892	2.01597	2.48699
GSTK1	Q9Y2Q3	Glutathione S-transferase kappa 1 OS=Homo sapiens OX=9606 GN=GSTK1 PE=1 SV=3	226	7	79	NA	NA	NA	NA	3.85225	6.24066	3.84174	5.59862	5.62176	10.1347	2.09924	2.14213	2.09057	3.19427	1.27191	2.71021	2.45933	1.86959	3.63344	2.11196	2.6117	3.38306
LRRC47	Q8N1G4	Leucine-rich repeat-containing protein 47 OS=Homo sapiens OX=9606 GN=LRRC47 PE=1 SV=1	583	9	116	NA	NA	NA	NA	3.30327	1.95056	4.06308	3.57703	2.17221	3.25411	4.53825	3.91924	4.07181	4.18625	3.67034	4.0661	3.90913	4.59766	3.85062	4.5208	3.86748	4.09589
CTSC	P53634	Dipeptidyl peptidase 1 OS=Homo sapiens OX=9606 GN=CTSC PE=1 SV=2	463	5	67	NA	NA	NA	NA	0.933822	0.708919	0.44131	0.278662	1.29888	2.08421	1.20869	0.380284	1.3089	2.71461	0.486479	0.380731	1.41582	1.28721	1.92682	0.636752	0.35099	2.58026
ATP6V0A1	Q93050	V-type proton ATPase 116 kDa subunit a isoform 1 OS=Homo sapiens OX=9606 GN=ATP6V0A1 PE=1 SV=3	837	9	86	NA	NA	NA	NA	4.07785	3.69993	1.94929	1.09454	4.95152	3.99464	0.526211	0.836784	2.60375	2.03053	0.641606	1.04551	2.46321	2.80557	2.31045	0.658969	0.575809	1.57926
PHB2	Q99623	Prohibitin-2 OS=Homo sapiens OX=9606 GN=PHB2 PE=1 SV=2	299	8	104	NA	NA	NA	NA	7.50081	10.1124	10.0541	8.85291	9.17877	12.7174	10.1473	8.56566	8.1382	9.64072	7.52412	9.89132	8.42617	8.82114	9.07122	10.0059	8.15189	9.98772
NCKAP1	Q9Y2A7	Nck-associated protein 1 OS=Homo sapiens OX=9606 GN=NCKAP1 PE=1 SV=1	1128	12	79	NA	NA	NA	NA	2.20701	2.18471	2.68281	2.64733	2.30851	1.86471	1.70665	1.82091	1.80602	1.97149	1.2774	1.84345	1.96235	1.97281	2.23678	1.80939	1.6441	1.93861
TRIP11	Q15643	Thyroid receptor-interacting protein 11 OS=Homo sapiens OX=9606 GN=TRIP11 PE=1 SV=3	1979	14	61	NA	NA	NA	NA	0.867239	0.684409	0.583178	1.02402	0.27276	0.451382	0.880146	1.36738	0.768273	0.672405	0.757093	1.24805	0.675134	0.544438	0.66567	0.983757	1.20437	0.613369
TARDBP	A0A024R4E2	TAR DNA binding protein, isoform CRA_b OS=Homo sapiens OX=9606 GN=TARDBP PE=4 SV=1	414	7	89	NA	NA	NA	NA	1.38527	1.19369	1.68765	1.44953	1.13557	1.41022	4.45459	7.27912	2.28226	2.93125	5.26804	2.40744	2.98546	2.3354	2.21091	2.90585	4.54897	3.12226
TGFBR3	Q03167	Transforming growth factor beta receptor type 3 OS=Homo sapiens OX=9606 GN=TGFBR3 PE=1 SV=3	851	7	37	NA	NA	NA	NA	0	0	0	0.0165872	0	0.0274628	0.81299	1.52824	0	0	1.89411	1.4612	0	0	0	2.23306	2.82259	0
SLIT2	X6R3P0	Slit homolog 2 protein OS=Homo sapiens OX=9606 GN=SLIT2 PE=1 SV=1	1542	10	35	NA	NA	NA	NA	0.362462	0.352074	0.365322	0.465326	0.231448	0.327608	0.632918	1.3819	0.0863887	0.0853084	1.83489	1.07853	14.8885	0.131462	0.0809696	0.663058	0.819268	0.0606352
EPB41L3	A8K968	Band 4.1-like protein 3 OS=Homo sapiens OX=9606 GN=EPB41L3 PE=1 SV=1	756	9	60	NA	NA	NA	NA	0.143881	0.252506	0.913631	0.418798	1.12951	2.01396	1.23885	1.11131	0.330453	0.179154	1.12059	1.28697	0.164833	0.299036	0.241928	1.41248	1.05084	0.192958
RPL10	P27635	60S ribosomal protein L10 OS=Homo sapiens OX=9606 GN=RPL10 PE=1 SV=4	214	2	112	NA	NA	NA	NA	4.77174	6.25332	4.9213	5.59823	2.86707	2.65518	5.56548	4.13367	2.79135	3.70944	9.13174	4.7234	3.29052	3.1368	3.46635	5.14377	5.55045	2.75318
Q9HBB3	Q9HBB3	60S ribosomal protein L6 OS=Homo sapiens OX=9606 PE=2 SV=1	289	13	154	NA	NA	NA	NA	36.2546	41.0345	35.9453	36.1998	24.2045	25.6423	35.9265	33.4565	27.6521	33.4957	33.901	34.4226	32.0653	30.2724	33.8776	35.9816	32.4902	29.5342
SEC24C	P53992	Protein transport protein Sec24C OS=Homo sapiens OX=9606 GN=SEC24C PE=1 SV=3	1094	12	99	NA	NA	NA	NA	2.80375	2.66822	2.50094	2.71011	2.0706	2.12719	3.32826	3.03291	2.61502	2.54096	2.38976	3.24001	3.14717	2.87436	2.686	3.28325	3.31492	2.8672
PSMB2	P49721	Proteasome subunit beta type-2 OS=Homo sapiens OX=9606 GN=PSMB2 PE=1 SV=1	201	5	81	NA	NA	NA	NA	8.02083	6.72346	7.37879	6.04386	6.08869	5.20051	7.26661	7.3312	6.28623	6.58231	5.52696	6.60239	6.20374	6.82905	6.19574	7.38395	6.2798	6.59555
ITGA11	Q9UKX5	Integrin alpha-11 OS=Homo sapiens OX=9606 GN=ITGA11 PE=1 SV=2	1188	14	51	NA	NA	NA	NA	5.58157	3.52081	6.9704	6.74814	3.71141	0.819067	0.962546	1.65209	4.44863	3.10264	0.826648	1.77372	5.63555	5.87375	3.44682	0.899159	1.54462	3.14358
Q8TA92	Q8TA92	Similar to AFG3 ATPase family gene 3-like 2 (Yeast) (Fragment) OS=Homo sapiens OX=9606 PE=2 SV=1	812	10	52	NA	NA	NA	NA	0.617003	0.796139	1.0151	0.904811	1.09717	1.58745	2.93581	1.36148	1.01803	1.18462	1.83467	1.32449	1.42112	1.14372	1.25058	2.01821	1.44922	1.04741
A0A140VJT0	A0A140VJT0	Serine/threonine-protein phosphatase 2A 55 kDa regulatory subunit B OS=Homo sapiens OX=9606 PE=2 SV=1	447	3	99	NA	NA	NA	NA	3.72459	3.74226	3.68678	3.40987	3.59817	3.32274	3.91072	3.33844	2.8981	4.70323	4.35519	4.54847	5.44165	3.75564	4.80938	3.6657	3.51735	4.03948
UBXN4	Q92575	UBX domain-containing protein 4 OS=Homo sapiens OX=9606 GN=UBXN4 PE=1 SV=2	508	7	75	NA	NA	NA	NA	0.835963	0.83949	1.03124	0.865294	0.930952	0.831557	1.88844	3.80409	0.605022	0.789486	1.03403	3.82042	0.865745	0.667522	0.743419	1.79751	3.63746	0.753238
PTGS1	P23219	Prostaglandin G/H synthase 1 OS=Homo sapiens OX=9606 GN=PTGS1 PE=1 SV=2	599	5	42	NA	NA	NA	NA	1.78657	4.03779	2.09147	9.98066	1.92154	4.63045	0.0911293	0.103735	0.107323	0.152903	0.189005	0.141499	0.152625	0.162584	0.150093	0.110448	0.102706	0.14982
RPS8	Q5JR94	40S ribosomal protein S8 OS=Homo sapiens OX=9606 GN=RPS8 PE=2 SV=1	208	8	114	NA	NA	NA	NA	19.7208	26.2061	18.3229	21.4945	18.0884	19.5565	19.91	18.9439	16.4595	18.3117	21.8877	20.173	18.3165	17.8323	18.2929	20.4886	18.4915	19.2588
PSMB3	P49720	Proteasome subunit beta type-3 OS=Homo sapiens OX=9606 GN=PSMB3 PE=1 SV=2	205	4	93	NA	NA	NA	NA	2.54125	2.19363	2.37849	1.94738	2.63309	2.64364	2.18647	2.26763	2.17186	2.75116	0.923499	1.99764	2.4415	2.76628	2.81736	2.13878	2.09126	2.78303
NAGLU	P54802	Alpha-N-acetylglucosaminidase OS=Homo sapiens OX=9606 GN=NAGLU PE=1 SV=2	743	8	90	NA	NA	NA	NA	1.37232	0.891955	1.80499	0.986594	1.24925	1.56251	1.41872	3.29021	1.21747	1.65764	1.06644	1.571	1.1902	1.77034	2.8297	1.08096	1.69375	1.87396
STX7	O15400	Syntaxin-7 OS=Homo sapiens OX=9606 GN=STX7 PE=1 SV=4	261	7	123	NA	NA	NA	NA	7.36317	3.31348	8.52931	4.82699	5.79262	5.30283	2.82486	2.8771	3.63022	4.75286	2.73522	2.67505	3.69252	3.57522	4.97251	2.69991	2.77797	4.86151
COL4A1	P02462	Collagen alpha-1(IV) chain OS=Homo sapiens OX=9606 GN=COL4A1 PE=1 SV=4	1669	7	43	NA	NA	NA	NA	0.608429	1.1117	0.039879	0.414042	0.133251	0	1.68314	1.73454	0.765602	0.245669	0.771665	1.87691	0.546272	0.796322	0.465315	1.60778	1.37516	0.261635
U2AF1	B5BU08	U2 small nuclear RNA auxillary factor 1 isoform a OS=Homo sapiens OX=9606 GN=U2AF1 PE=2 SV=1	240	6	90	NA	NA	NA	NA	1.31456	0.590356	1.94989	1.9212	0.316001	0.269389	4.05628	2.75902	2.18804	3.25391	4.01285	2.82424	2.61434	2.40914	2.37407	4.37677	2.68223	3.30918
PGRMC2	O15173	Membrane-associated progesterone receptor component 2 OS=Homo sapiens OX=9606 GN=PGRMC2 PE=1 SV=1	223	5	114	NA	NA	NA	NA	19.9686	18.0422	17.2284	15.1516	13.8934	12.9338	10.4506	9.69473	17.6388	15.1724	10.491	11.3002	15.0631	15.5237	17.1894	10.4642	10.621	14.8022
TIPRL	O75663	TIP41-like protein OS=Homo sapiens OX=9606 GN=TIPRL PE=1 SV=2	272	6	68	NA	NA	NA	NA	1.0004	0.730061	0.85917	0.95299	0.510646	0.526914	5.88676	4.65422	1.16069	1.15685	6.40992	2.06611	1.93787	1.40615	1.08208	4.53156	4.42648	1.30437
E9KL30	E9KL30	Proteasome subunit beta OS=Homo sapiens OX=9606 PE=2 SV=1	277	8	89	NA	NA	NA	NA	7.20143	6.43016	7.81154	6.12969	6.91861	5.77523	7.6674	7.49817	7.03796	7.36299	6.17029	7.49168	7.11629	6.88738	6.71346	9.03272	7.39429	7.01104
H2AFY2	Q9P0M6	Core histone macro-H2A.2 OS=Homo sapiens OX=9606 GN=H2AFY2 PE=1 SV=3	372	9	40	NA	NA	NA	NA	0.246228	0.320732	0.283133	0.153144	0.450157	0.466072	0.441248	0.266648	1.35772	1.53706	6.6224	0.413401	0.962861	1.26198	1.90686	0.516748	0.184976	1.50967
PSMA4	P25789	Proteasome subunit alpha type-4 OS=Homo sapiens OX=9606 GN=PSMA4 PE=1 SV=1	261	8	126	NA	NA	NA	NA	12.1433	10.2965	12.0767	9.30761	14.1916	13.8915	8.66289	8.68577	9.95203	11.0801	6.84906	9.00143	10.9141	10.6136	10.2296	8.3968	7.89146	11.6384
PRRC1	Q96M27	Protein PRRC1 OS=Homo sapiens OX=9606 GN=PRRC1 PE=1 SV=1	445	6	81	NA	NA	NA	NA	2.38295	2.56695	1.91969	2.89599	2.01726	2.23458	4.83701	6.61031	3.48235	3.23624	6.97836	6.35811	3.92669	4.0049	2.93073	4.48225	6.47206	3.58834
STAT2	P52630	Signal transducer and activator of transcription 2 OS=Homo sapiens OX=9606 GN=STAT2 PE=1 SV=1	851	12	58	NA	NA	NA	NA	1.03322	1.05523	1.95887	2.44711	1.96205	1.84605	1.10308	1.19593	0.684096	0.872606	1.78772	1.13055	0.575849	0.751224	0.609349	1.09403	1.79304	0.726623
Q53G55	Q53G55	TNF receptor-associated protein 1 variant (Fragment) OS=Homo sapiens OX=9606 PE=2 SV=1	704	7	64	NA	NA	NA	NA	0.959777	1.13791	1.41028	1.31286	0.878933	1.00278	1.46983	1.0173	0.362246	0.589106	1.22097	1.06489	0.583337	0.558434	0.789735	1.52612	1.88252	0.708906
B4DPP6	B4DPP6	cDNA FLJ54371, highly similar to Serum albumin OS=Homo sapiens OX=9606 PE=2 SV=1	618	9	203	NA	NA	NA	NA	95.549	94.6762	40.9742	61.9912	780.603	607.439	311.142	899.743	839.085	599.777	381.771	712.439	479.954	1295.1	978.104	299.417	642.809	1100.34
TWF1	Q12792	Twinfilin-1 OS=Homo sapiens OX=9606 GN=TWF1 PE=1 SV=3	350	8	91	NA	NA	NA	NA	3.02717	2.94889	3.9724	3.33163	3.31474	3.01014	1.66163	1.6495	3.45187	2.91648	1.77567	1.92277	3.20151	3.09171	2.8606	1.77737	3.61388	3.01294
MTDH	A0A024R9D2	Metadherin, isoform CRA_a OS=Homo sapiens OX=9606 GN=MTDH PE=4 SV=1	582	10	101	NA	NA	NA	NA	1.50042	3.68438	1.54216	1.69081	4.06526	3.88772	3.03561	2.71025	1.12011	1.6791	3.34623	2.83212	1.63912	1.02324	1.86942	3.41551	2.4088	1.53074
C7orf24	A0A090N7V5	Chromosome 7 open reading frame 24 OS=Homo sapiens OX=9606 GN=C7orf24 PE=4 SV=1	188	7	89	NA	NA	NA	NA	1.36475	1.33692	1.67104	1.687	1.35326	1.46968	2.68668	2.43782	2.128	2.29968	1.99522	2.26688	2.45317	2.25754	2.0327	2.47188	2.0969	2.19877
RPS21	P63220	40S ribosomal protein S21 OS=Homo sapiens OX=9606 GN=RPS21 PE=1 SV=1	83	4	139	NA	NA	NA	NA	13.9928	13.7161	12.8971	12.9781	8.86701	9.2297	14.3092	13.1448	11.1102	13.4333	12.9523	13.738	13.3435	12.3667	12.1486	13.9013	12.0802	13.8645
SCPEP1	Q9HB40	Retinoid-inducible serine carboxypeptidase OS=Homo sapiens OX=9606 GN=SCPEP1 PE=1 SV=1	452	10	81	NA	NA	NA	NA	4.07538	3.16966	3.09679	2.86236	6.41931	9.82196	4.39919	3.36248	4.7245	7.93109	3.06647	2.84536	5.10724	5.3102	6.94127	4.25269	3.14418	7.31153
CNOT1	A5YKK6	CCR4-NOT transcription complex subunit 1 OS=Homo sapiens OX=9606 GN=CNOT1 PE=1 SV=2	2376	13	65	NA	NA	NA	NA	0.692523	0.592385	0.870721	0.769297	0.533711	0.598959	1.42503	1.19808	1.39154	0.858993	1.01485	1.03185	0.788051	0.848874	0.846215	1.37351	1.81713	0.970053
PPA2	Q9H2U2	Inorganic pyrophosphatase 2, mitochondrial OS=Homo sapiens OX=9606 GN=PPA2 PE=1 SV=2	334	10	84	NA	NA	NA	NA	3.68362	4.84214	5.29065	5.12159	3.09582	3.99673	2.7611	2.25061	2.29644	2.99842	2.43101	2.4395	2.37807	2.18613	2.89264	2.54796	2.23179	3.07691
ENOPH1	Q9UHY7	Enolase-phosphatase E1 OS=Homo sapiens OX=9606 GN=ENOPH1 PE=1 SV=1	261	5	64	NA	NA	NA	NA	0.908194	0.809447	0.980663	0.893359	0.712283	0.660398	1.0399	1.14366	4.78631	1.99671	3.18453	2.82656	0.91883	1.36719	2.91215	3.09336	1.75616	0.893849
COPS5	A0A024R7W9	COP9 constitutive photomorphogenic homolog subunit 5 (Arabidopsis), isoform CRA_a OS=Homo sapiens OX=9606 GN=COPS5 PE=2 SV=1	334	8	73	NA	NA	NA	NA	2.13761	1.9971	2.37047	2.17674	2.30621	1.92493	1.89835	2.22845	4.08973	2.30494	1.17627	2.47258	2.34793	2.82661	3.31992	1.77197	2.91402	2.71689
HSBP1	O75506	Heat shock factor-binding protein 1 OS=Homo sapiens OX=9606 GN=HSBP1 PE=1 SV=1	76	4	61	NA	NA	NA	NA	1.28419	1.07328	1.01058	1.19574	1.07356	0.567222	0.92614	1.11498	0.89223	0.958642	1.29456	0.907346	0.766516	0.950926	0.71396	1.09747	1.01472	0.52723
NCLN	Q969V3	Nicalin OS=Homo sapiens OX=9606 GN=NCLN PE=1 SV=2	563	9	101	NA	NA	NA	NA	1.90819	2.36518	1.30233	1.75073	1.9419	2.50856	1.6856	1.62619	2.24415	2.04838	1.68449	1.7798	2.06616	2.32098	2.24534	1.64814	1.94881	1.86711
EIF4A3	P38919	Eukaryotic initiation factor 4A-III OS=Homo sapiens OX=9606 GN=EIF4A3 PE=1 SV=4	411	8	37	NA	NA	NA	NA	1.21843	1.38882	1.39092	1.21213	1.26095	1.35974	2.23457	2.10171	1.62439	2.30039	4.06841	2.47568	1.66074	1.6983	2.28431	2.11668	2.28044	2.01112
B2R983	B2R983	cDNA, FLJ94267, highly similar to Homo sapiens glutathione S-transferase omega 1 (GSTO1), mRNA OS=Homo sapiens OX=9606 PE=2 SV=1	241	10	186	NA	NA	NA	NA	32.4233	40.522	44.5756	47.8699	32.4364	44.8392	9.06729	10.5516	25.3812	27.263	9.87608	13.5219	24.6526	23.6224	24.927	9.70062	10.5728	25.799
ACAA1	P09110	3-ketoacyl-CoA thiolase, peroxisomal OS=Homo sapiens OX=9606 GN=ACAA1 PE=1 SV=2	424	7	72	NA	NA	NA	NA	2.8998	2.76352	2.28041	2.45883	2.76136	3.70981	1.444	1.78955	1.72143	1.74551	1.12962	1.85902	1.7015	2.45313	2.18065	1.6331	2.20238	1.63622
RRAS	P10301	Ras-related protein R-Ras OS=Homo sapiens OX=9606 GN=RRAS PE=1 SV=1	218	5	88	NA	NA	NA	NA	5.11857	4.33919	5.18248	3.39803	4.60176	2.75844	1.62282	1.81187	1.6	2.07217	1.25783	1.89585	1.84143	1.90136	1.87744	1.50096	1.90575	1.92725
PFDN5	Q99471	Prefoldin subunit 5 OS=Homo sapiens OX=9606 GN=PFDN5 PE=1 SV=2	154	5	88	NA	NA	NA	NA	2.17832	1.80066	1.93215	1.91435	1.72777	1.32455	2.537	1.81648	3.20901	2.58922	2.13322	2.16803	3.581	3.69571	3.22259	2.56121	2.21217	2.97701
ALDH16A1	Q8IZ83	Aldehyde dehydrogenase family 16 member A1 OS=Homo sapiens OX=9606 GN=ALDH16A1 PE=1 SV=2	802	10	64	NA	NA	NA	NA	1.55829	1.80724	1.28196	1.68219	1.41761	2.19449	1.94252	1.54552	1.1055	1.74124	1.40281	1.23327	1.00147	1.21584	1.91066	1.5608	1.60705	1.83457
ARHGAP5	A0A2X0SYS0	ARHGAP5 (Fragment) OS=Homo sapiens OX=9606 GN=ARHGAP5 PE=4 SV=1	1504	11	63	NA	NA	NA	NA	0.069808	0.0891439	0.0687314	0.0636419	0.0364392	0.0248923	1.47477	0.677863	0.322066	0.491441	0.909642	2.03028	0.433161	0.315037	0.375072	1.44373	1.02525	0.644519
Q59EC0	Q59EC0	Adenosine deaminase, RNA-specific isoform ADAR-a variant (Fragment) OS=Homo sapiens OX=9606 PE=2 SV=1	1244	12	78	NA	NA	NA	NA	0.925907	0.922484	1.89347	1.64798	0.608416	1.3084	2.82926	1.78152	1.74062	2.17439	2.2649	1.73043	2.08895	1.98887	2.19185	2.66144	1.71622	2.65129
GBP1	P32455	Guanylate-binding protein 1 OS=Homo sapiens OX=9606 GN=GBP1 PE=1 SV=2	592	2	68	NA	NA	NA	NA	3.19615	3.25226	2.22453	3.57929	2.97473	2.78891	0.558906	0.913484	5.95998	3.52593	0.302123	0.900455	6.19513	5.5398	3.32948	0.361744	1.90639	4.03157
GALK1	P51570	Galactokinase OS=Homo sapiens OX=9606 GN=GALK1 PE=1 SV=1	392	9	99	NA	NA	NA	NA	2.45508	2.27461	1.88971	1.99629	1.95045	1.83066	3.14068	4.69588	2.03674	2.90756	1.92917	5.14688	2.095	2.0292	2.57017	4.83771	4.93743	2.73825
TOR1AIP2	Q8NFQ8	Torsin-1A-interacting protein 2 OS=Homo sapiens OX=9606 GN=TOR1AIP2 PE=1 SV=1	470	10	45	NA	NA	NA	NA	1.72077	2.36198	1.53911	2.01685	1.27801	1.08914	1.84579	0.883603	1.56344	1.36758	1.55042	1.28716	1.70158	1.34891	1.24592	1.77809	1.01023	1.33659
HINT1	P49773	Histidine triad nucleotide-binding protein 1 OS=Homo sapiens OX=9606 GN=HINT1 PE=1 SV=2	126	4	77	NA	NA	NA	NA	16.209	15.7971	15.1383	12.7944	7.92048	6.00045	11.7607	10.179	10.3167	13.6471	10.5462	10.5683	11.2238	10.6207	12.6398	12.4336	9.97343	12.073
ARFGAP2	Q8N6H7	ADP-ribosylation factor GTPase-activating protein 2 OS=Homo sapiens OX=9606 GN=ARFGAP2 PE=1 SV=1	521	8	78	NA	NA	NA	NA	0.959771	0.879786	0.961583	1.14996	0.941866	0.728795	1.43264	1.4559	1.10928	1.18257	1.71043	1.68484	1.19065	1.16578	1.72217	1.70864	1.48374	1.24497
C1orf198	A0A024R3S1	Chromosome 1 open reading frame 198, isoform CRA_a OS=Homo sapiens OX=9606 GN=C1orf198 PE=4 SV=1	327	10	56	NA	NA	NA	NA	11.1115	7.72432	5.38886	6.13569	9.2758	1.83927	1.4661	0.995379	1.05872	0.549073	1.12424	1.00181	1.19462	1.06808	0.516949	1.31776	0.960091	0.462606
GTF2I	P78347	General transcription factor II-I OS=Homo sapiens OX=9606 GN=GTF2I PE=1 SV=2	998	10	64	NA	NA	NA	NA	2.91811	3.88756	3.97999	3.70095	3.1539	3.78811	2.94122	2.74564	1.37666	2.11985	2.55694	2.36012	1.51908	1.38627	1.37112	3.35772	2.04617	1.64886
CRABP2	P29373	Cellular retinoic acid-binding protein 2 OS=Homo sapiens OX=9606 GN=CRABP2 PE=1 SV=2	138	5	42	NA	NA	NA	NA	1.56049	0.133071	1.70113	0.478511	1.99536	1.2792	8.08313	8.30629	0.726471	0.407806	5.02155	6.36534	0.890089	0.785061	0.247198	6.22273	6.44359	0.339739
PDLIM3	Q53GG5	PDZ and LIM domain protein 3 OS=Homo sapiens OX=9606 GN=PDLIM3 PE=1 SV=1	364	8	97	NA	NA	NA	NA	6.71437	4.14185	4.80067	4.31218	1.73774	0.367735	1.18299	0.804304	12.0316	6.04423	2.56373	1.01712	11.5264	9.74356	7.15148	1.22723	0.955465	5.53231
SKP1	E5RJR5	S-phase kinase-associated protein 1 OS=Homo sapiens OX=9606 GN=SKP1 PE=1 SV=1	163	8	98	NA	NA	NA	NA	4.11685	3.92977	4.37925	3.72955	3.01222	2.40612	4.66323	4.40867	4.10869	4.25987	4.46711	4.75992	4.5453	4.21376	3.90307	4.53145	4.46217	3.81257
PSPC1	Q8WXF1	Paraspeckle component 1 OS=Homo sapiens OX=9606 GN=PSPC1 PE=1 SV=1	523	8	91	NA	NA	NA	NA	0.928305	1.32606	1.70378	1.76982	1.47661	1.59865	3.6126	2.79607	2.71975	4.04751	2.55586	2.63862	3.00352	2.89672	3.40477	3.38316	2.53221	3.8329
MCTS1	Q9ULC4	Malignant T-cell-amplified sequence 1 OS=Homo sapiens OX=9606 GN=MCTS1 PE=1 SV=1	181	8	106	NA	NA	NA	NA	2.34632	2.0674	2.48049	2.25273	2.07105	1.97943	1.46234	1.54516	1.75372	1.871	1.0316	1.61037	1.61588	1.6944	1.88458	1.54561	1.26455	2.02194
FAM49B	Q9NUQ9	Protein FAM49B OS=Homo sapiens OX=9606 GN=FAM49B PE=1 SV=1	324	6	85	NA	NA	NA	NA	0.573402	0.513025	0.542905	0.484348	0.674098	0.546227	2.8599	2.17862	0.916299	0.906581	0.529815	0.893931	1.74291	0.996206	0.844981	1.16878	1.96958	0.826075
MPI	P34949	Mannose-6-phosphate isomerase OS=Homo sapiens OX=9606 GN=MPI PE=1 SV=2	423	7	50	NA	NA	NA	NA	0.615902	0.555262	0.528929	0.601136	0.676214	0.64663	0.781265	0.721992	0.407011	0.737251	0.420121	0.787913	0.449234	0.438497	0.479731	0.761764	0.683691	0.730899
B4DT57	B4DT57	cDNA FLJ61383, highly similar to Serine/threonine-protein kinase 24 OS=Homo sapiens OX=9606 PE=2 SV=1	450	6	91	NA	NA	NA	NA	0.730709	0.655277	0.62968	0.800771	0.333723	0.416846	0.363135	0.337132	0.607948	0.68249	0.635285	0.182171	0.600826	0.678397	0.7886	0.446508	0.390693	0.75725
LUC7L2	Q9Y383	Putative RNA-binding protein Luc7-like 2 OS=Homo sapiens OX=9606 GN=LUC7L2 PE=1 SV=2	392	8	97	NA	NA	NA	NA	2.30377	1.85146	3.34022	2.84526	1.30609	1.05132	5.17127	4.15053	3.02662	4.04143	4.72714	4.05477	3.38044	3.20538	3.96681	5.19013	3.97146	4.27263
HTRA1	Q92743	Serine protease HTRA1 OS=Homo sapiens OX=9606 GN=HTRA1 PE=1 SV=1	480	9	89	NA	NA	NA	NA	12.2286	5.30055	15.3377	8.581	7.52189	4.05964	0.0912587	0.594272	9.61057	2.79735	0.245562	0.456793	5.90165	10.6931	6.32516	0.18373	0.438233	3.6947
KIAA1033	B7ZKT9	KIAA1033 protein OS=Homo sapiens OX=9606 GN=KIAA1033 PE=2 SV=1	1174	12	42	NA	NA	NA	NA	8.27402	10.799	12.8513	7.86387	12.8054	17.0476	26.8645	16.2406	16.6155	22.7253	391.472	20.8093	14.5127	20.8871	35.8097	28.3542	11.886	24.9921
ARHG	Q6ICQ8	ARHG protein (Fragment) OS=Homo sapiens OX=9606 GN=ARHG PE=2 SV=1	191	6	104	NA	NA	NA	NA	3.62684	3.62249	4.06306	3.38931	4.41288	4.03709	2.07018	2.23536	2.86108	3.01207	1.56705	2.62256	2.71593	2.26157	2.99742	2.45943	2.65291	3.3669
RSU1	Q15404	Ras suppressor protein 1 OS=Homo sapiens OX=9606 GN=RSU1 PE=1 SV=3	277	7	87	NA	NA	NA	NA	2.61593	2.78512	2.03094	2.11347	3.26373	3.05219	1.22386	1.55987	2.25552	2.34815	1.92679	1.81909	3.95002	2.37736	2.73392	5.94671	3.13355	2.66365
A0A140VKE7	A0A140VKE7	Testis tissue sperm-binding protein Li 64n OS=Homo sapiens OX=9606 PE=2 SV=1	839	6	34	NA	NA	NA	NA	0.279381	0.178708	0.610652	0.341031	0.498113	0.405145	0.0276828	0	0.0954172	0	0	0	0.0642858	0.0632262	0.0851112	0.0343364	0	0
AFDN	J3KN01	Afadin OS=Homo sapiens OX=9606 GN=AFDN PE=1 SV=1	1831	8	37	NA	NA	NA	NA	0.0597245	0.0766063	0.10618	0.122821	0.122045	0.0846812	1.60331	1.47404	0.0652061	0.144216	1.57896	1.01275	0.0686934	0.0932129	0.129583	2.23595	0.948131	0.144509
TMEM189-UBE2V1	I3L0A0	HCG2044781 OS=Homo sapiens OX=9606 GN=TMEM189-UBE2V1 PE=4 SV=1	370	2	110	NA	NA	NA	NA	8.1176	8.72624	7.32164	7.7048	7.19041	6.34037	5.327	5.52708	8.12403	9.35992	5.11516	5.93166	9.68945	8.80636	8.27209	5.35134	5.91029	8.89997
TRIP10	Q15642	Cdc42-interacting protein 4 OS=Homo sapiens OX=9606 GN=TRIP10 PE=1 SV=3	601	10	101	NA	NA	NA	NA	1.82127	2.78955	2.38266	3.06723	2.90639	3.36765	2.33021	2.46332	1.44733	3.65759	1.43893	2.49998	1.94743	1.63431	3.64819	2.3698	2.81992	3.55072
F8W031	F8W031	Uncharacterized protein (Fragment) OS=Homo sapiens OX=9606 PE=1 SV=1	263	6	126	NA	NA	NA	NA	6.38673	10.0843	5.09318	7.86037	8.56983	10.7924	9.42706	13.5474	12.5958	8.94655	9.97442	14.6978	12.6484	13.2005	8.67984	9.75779	12.3341	8.83695
ITGA7	Q4LE35	ITGA7 variant protein (Fragment) OS=Homo sapiens OX=9606 GN=ITGA7 variant protein PE=2 SV=1	1200	6	32	NA	NA	NA	NA	4.55141	2.3463	1.8488	0.601356	3.56848	0.781586	0.0766742	0.0337655	0.0323264	0.0648178	0.0328588	0.0540233	0.0238333	0	0.0134829	0.0623896	0.0925917	0
HEL-S-71	V9HW41	Epididymis secretory protein Li 71 OS=Homo sapiens OX=9606 GN=HEL-S-71 PE=2 SV=1	152	7	104	NA	NA	NA	NA	8.81384	9.03374	9.18938	7.26475	7.6654	6.91689	10.4289	9.63071	13.3038	14.1325	8.80069	10.4984	15.8063	14.7036	12.478	10.9156	9.72716	14.3278
MIA3	Q5JRA6	Transport and Golgi organization protein 1 homolog OS=Homo sapiens OX=9606 GN=MIA3 PE=1 SV=1	1907	10	58	NA	NA	NA	NA	0.914962	0.912745	1.35237	1.41912	0.921088	1.06154	0.833563	0.66727	0.805051	0.901564	0.47524	0.621982	1.08647	0.763923	0.965508	0.918082	0.525081	0.749342
FABP5	Q01469	Fatty acid-binding protein 5 OS=Homo sapiens OX=9606 GN=FABP5 PE=1 SV=3	135	7	127	NA	NA	NA	NA	13.9963	10.0011	6.22897	4.8948	6.22299	7.26228	15.6603	9.48963	6.94491	5.24293	12.1686	10.8078	8.56533	8.42597	3.4561	15.113	9.40244	4.05331
TOMM34	Q15785	Mitochondrial import receptor subunit TOM34 OS=Homo sapiens OX=9606 GN=TOMM34 PE=1 SV=2	309	7	47	NA	NA	NA	NA	0.376164	0.548096	0.773371	0.960675	0.399139	0.193481	0.195756	0.0887162	0.495229	0.391931	0.0844304	0.113845	0.592663	0.243896	0.486528	0.120733	0.12263	0.326783
CAV1	Q2TNI1	Caveolin OS=Homo sapiens OX=9606 GN=CAV1 PE=2 SV=1	178	8	102	NA	NA	NA	NA	49.1279	54.7159	47.4426	32.6596	52.7661	65.7	5.67929	4.54138	3.32228	5.22741	5.53228	4.83601	4.15621	4.98019	6.22206	4.56191	4.3488	6.16728
HEL-68	V9HVZ6	Actin-related protein 2/3 complex subunit OS=Homo sapiens OX=9606 GN=HEL-68 PE=2 SV=1	370	7	79	NA	NA	NA	NA	2.99445	2.36952	1.77962	1.88966	2.182	1.80006	1.73835	1.40628	3.74031	4.04893	2.53494	1.36562	4.29881	4.85684	3.96126	1.65735	1.10916	3.87094
LYPLA2	A0A140VJC9	Lysophospholipase II, isoform CRA_f OS=Homo sapiens OX=9606 GN=LYPLA2 PE=2 SV=1	231	6	73	NA	NA	NA	NA	2.00272	2.05303	1.83878	2.04254	1.76372	1.63779	1.81414	2.79515	4.79321	4.34974	3.91434	2.81591	4.57441	4.40532	4.94011	1.86255	2.83834	4.77408
TBC1D4	O60343	TBC1 domain family member 4 OS=Homo sapiens OX=9606 GN=TBC1D4 PE=1 SV=2	1298	11	33	NA	NA	NA	NA	0.0698496	0.665334	0.116931	0.176857	0.0592786	0.134389	2.7633	2.73393	0.0406613	0.0970827	2.48225	1.38293	0.068181	0.0844192	0.0767107	2.14475	1.03602	0.121799
ATP2C1	B4E2Q0	Calcium-transporting ATPase OS=Homo sapiens OX=9606 GN=ATP2C1 PE=1 SV=1	953	7	50	NA	NA	NA	NA	0.377646	0.420446	0.0940205	0.414595	0.171444	0.16942	0.374896	0.308104	0.384382	0.170726	0.258912	0.454499	0.308005	0.228445	0.218788	0.372807	0.218376	0.199058
THOP1	P52888	Thimet oligopeptidase OS=Homo sapiens OX=9606 GN=THOP1 PE=1 SV=2	689	10	90	NA	NA	NA	NA	1.90333	2.00299	1.64985	2.04129	1.24136	1.43751	2.18707	2.34956	1.41028	1.76888	1.86047	2.17758	1.49848	1.18046	1.98633	1.94635	2.30189	1.66137
PEA15	B1AKZ4	Phosphoprotein enriched in astrocytes 15, isoform CRA_a OS=Homo sapiens OX=9606 GN=PEA15 PE=2 SV=1	130	5	103	NA	NA	NA	NA	16.4247	11.9649	14.6736	11.0046	18.9568	10.4529	4.5832	6.11503	8.84931	6.9454	4.2947	5.37989	10.1592	9.4561	5.63011	4.61549	5.2532	6.42909
CDC42BPB	A0A024R6N2	CDC42 binding protein kinase beta (DMPK-like), isoform CRA_a OS=Homo sapiens OX=9606 GN=CDC42BPB PE=3 SV=1	1711	11	51	NA	NA	NA	NA	1.97421	2.59268	2.02372	1.9913	1.52476	2.54334	1.00391	1.11336	1.37134	2.02613	0.697801	1.3808	1.37835	1.4523	2.40915	1.25297	1.25318	2.28186
PGM2	Q96G03	Phosphoglucomutase-2 OS=Homo sapiens OX=9606 GN=PGM2 PE=1 SV=4	612	13	63	NA	NA	NA	NA	3.80683	5.45231	3.37012	3.54098	3.18175	4.53354	1.81005	1.70245	2.85071	3.51111	1.27014	1.87405	2.91535	2.63018	3.31796	1.49727	1.75304	3.78172
SRPRA	P08240	Signal recognition particle receptor subunit alpha OS=Homo sapiens OX=9606 GN=SRPRA PE=1 SV=2	638	10	55	NA	NA	NA	NA	2.91682	2.77214	2.61493	2.89432	2.46486	2.1488	1.48945	1.76317	1.66944	1.61898	1.67935	1.60959	1.87479	1.57272	1.59255	1.62888	1.39376	1.64654
B2R6N9	B2R6N9	cDNA, FLJ93042, highly similar to Homo sapiens signal sequence receptor, alpha (translocon-associated protein alpha) (SSR1), mRNA OS=Homo sapiens OX=9606 PE=2 SV=1	286	4	114	NA	NA	NA	NA	8.21041	10.2209	8.03653	10.981	6.36984	8.86322	12.2121	13.8811	10.2837	9.78544	10.2212	11.6729	9.29554	9.86859	7.43832	10.0316	10.615	8.04182
GORASP2	Q9H8Y8	Golgi reassembly-stacking protein 2 OS=Homo sapiens OX=9606 GN=GORASP2 PE=1 SV=3	452	7	91	NA	NA	NA	NA	2.49331	2.56869	2.55925	2.91916	1.45781	1.68389	3.97092	3.55301	3.63967	3.73745	4.45688	3.86047	4.32513	3.37353	3.44749	4.11165	4.16336	3.54606
A0A0A1HAV6	A0A0A1HAV6	H.sapiens ras-related Hrab3B protein OS=Homo sapiens OX=9606 PE=2 SV=1	219	4	65	NA	NA	NA	NA	1.03071	1.10129	0.192405	0.275482	0.513881	0.114434	0	0	0.608541	0.312629	0.048134	0.0321132	0.780783	0.604527	0.308874	0.029378	0.0257338	0.32317
SAFB2	Q14151	Scaffold attachment factor B2 OS=Homo sapiens OX=9606 GN=SAFB2 PE=1 SV=1	953	2	53	NA	NA	NA	NA	0	0.0192779	0.084731	0.0468458	0	0.0577049	0.19228	0.133833	0	0.144003	0.139937	0.157765	0.0206893	0	0.0765863	0.19025	0.157905	0.112038
GPC1	P35052	Glypican-1 OS=Homo sapiens OX=9606 GN=GPC1 PE=1 SV=2	558	9	44	NA	NA	NA	NA	2.86689	1.00478	5.89582	2.73793	4.88744	2.13542	0.539576	0.84043	0.607611	0.171209	0.781913	0.877277	0.717517	0.705697	0.185677	0.570017	0.662644	0.26489
CCDC22	O60826	Coiled-coil domain-containing protein 22 OS=Homo sapiens OX=9606 GN=CCDC22 PE=1 SV=1	627	7	72	NA	NA	NA	NA	1.1778	1.02352	1.28475	1.11128	1.03089	1.21139	0.564391	0.482846	0.604445	0.871923	0.407571	0.522548	0.812857	0.758244	0.928893	0.528304	0.442283	1.13386
NUP133	Q8WUM0	Nuclear pore complex protein Nup133 OS=Homo sapiens OX=9606 GN=NUP133 PE=1 SV=2	1156	9	59	NA	NA	NA	NA	0.888204	0.890549	0.53948	0.533187	0.443568	0.378548	0.771662	0.865743	1.22915	0.632565	0.983835	0.767707	0.625379	0.755558	0.975655	0.919587	1.48411	0.835501
ATP5J	Q6IB54	ATP synthase-coupling factor 6, mitochondrial OS=Homo sapiens OX=9606 GN=ATP5J PE=2 SV=1	108	5	113	NA	NA	NA	NA	2.06669	2.429	2.72781	2.23052	4.06299	6.04101	3.3598	3.35236	3.45671	3.83157	2.63386	3.16531	3.74349	3.35978	3.95	3.51805	4.75576	3.78242
DBI	B8ZWD9	Diazepam binding inhibitor, splice form 1D(2) OS=Homo sapiens OX=9606 GN=DBI PE=2 SV=1	144	4	101	NA	NA	NA	NA	14.9053	14.2833	14.2887	16.0111	13.1604	12.6469	10.8178	13.0222	9.80742	10.9504	9.47199	12.8914	10.2993	10.1133	10.5055	10.7892	14.5422	10.1442
TOP2B	Q02880	DNA topoisomerase 2-beta OS=Homo sapiens OX=9606 GN=TOP2B PE=1 SV=3	1626	11	31	NA	NA	NA	NA	0.149135	0.153689	0.268841	0.226341	0.069589	0.0833037	0.267267	0.12263	0.155722	0.177273	2.76499	0.16386	0.188121	0.237676	0.243352	0.460441	0.328764	0.286995
NHLRC2	Q8NBF2	NHL repeat-containing protein 2 OS=Homo sapiens OX=9606 GN=NHLRC2 PE=1 SV=1	726	8	36	NA	NA	NA	NA	0.669304	0.721217	0.639985	0.718793	0.396143	0.446939	0.823098	0.720753	0.405338	0.475437	0.608463	0.826548	0.472568	0.489304	0.454264	0.991506	0.70134	0.483381
CYFIP1	Q7L576	Cytoplasmic FMR1-interacting protein 1 OS=Homo sapiens OX=9606 GN=CYFIP1 PE=1 SV=1	1253	3	84	NA	NA	NA	NA	1.97234	2.03449	2.17925	1.98948	1.75988	1.5098	1.20195	1.20802	1.22577	1.36589	0.954537	1.41495	1.36273	1.23974	1.27388	1.22463	1.17589	1.36213
DDX42	Q86XP3	ATP-dependent RNA helicase DDX42 OS=Homo sapiens OX=9606 GN=DDX42 PE=1 SV=1	938	10	46	NA	NA	NA	NA	0.664206	0.712128	0.75337	0.866293	0.593016	0.439963	2.01117	1.0478	0.677379	1.19557	1.73907	1.35174	1.09033	0.858872	1.25023	1.43717	2.22513	1.04017
JTV1	A0A024QZY1	JTV1 gene, isoform CRA_a OS=Homo sapiens OX=9606 GN=JTV1 PE=4 SV=1	320	7	61	NA	NA	NA	NA	1.71591	1.94198	1.64755	1.50223	0.739766	0.716398	2.52074	2.64326	1.46117	1.9545	2.75732	1.37393	1.69397	1.35455	1.4473	1.6941	1.3926	1.52537
RMDN1	Q96DB5	Regulator of microtubule dynamics protein 1 OS=Homo sapiens OX=9606 GN=RMDN1 PE=1 SV=1	314	9	73	NA	NA	NA	NA	2.57505	3.44314	3.22301	3.53795	3.4125	4.55752	2.46398	2.2982	2.10901	2.49336	2.34641	2.08944	2.71877	3.11563	2.56425	2.25144	2.28917	2.64237
FKBP3	Q00688	Peptidyl-prolyl cis-trans isomerase FKBP3 OS=Homo sapiens OX=9606 GN=FKBP3 PE=1 SV=1	224	7	90	NA	NA	NA	NA	7.68227	6.86702	9.01153	8.65065	8.35674	9.68863	8.5944	9.14645	8.98272	9.26678	8.47273	9.77681	9.16202	10.1537	8.80851	8.94641	8.4929	8.78539
RPL7A	P62424	60S ribosomal protein L7a OS=Homo sapiens OX=9606 GN=RPL7A PE=1 SV=2	266	7	111	NA	NA	NA	NA	19.462	19.6486	18.0521	18.1859	11.5828	12.0939	15.3794	14.5472	11.8013	14.4469	13.7315	14.978	14.0664	12.102	14.0846	15.5634	13.6537	13.9787
RPL17-C18orf32	A0A0A6YYL6	Protein RPL17-C18orf32 OS=Homo sapiens OX=9606 GN=RPL17-C18orf32 PE=3 SV=1	228	5	104	NA	NA	NA	NA	13.1566	20.2943	12.9943	17.0915	10.7193	13.435	17.6171	16.737	16.5712	15.0639	22.8295	19.7728	15.2376	15.4893	23.5358	19.2288	15.7561	14.5249
EWSR1	Q01844	RNA-binding protein EWS OS=Homo sapiens OX=9606 GN=EWSR1 PE=1 SV=1	656	5	76	NA	NA	NA	NA	2.78518	2.27831	3.86351	3.08829	2.36662	2.75303	7.67883	5.4124	4.33887	5.75398	5.99912	5.87828	4.08	4.17563	4.33406	7.5848	5.45323	4.27821
PTPN23	Q9H3S7	Tyrosine-protein phosphatase non-receptor type 23 OS=Homo sapiens OX=9606 GN=PTPN23 PE=1 SV=1	1636	12	77	NA	NA	NA	NA	1.00817	1.14458	1.26469	1.38182	1.58455	1.53819	1.24395	1.21047	1.01418	1.28748	0.960454	1.24325	1.19484	1.05149	1.04225	1.27624	1.23326	1.60242
NDUFS3	O75489	NADH dehydrogenase [ubiquinone] iron-sulfur protein 3, mitochondrial OS=Homo sapiens OX=9606 GN=NDUFS3 PE=1 SV=1	264	7	91	NA	NA	NA	NA	1.78469	2.70601	2.56784	2.63111	1.9426	2.65401	3.59244	1.77908	1.42798	1.2702	1.24128	1.71082	1.13441	1.15845	1.32654	3.78532	1.52661	1.42398
A8K335	A8K335	Gamma-glutamyl hydrolase OS=Homo sapiens OX=9606 PE=2 SV=1	318	8	67	NA	NA	NA	NA	2.60757	2.19741	3.71526	2.09365	5.00455	6.30517	2.72176	2.21941	4.56783	5.12852	2.56534	2.33871	4.50659	5.11648	5.83192	2.52941	2.31216	5.76025
hCG_1821276	A0A024RCJ8	HCG1821276, isoform CRA_a OS=Homo sapiens OX=9606 GN=hCG_1821276 PE=4 SV=1	613	9	63	NA	NA	NA	NA	2.99062	3.02098	2.43825	2.77631	1.4175	1.05676	0.759906	0.823706	2.41104	1.82882	0.523884	0.890536	2.61708	2.52203	1.76802	0.696825	0.834155	1.81796
A8K588	A8K588	cDNA FLJ76823, highly similar to Homo sapiens splicing factor, arginine/serine-rich 6 (SFRS6), mRNA OS=Homo sapiens OX=9606 PE=2 SV=1	344	5	104	NA	NA	NA	NA	4.8564	3.60372	6.86329	5.36464	3.15518	2.24342	11.3767	8.54501	6.38731	8.36224	10.9561	8.07948	6.81212	7.35556	7.96706	10.8879	7.8938	8.82631
B4E2S3	B4E2S3	cDNA FLJ56561 OS=Homo sapiens OX=9606 PE=2 SV=1	792	9	80	NA	NA	NA	NA	2.13616	2.70771	2.26798	2.68927	2.05338	2.65959	1.52432	0.949278	2.51991	3.3453	1.73952	1.03658	3.43883	3.1339	2.77141	1.43536	1.09626	3.19681
BSG	P35613	Basigin OS=Homo sapiens OX=9606 GN=BSG PE=1 SV=2	385	5	92	NA	NA	NA	NA	7.31423	5.59221	4.67104	4.92181	5.09086	4.05644	9.34298	7.8626	9.95625	8.03619	6.41619	7.90561	9.85103	9.90253	7.71632	8.50405	8.92952	8.23922
UFM1	P61960	Ubiquitin-fold modifier 1 OS=Homo sapiens OX=9606 GN=UFM1 PE=1 SV=1	85	4	81	NA	NA	NA	NA	4.58346	3.79766	4.6234	4.07444	4.45701	3.87139	7.15726	5.88115	5.29808	5.08676	6.41051	6.4582	6.23334	5.5303	4.46438	6.97519	5.93301	5.5282
PDHA1	P08559	Pyruvate dehydrogenase E1 component subunit alpha, somatic form, mitochondrial OS=Homo sapiens OX=9606 GN=PDHA1 PE=1 SV=3	390	9	81	NA	NA	NA	NA	3.34338	5.12201	3.2899	4.20832	3.39572	4.6521	4.33085	3.68661	2.40188	2.74051	3.28323	4.01469	2.4555	2.53007	2.79588	4.27946	3.80418	2.90879
CPNE1	B0QZ18	Copine-1 OS=Homo sapiens OX=9606 GN=CPNE1 PE=1 SV=1	542	7	126	NA	NA	NA	NA	3.82341	3.59776	6.1659	5.72658	6.18073	5.66573	4.99458	5.0412	5.36284	5.73917	4.03093	5.50201	5.63695	5.70626	5.93758	5.01293	5.11556	6.7158
SYNE1	Q7RTM4	Spectrin-like protein of the nuclear envelope and Golgi OS=Homo sapiens OX=9606 GN=SYNE1 PE=2 SV=1	8407	12	37	NA	NA	NA	NA	0.366196	0.179499	0.445195	0.205428	0.0252444	0.0165858	0.206078	0.0760896	0.271215	0.110893	0.844116	0.0724137	0.317755	0.234739	0.0886906	0.116921	0.0736168	0.0961198
RPL9	P32969	60S ribosomal protein L9 OS=Homo sapiens OX=9606 GN=RPL9 PE=1 SV=1	192	5	100	NA	NA	NA	NA	7.80643	8.75712	8.3724	8.36905	6.18473	6.65888	6.86137	6.02562	5.49417	6.44774	7.45975	6.80069	6.08647	5.83186	6.62937	6.7452	6.22447	6.49895
ENDOD1	O94919	Endonuclease domain-containing 1 protein OS=Homo sapiens OX=9606 GN=ENDOD1 PE=1 SV=2	500	8	83	NA	NA	NA	NA	3.63769	5.76095	2.80103	3.02659	3.26461	3.39268	1.89388	2.60018	3.53413	3.11463	1.32378	2.40391	3.35246	3.24672	2.91405	1.95097	2.03862	3.02545
MCFD2	Q8NI22	Multiple coagulation factor deficiency protein 2 OS=Homo sapiens OX=9606 GN=MCFD2 PE=1 SV=1	146	5	40	NA	NA	NA	NA	4.02806	4.64548	3.02093	3.26343	3.91942	3.92688	2.5544	4.99075	4.88274	3.22628	2.18721	6.05161	3.62168	4.58197	3.76687	2.62502	3.431	3.04411
MT2A	P02795	Metallothionein-2 OS=Homo sapiens OX=9606 GN=MT2A PE=1 SV=1	61	3	38	NA	NA	NA	NA	0.183412	3.06064	0.0377179	0.994456	0	0	0.115191	0.462041	2.29437	1.81828	0.0679366	0.172017	2.24967	2.11575	1.02461	0.110643	0.286114	1.17749
PITPNB	A0A0A0MSW4	Phosphatidylinositol transfer protein beta isoform OS=Homo sapiens OX=9606 GN=PITPNB PE=1 SV=1	271	7	84	NA	NA	NA	NA	2.4467	2.02702	2.55292	2.12722	2.42201	2.01638	3.30414	3.10348	2.24317	2.79166	3.04018	3.1657	2.57989	2.34888	2.43445	3.3283	3.06678	2.73811
RAB8B	Q92930	Ras-related protein Rab-8B OS=Homo sapiens OX=9606 GN=RAB8B PE=1 SV=2	207	3	97	NA	NA	NA	NA	1.28255	1.68007	2.14476	1.58516	1.71748	2.42661	0.604839	0.766891	0.567417	0.879836	0.654242	0.761008	0.718633	0.587762	0.890261	0.594218	0.704616	0.841271
CHAT	P28329	Choline O-acetyltransferase OS=Homo sapiens OX=9606 GN=CHAT PE=1 SV=4	748	8	31	NA	NA	NA	NA	0.127685	0.0245043	0.112928	0.0344931	0.795649	0.212973	1.55942	1.97067	0.354665	0.147816	1.01405	1.55223	0.439361	0.199874	0.0388523	1.34349	1.68063	0.0772882
PIN1	Q13526	Peptidyl-prolyl cis-trans isomerase NIMA-interacting 1 OS=Homo sapiens OX=9606 GN=PIN1 PE=1 SV=1	163	6	76	NA	NA	NA	NA	2.10847	1.91592	2.33027	2.09531	2.15521	1.89834	2.14904	1.74987	3.09931	2.90352	1.55033	1.67383	3.22603	3.16681	2.40184	2.05239	1.82719	2.78612
B2R665	B2R665	cDNA, FLJ92810, highly similar to Homo sapiens protein phosphatase 1G (formerly 2C), magnesium-dependent, gamma isoform (PPM1G), mRNA OS=Homo sapiens OX=9606 PE=2 SV=1	546	9	73	NA	NA	NA	NA	1.50321	9.09148	1.38394	5.20264	1.31042	2.77174	2.18465	21.8428	3.23869	5.80574	2.95658	20.6136	3.79186	4.29336	14.2776	2.21443	21.8066	7.25034
B4DWX3	B4DWX3	Importin subunit alpha OS=Homo sapiens OX=9606 PE=2 SV=1	541	3	69	NA	NA	NA	NA	0.630487	0.602174	0.653684	0.733803	0.600741	0.50997	0.651127	0.686738	0.52277	0.699309	0.642674	0.60061	0.782218	0.661772	0.639466	0.678928	0.558008	0.549512
DIABLO	Q9NR28	Diablo homolog, mitochondrial OS=Homo sapiens OX=9606 GN=DIABLO PE=1 SV=1	239	5	56	NA	NA	NA	NA	0.683697	0.912549	0.893611	0.741044	0.810461	0.934848	1.63118	1.01664	1.15306	1.34453	0.688156	0.826398	1	1.13633	1.31521	1.70836	0.872314	1.20217
RIC8A	Q9NPQ8	Synembryn-A OS=Homo sapiens OX=9606 GN=RIC8A PE=1 SV=3	531	7	66	NA	NA	NA	NA	0.733922	0.54853	0.696953	0.649599	0.46561	0.285025	0.745054	1.71344	1.03349	0.56901	0.730267	0.595069	0.667313	2.0192	0.539289	0.713417	1.39824	1.12974
ITGA5	A0A024RB01	Integrin, alpha 5 (Fibronectin receptor, alpha polypeptide), isoform CRA_b OS=Homo sapiens OX=9606 GN=ITGA5 PE=3 SV=1	1098	9	75	NA	NA	NA	NA	2.85268	7.40592	2.49382	3.39822	2.50094	4.90544	1.96892	2.33732	2.01725	4.17845	1.42052	2.38037	2.23438	2.27505	3.84731	2.05804	2.08156	3.87856
PI4K2A	Q9BTU6	Phosphatidylinositol 4-kinase type 2-alpha OS=Homo sapiens OX=9606 GN=PI4K2A PE=1 SV=1	479	11	48	NA	NA	NA	NA	1.35629	1.33924	1.96468	1.47218	2.21734	2.43994	0.324057	1.16579	1.26419	0.773551	0.101204	0.456093	0.534402	1.26343	0.730482	0.266397	1.01742	1.15909
SSR4	P51571	Translocon-associated protein subunit delta OS=Homo sapiens OX=9606 GN=SSR4 PE=1 SV=1	173	5	114	NA	NA	NA	NA	10.4297	12.4598	9.48835	12.8722	8.74637	12.4264	11.1855	14.3861	14.5785	13.1856	9.13537	16.5704	15.8182	16.3536	12.5594	10.3427	15.9624	13.1641
COX4I1	P13073	Cytochrome c oxidase subunit 4 isoform 1, mitochondrial OS=Homo sapiens OX=9606 GN=COX4I1 PE=1 SV=1	169	6	128	NA	NA	NA	NA	11.8854	20.5648	15.1719	16.2688	12.9214	19.2981	10.5319	12.7752	8.64109	12.1716	9.43717	14.5978	9.21726	10.1428	12.3977	10.7414	11.573	13.1376
HEL-S-299	V9HW87	Abhydrolase domain containing 14B, isoform CRA_a OS=Homo sapiens OX=9606 GN=HEL-S-299 PE=2 SV=1	210	7	114	NA	NA	NA	NA	7.42887	7.77131	10.3912	7.34658	12.6879	12.5532	4.81701	4.48797	3.9962	4.12135	4.15454	4.76753	4.05578	4.21173	3.36132	5.06825	4.60553	3.61484
ZMPSTE24	O75844	CAAX prenyl protease 1 homolog OS=Homo sapiens OX=9606 GN=ZMPSTE24 PE=1 SV=2	475	7	70	NA	NA	NA	NA	2.94879	3.7824	2.69245	3.31775	3.62567	4.06705	1.54235	1.47063	3.51799	1.9466	0.850124	2.19106	2.97498	3.09702	3.16561	1.44949	1.61124	2.38802
IST1	P53990	IST1 homolog OS=Homo sapiens OX=9606 GN=IST1 PE=1 SV=1	364	8	77	NA	NA	NA	NA	2.40978	2.50589	2.38624	3.02152	2.09015	2.02392	3.40802	3.18292	2.81134	3.24859	3.30256	3.29241	3.198	3.12619	2.46171	3.09706	3.32769	3.00223
A8KAL2	A8KAL2	cDNA FLJ76981, highly similar to Homo sapiens golgi autoantigen, golgin subfamily a, 5 (GOLGA5), mRNA OS=Homo sapiens OX=9606 PE=2 SV=1	731	8	71	NA	NA	NA	NA	0.548795	0.542483	0.701575	0.583384	0.640783	0.562564	0.936564	1.04845	0.546599	0.397755	0.720391	1.07194	0.455241	0.70804	0.355616	0.937422	1.03832	0.599021
HAGH	Q16775	Hydroxyacylglutathione hydrolase, mitochondrial OS=Homo sapiens OX=9606 GN=HAGH PE=1 SV=2	308	6	58	NA	NA	NA	NA	2.18531	1.96048	1.73585	1.79488	2.1207	0.946771	0.815663	0.830838	2.17144	1.54323	0.454173	0.763398	2.51896	1.89756	1.21284	0.84792	0.773607	1.48464
ACOT2	P49753	Acyl-coenzyme A thioesterase 2, mitochondrial OS=Homo sapiens OX=9606 GN=ACOT2 PE=1 SV=6	483	9	35	NA	NA	NA	NA	1.39252	2.73161	1.0585	1.71693	4.13847	5.55607	0.463812	0.363791	0.648872	1.41951	0.244205	0.447574	0.778723	0.74637	1.24496	0.436619	0.444959	1.39222
COPS3	Q9UNS2	COP9 signalosome complex subunit 3 OS=Homo sapiens OX=9606 GN=COPS3 PE=1 SV=3	423	6	105	NA	NA	NA	NA	1.56372	1.4358	1.50686	1.34262	1.18279	0.96657	2.13597	3.12352	1.59427	1.80973	1.82927	2.04111	2.11863	2.48698	3.11001	1.9318	2.56738	2.11989
RPS6	A2A3R6	40S ribosomal protein S6 OS=Homo sapiens OX=9606 GN=RPS6 PE=2 SV=1	249	6	108	NA	NA	NA	NA	11.109	14.9684	10.1862	13.1087	6.87695	7.4386	10.1453	9.61333	6.90583	8.10418	12.4095	10.6508	7.49568	7.33488	7.68347	10.7948	8.97552	9.17133
MAPK14	A0A024RD15	Mitogen-activated protein kinase OS=Homo sapiens OX=9606 GN=MAPK14 PE=4 SV=1	360	8	74	NA	NA	NA	NA	0.395348	0.305125	0.422256	0.516702	0.370551	0.394936	2.44278	4.00475	4.01772	2.09033	2.27961	2.10956	2.29371	2.30001	3.18395	1.70318	1.63381	1.42157
PRKAA1	Q13131	5'-AMP-activated protein kinase catalytic subunit alpha-1 OS=Homo sapiens OX=9606 GN=PRKAA1 PE=1 SV=4	559	7	83	NA	NA	NA	NA	1.03171	1.02159	0.958364	0.877971	0.737152	0.690862	0.834981	1.95081	1.38794	1.42584	1.20156	0.953348	1.40765	1.40818	1.35226	2.11325	0.8352	1.54202
NIPSNAP1	Q9BPW8	Protein NipSnap homolog 1 OS=Homo sapiens OX=9606 GN=NIPSNAP1 PE=1 SV=1	284	6	64	NA	NA	NA	NA	1.23582	1.44318	1.31804	1.35521	1.52553	1.78766	3.31341	4.31411	1.82076	1.6924	1.75503	3.12906	2.04846	2.04045	1.70836	3.60959	3.00744	1.87586
PXN	A0A1B0GTU4	Paxillin OS=Homo sapiens OX=9606 GN=PXN PE=1 SV=1	1081	5	89	NA	NA	NA	NA	1.6585	2.10297	1.5831	1.72494	0.530525	0.593439	0.963095	1.13656	1.29191	1.44158	1.12979	0.83163	1.51358	1.34868	1.33763	1.00084	0.859023	1.30221
METAP1	P53582	Methionine aminopeptidase 1 OS=Homo sapiens OX=9606 GN=METAP1 PE=1 SV=2	386	5	75	NA	NA	NA	NA	0.622683	0.647089	0.397143	0.60644	0.186095	0.181207	1.2245	0.919314	0.546339	0.54506	0.756962	1.02904	0.788681	0.576234	0.439382	1.10972	1.13131	0.511589
ETF1	P62495	Eukaryotic peptide chain release factor subunit 1 OS=Homo sapiens OX=9606 GN=ETF1 PE=1 SV=3	437	9	73	NA	NA	NA	NA	3.77235	4.15834	3.29497	3.80929	3.43583	3.379	2.75051	2.37503	2.93582	3.40739	1.90091	2.8527	3.4641	3.41026	2.98787	2.64148	2.52908	3.34712
PRCP	A0A024R5L0	Prolylcarboxypeptidase (Angiotensinase C), isoform CRA_a OS=Homo sapiens OX=9606 GN=PRCP PE=4 SV=1	496	6	107	NA	NA	NA	NA	5.38984	3.42085	8.03045	5.52257	8.8846	9.16381	1.50172	1.6572	4.05846	6.55865	9.01169	1.70191	3.89069	4.22091	8.29983	6.64533	1.87306	7.76222
CPPED1	Q9BRF8	Serine/threonine-protein phosphatase CPPED1 OS=Homo sapiens OX=9606 GN=CPPED1 PE=1 SV=3	314	6	75	NA	NA	NA	NA	1.18859	1.52169	0.992615	1.36546	0.748449	1.18204	0.658023	0.585194	1.61103	1.55885	0.430818	0.631853	1.9185	2.0062	1.50703	0.553486	0.627783	1.4639
NDRG2	Q9UN36	Protein NDRG2 OS=Homo sapiens OX=9606 GN=NDRG2 PE=1 SV=2	371	7	37	NA	NA	NA	NA	0.0142733	0	0.134978	0.0562067	0	0.166495	2.01282	2.43382	0	0.251312	1.69631	3.09365	0.0594005	0	0.147685	1.93039	2.4968	0.263992
FEN1	Q6FHX6	Flap endonuclease 1 OS=Homo sapiens OX=9606 GN=FEN1 PE=2 SV=1	380	5	37	NA	NA	NA	NA	0.316324	0.264409	0.483168	0.39366	0.242738	0.409985	1.88234	1.06211	0.313046	0.405526	1.65502	1.16623	0.371038	0.352531	0.384996	2.03472	0.95298	0.455658
NUP93	H3BVG0	Nuclear pore complex protein Nup93 OS=Homo sapiens OX=9606 GN=NUP93 PE=1 SV=1	880	10	82	NA	NA	NA	NA	1.10911	1.27212	1.54081	1.34741	1.0065	1.11156	2.37987	1.73484	2.27651	2.27182	2.8935	1.85778	2.20699	2.42249	2.70451	4.29819	1.89356	2.50603
RPS14	P62263	40S ribosomal protein S14 OS=Homo sapiens OX=9606 GN=RPS14 PE=1 SV=3	151	7	90	NA	NA	NA	NA	11.3075	11.0559	10.0091	8.83433	10.6647	8.87212	13.183	11.4173	9.69814	11.9931	12.2602	11.1423	10.4292	10.3252	9.8278	13.5585	11.0321	10.7422
SNX3	O60493	Sorting nexin-3 OS=Homo sapiens OX=9606 GN=SNX3 PE=1 SV=3	162	7	121	NA	NA	NA	NA	16.319	14.039	18.4294	15.8912	17.3381	17.6424	10.5708	8.58106	11.3133	11.9397	8.09916	9.36538	12.0876	10.8384	11.7717	9.94057	8.94959	12.5121
RCC1	A0A0S2Z404	Regulator of chromosome condensation 1 isoform 2 (Fragment) OS=Homo sapiens OX=9606 GN=RCC1 PE=2 SV=1	452	8	62	NA	NA	NA	NA	0.764626	0.834425	1.06409	1.01307	0.528356	0.682842	1.0769	0.788541	0.789964	1.50726	2.40702	0.747429	0.900789	0.945947	1.47392	1.00658	0.743362	1.4406
AGFG1	A0A0S2Z462	ArfGAP with FG repeats 1 isoform 2 (Fragment) OS=Homo sapiens OX=9606 GN=AGFG1 PE=2 SV=1	602	6	65	NA	NA	NA	NA	0.946918	0.787694	1.25865	0.95234	0.973949	0.697505	1.39234	1.22485	1.0058	1.12487	2.1529	1.02954	1.65262	1.04494	1.1009	1.55844	1.15885	1.10902
SEC24A	O95486	Protein transport protein Sec24A OS=Homo sapiens OX=9606 GN=SEC24A PE=1 SV=2	1093	7	66	NA	NA	NA	NA	0.512568	0.584909	0.366945	0.4544	0.342982	0.359916	1.9243	6.24152	1.65196	2.28602	2.05653	1.37323	0.991322	3.33949	1.79946	1.93451	2.2785	0.571576
KPNA1	P52294	Importin subunit alpha-5 OS=Homo sapiens OX=9606 GN=KPNA1 PE=1 SV=3	538	4	82	NA	NA	NA	NA	1.69782	1.34779	1.33393	1.37517	0.972904	0.706267	0.955244	0.913115	1.16007	0.846865	1.04709	1.16623	1.04238	0.978835	0.797089	0.973025	0.724279	0.785102
PDGFRA	P16234	Platelet-derived growth factor receptor alpha OS=Homo sapiens OX=9606 GN=PDGFRA PE=1 SV=1	1089	8	50	NA	NA	NA	NA	0.685395	0.94662	1.1199	1.3606	1.16913	2.66506	0.0855906	0.428432	0.0491702	0.466881	0.125895	0.122495	0.0969932	0.106149	0.512532	0.501644	0.0587284	0.537258
PTPN1	A8K3M3	Tyrosine-protein phosphatase non-receptor type OS=Homo sapiens OX=9606 GN=PTPN1 PE=2 SV=1	435	7	57	NA	NA	NA	NA	1.42863	1.97466	0.697286	1.04129	1.25189	1.52756	1.04516	1.30937	1.71883	1.62301	0.921328	1.16957	1.77159	1.69023	1.82201	1.16423	1.515	1.84666
NMT2	Q5VUC7	Glycylpeptide N-tetradecanoyltransferase OS=Homo sapiens OX=9606 GN=NMT2 PE=3 SV=1	529	2	38	NA	NA	NA	NA	0.340068	0.178339	0.561388	0.36635	0.299813	0.0134162	0.0849845	0.0402817	0.0158965	0.0786395	0.0700224	0.131144	0	0.0227218	0.0554827	0.124252	0.0590618	0.0618861
COPZ1	F8VVA7	Coatomer subunit zeta-1 OS=Homo sapiens OX=9606 GN=COPZ1 PE=1 SV=1	198	5	65	NA	NA	NA	NA	1.1421	1.38017	1.10317	1.32682	1.06246	1.32421	1.56091	3.98792	1.30538	1.32354	2.30804	4.14317	1.36615	1.51071	1.12229	1.39373	4.42915	3.00462
PITPNA	Q6NUL6	PITPNA protein (Fragment) OS=Homo sapiens OX=9606 GN=PITPNA PE=2 SV=1	316	5	66	NA	NA	NA	NA	2.19183	1.99793	2.53483	2.14507	2.19605	1.98016	1.85053	1.52929	1.80111	2.07425	1.23941	1.46651	2.11281	2.09503	1.93681	1.65887	1.60681	2.29958
DNAJB11	Q9UBS4	DnaJ homolog subfamily B member 11 OS=Homo sapiens OX=9606 GN=DNAJB11 PE=1 SV=1	358	7	79	NA	NA	NA	NA	5.06936	5.80914	4.3281	5.85408	3.24366	3.199	5.26316	3.99563	7.73475	6.20854	4.72296	4.03619	8.71565	9.08712	5.97024	4.98368	3.78564	5.94409
ATP1B1	P05026	Sodium/potassium-transporting ATPase subunit beta-1 OS=Homo sapiens OX=9606 GN=ATP1B1 PE=1 SV=1	303	6	41	NA	NA	NA	NA	0.290863	0.398749	0.39174	0.963903	0.545642	0.613381	2.69017	4.57945	1.14615	1.50587	2.84416	5.89405	3.44959	1.20767	3.403	2.68215	4.56002	2.04124
IFITM3	Q01628	Interferon-induced transmembrane protein 3 OS=Homo sapiens OX=9606 GN=IFITM3 PE=1 SV=2	133	2	81	NA	NA	NA	NA	3.50083	4.07787	3.29099	3.42655	7.10705	7.1233	3.10165	2.98482	1.34309	1.06467	3.5765	3.2345	1.17561	1.07851	1.04238	3.65456	2.91199	1.1405
EPHX1	R4SBI6	Epoxide hydrolase OS=Homo sapiens OX=9606 GN=EPHX1 PE=2 SV=1	455	10	40	NA	NA	NA	NA	5.61512	5.66762	5.95983	5.13061	12.063	19.5113	1.34458	1.07441	2.0691	1.21764	1.05434	1.15916	2.19366	2.41832	1.50471	1.30127	1.00963	1.36291
RAB2B	Q8WUD1	Ras-related protein Rab-2B OS=Homo sapiens OX=9606 GN=RAB2B PE=1 SV=1	216	2	82	NA	NA	NA	NA	0.16349	0.156431	0.147651	0.11898	0.0297865	0	0	0.0950863	0	0	0	0	0.132547	0	0	0.092416	0	0
TAF15	Q92804	TATA-binding protein-associated factor 2N OS=Homo sapiens OX=9606 GN=TAF15 PE=1 SV=1	592	3	102	NA	NA	NA	NA	0.21195	0.103061	0.289146	0.156259	0.0728242	0.0578496	0.750018	0.485002	0.378675	0.414072	0.717804	0.458839	0.354961	0.378466	0.326615	0.773178	0.559884	0.293717
RBM39	Q14498	RNA-binding protein 39 OS=Homo sapiens OX=9606 GN=RBM39 PE=1 SV=2	530	7	64	NA	NA	NA	NA	1.55934	1.36396	0.877961	0.921761	3.68258	2.65982	2.55119	1.10213	1.466	1.60747	2.4049	1.77737	1.36294	1.40021	1.72257	2.48961	1.55869	1.67972
A8K288	A8K288	cDNA FLJ76322 OS=Homo sapiens OX=9606 PE=2 SV=1	419	6	56	NA	NA	NA	NA	0.0102678	0	0.0451332	0.0397073	0	0	3.94077	3.20373	2.10009	1.38356	3.83454	2.91977	1.75843	1.66396	1.52037	4.02505	3.00802	1.46834
BCAM	A0A068W6H0	Basal cell adhesion molecule (Lutheran blood group) OS=Homo sapiens OX=9606 GN=BCAM PE=4 SV=1	628	10	34	NA	NA	NA	NA	0.822689	0.995518	0.933905	0.806489	1.15762	0.866315	2.64979	2.41229	0.304256	0.721718	2.40576	2.23327	0.68756	0.656002	0.17718	3.45739	2.60769	0.164007
CTBP1	Q13363	C-terminal-binding protein 1 OS=Homo sapiens OX=9606 GN=CTBP1 PE=1 SV=2	440	6	59	NA	NA	NA	NA	1.12399	1.25932	1.85072	1.29878	1.06447	1.32747	3.39645	2.48576	1.75398	2.31074	2.50447	2.62093	1.91374	1.97151	1.89568	3.33193	2.42584	2.30362
A0A140VJK2	A0A140VJK2	Glycerol-3-phosphate dehydrogenase OS=Homo sapiens OX=9606 PE=2 SV=1	727	11	49	NA	NA	NA	NA	0.519368	0.924285	1.01904	1.11019	1.18241	2.03725	0.801918	0.579045	0.224109	0.316437	1.44838	1.76394	0.279047	0.234691	0.342369	0.706788	0.53532	0.301509
RALA	P11233	Ras-related protein Ral-A OS=Homo sapiens OX=9606 GN=RALA PE=1 SV=1	206	4	77	NA	NA	NA	NA	4.97439	6.02244	4.90563	3.66656	5.39957	6.93625	1.59844	1.50001	4.49451	1.70571	1.21288	2.72498	1.77441	1.82243	1.61041	1.49465	1.3407	1.55797
OSBP	P22059	Oxysterol-binding protein 1 OS=Homo sapiens OX=9606 GN=OSBP PE=1 SV=1	807	12	85	NA	NA	NA	NA	2.93689	2.58599	2.68738	2.85662	1.91157	1.79218	2.77657	2.72899	2.18896	1.71778	1.82562	2.75294	1.89223	2.02669	1.45578	2.69221	2.13858	1.74784
VTN	D9ZGG2	Vitronectin OS=Homo sapiens OX=9606 GN=VTN PE=4 SV=1	478	4	50	NA	NA	NA	NA	6.5219	2.32133	6.00726	1.82765	7.60524	3.53151	1.78006	3.73463	14.6729	4.76703	2.98456	2.9251	7.48766	12.6017	9.82872	0.573992	3.11355	5.02811
CSNK2A2	P19784	Casein kinase II subunit alpha' OS=Homo sapiens OX=9606 GN=CSNK2A2 PE=1 SV=1	350	7	85	NA	NA	NA	NA	1.19683	0.95411	1.11287	0.932561	0.84416	0.619595	1.21247	1.06282	1.23131	1.06451	0.901526	1.1182	1.174	1.13299	1.01029	1.24108	0.969628	1.18095
CPT2	P23786	Carnitine O-palmitoyltransferase 2, mitochondrial OS=Homo sapiens OX=9606 GN=CPT2 PE=1 SV=2	658	9	48	NA	NA	NA	NA	0.403145	0.543089	0.5206	0.554414	0.220768	0.324231	0.311349	0.447681	0.20017	0.263974	0.182652	0.484581	0.270959	0.173215	0.2195	0.662318	0.553638	0.248742
ARMCX3	Q9UH62	Armadillo repeat-containing X-linked protein 3 OS=Homo sapiens OX=9606 GN=ARMCX3 PE=1 SV=1	379	6	58	NA	NA	NA	NA	1.18436	1.30745	0.981398	0.996349	1.35043	1.26122	0.647655	0.686342	0.507492	0.343545	0.408546	0.759599	0.518859	0.463711	0.392483	0.640089	0.632145	0.380692
DDX6	P26196	Probable ATP-dependent RNA helicase DDX6 OS=Homo sapiens OX=9606 GN=DDX6 PE=1 SV=2	483	7	69	NA	NA	NA	NA	1.53733	1.72865	1.39288	1.73469	1.04772	1.0063	1.84179	1.52477	1.89375	2.37619	1.85704	1.61676	2.29877	2.09805	2.27902	1.91286	1.53944	2.23374
FAH	P16930	Fumarylacetoacetase OS=Homo sapiens OX=9606 GN=FAH PE=1 SV=2	419	8	65	NA	NA	NA	NA	0.639629	0.758759	0.810038	0.780404	0.662343	0.786499	1.03508	0.999241	0.478125	0.591936	0.817323	0.921949	0.546543	0.430152	0.373567	1.04834	1.06766	0.579287
ABCC1	P33527	Multidrug resistance-associated protein 1 OS=Homo sapiens OX=9606 GN=ABCC1 PE=1 SV=3	1531	12	32	NA	NA	NA	NA	0.824733	0.915581	1.46085	0.994375	0.955875	1.24139	0.237581	0.230718	0.288077	0.298045	0.235189	0.202581	0.339677	0.323969	0.377959	0.231353	0.176821	0.265001
PBDC1	Q9BVG4	Protein PBDC1 OS=Homo sapiens OX=9606 GN=PBDC1 PE=1 SV=1	233	8	110	NA	NA	NA	NA	2.46211	2.61545	2.92838	3.07348	2.35231	2.27665	2.89779	2.83925	2.03063	2.31284	2.57626	3.21498	2.26324	2.22685	2.43396	3.73662	2.7131	2.3356
IFIT1	P09914	Interferon-induced protein with tetratricopeptide repeats 1 OS=Homo sapiens OX=9606 GN=IFIT1 PE=1 SV=2	478	9	15	NA	NA	NA	NA	0.167484	0.208464	0.355143	0.701399	0.558111	4.04487	0.0110407	0.00844518	0.0328696	0	0	0.00876214	0	0	0.0390355	0.025677	0	0.375335
B3KMV8	B3KMV8	cDNA FLJ12766 fis, clone NT2RP2001520, highly similar to Calcium-binding mitochondrial carrier protein Aralar1 OS=Homo sapiens OX=9606 PE=2 SV=1	678	7	86	NA	NA	NA	NA	0.638422	0.8605	0.994414	0.907074	0.894919	1.50268	0.396622	0.580564	0.389078	1.10202	0.453194	0.525173	0.636093	1.01623	0.68295	0.470305	0.548418	0.610256
A8K2W7	A8K2W7	cDNA FLJ78119, highly similar to Homo sapiens G1 to S phase transition 1 (GSPT1), mRNA OS=Homo sapiens OX=9606 PE=2 SV=1	499	11	58	NA	NA	NA	NA	2.55442	2.19027	2.13639	2.11042	1.73012	1.75295	2.24419	1.77175	2.47484	2.84265	1.86925	2.20989	2.88845	2.69839	2.39063	2.1613	2.09639	2.72944
SLIT3	O75094	Slit homolog 3 protein OS=Homo sapiens OX=9606 GN=SLIT3 PE=2 SV=3	1523	9	49	NA	NA	NA	NA	1.26272	0.507738	1.2897	0.515336	1.86977	0.591192	1.46022	1.56939	0.680734	0.343081	0.943533	1.38917	0.493525	0.638231	0.255243	1.12326	1.39652	0.363909
RBBP7	Q6FHQ0	RBBP7 protein (Fragment) OS=Homo sapiens OX=9606 GN=RBBP7 PE=2 SV=1	425	4	94	NA	NA	NA	NA	0.626658	0.526057	0.509704	0.55614	0.283659	0.240055	1.22963	0.850141	0.531054	0.645737	1.01675	0.722385	0.468121	0.436129	0.521363	1.25073	0.896532	0.379108
PSMD8	P48556	26S proteasome non-ATPase regulatory subunit 8 OS=Homo sapiens OX=9606 GN=PSMD8 PE=1 SV=2	350	7	75	NA	NA	NA	NA	2.64951	2.47999	2.8348	2.53733	2.20601	2.17255	2.58212	2.13483	2.8836	2.78516	1.89248	2.17494	3.26184	3.03853	2.67251	2.46231	2.16352	2.76143
ALDH3A2	P51648	Fatty aldehyde dehydrogenase OS=Homo sapiens OX=9606 GN=ALDH3A2 PE=1 SV=1	485	6	77	NA	NA	NA	NA	0.351704	0.44084	1.43688	0.788055	0.654076	1.08702	1.39975	1.47811	0.559115	0.641307	1.02081	1.57336	0.709725	0.556212	0.592921	1.35856	1.56082	0.644999
ARL3	P36405	ADP-ribosylation factor-like protein 3 OS=Homo sapiens OX=9606 GN=ARL3 PE=1 SV=2	182	8	83	NA	NA	NA	NA	3.73453	2.66144	3.77885	3.84281	3.44185	2.85246	4.44361	5.85838	5.4074	5.93908	3.35496	5.05344	5.55662	6.40863	5.43022	3.7336	7.32472	4.85838
DNAJC7	Q99615	DnaJ homolog subfamily C member 7 OS=Homo sapiens OX=9606 GN=DNAJC7 PE=1 SV=2	494	7	60	NA	NA	NA	NA	8.66082	0.819608	0.646706	0.972183	0.437212	0.5817	1.3872	0.789616	0.635846	0.879914	0.674933	0.972239	0.8539	0.690551	0.772695	1.42797	0.876554	0.592928
UBA5	Q9GZZ9	Ubiquitin-like modifier-activating enzyme 5 OS=Homo sapiens OX=9606 GN=UBA5 PE=1 SV=1	404	6	68	NA	NA	NA	NA	1.13186	0.99266	1.12645	0.955858	1.01942	0.674614	1.10064	0.859973	1.29494	0.952625	1.57565	0.971269	1.36077	1.09131	0.933677	0.901539	0.81675	0.7918
PODXL	B7ZKQ8	Podocalyxin OS=Homo sapiens OX=9606 GN=PODXL PE=2 SV=1	560	7	45	NA	NA	NA	NA	0.151129	0.162746	0.146376	0.135096	0.0356541	0.026375	9.82991	5.44768	0	0	6.50802	5.43655	0	0	0	8.64401	4.30581	0
RABEP1	Q15276	Rab GTPase-binding effector protein 1 OS=Homo sapiens OX=9606 GN=RABEP1 PE=1 SV=2	862	9	63	NA	NA	NA	NA	0.488012	0.357387	0.814417	0.517777	0.513419	0.537776	1.03003	0.840251	0.575039	0.708437	0.862508	0.88043	0.54132	0.635215	0.514981	1.13726	0.598952	0.494515
ANK2	Q01484	Ankyrin-2 OS=Homo sapiens OX=9606 GN=ANK2 PE=1 SV=4	3957	8	52	NA	NA	NA	NA	1.65087	1.25788	2.03482	1.04934	1.86436	2.30275	1.12954	1.02107	0.784883	0.963392	0.772258	1.13624	0.864323	1.48366	0.986646	1.20499	1.03271	1.63269
FKBP11	Q9NYL4	Peptidyl-prolyl cis-trans isomerase FKBP11 OS=Homo sapiens OX=9606 GN=FKBP11 PE=1 SV=1	201	3	54	NA	NA	NA	NA	1.78388	2.55126	0.776461	1.37818	1.7107	2.34852	1.11738	2.51592	2.54924	0.972046	0.798107	3.29576	2.30726	2.61711	2.90724	0.947258	2.58558	1.38225
PRKG1	Q13976	cGMP-dependent protein kinase 1 OS=Homo sapiens OX=9606 GN=PRKG1 PE=1 SV=3	671	4	55	NA	NA	NA	NA	2.45383	2.23199	2.46851	1.97861	2.17131	2.41676	0.0742809	0.0799611	1.36419	1.03513	0.261962	0.118804	1.31988	1.33726	1.13295	0.0152793	0.0916641	1.23423
ZFR	B2RNR6	Zinc finger RNA binding protein OS=Homo sapiens OX=9606 GN=ZFR PE=2 SV=1	1074	9	44	NA	NA	NA	NA	0.210379	0.204381	0.360694	0.250806	0.142944	0.124601	0.829748	0.437099	0.461385	0.67555	1.92664	0.556564	0.462447	0.469137	0.549958	0.972951	0.503806	0.604205
SYNC	Q9H7C4	Syncoilin OS=Homo sapiens OX=9606 GN=SYNC PE=1 SV=3	482	10	41	NA	NA	NA	NA	1.7986	2.34205	1.59965	2.1415	1.39311	1.16257	0.199912	0.18462	0.573051	0.477779	0.142008	0.17145	0.704675	0.461377	0.424689	0.207946	0.163537	0.502206
DYNC1LI1	Q9Y6G9	Cytoplasmic dynein 1 light intermediate chain 1 OS=Homo sapiens OX=9606 GN=DYNC1LI1 PE=1 SV=3	523	7	81	NA	NA	NA	NA	1.45882	1.32853	1.14094	1.10971	1.15683	0.828532	0.681754	0.584956	0.826074	0.742416	0.444937	0.526547	1.26272	0.822456	0.625212	0.7574	0.536444	0.757885
RSL1D1	O76021	Ribosomal L1 domain-containing protein 1 OS=Homo sapiens OX=9606 GN=RSL1D1 PE=1 SV=3	490	8	39	NA	NA	NA	NA	0.491748	0.51319	0.795443	0.549271	0.358085	0.354379	0.937954	0.675305	0.488341	0.818372	3.88534	0.688115	0.519682	0.398705	0.833766	1.12063	0.521968	0.750744
STRBP	Q96SI9	Spermatid perinuclear RNA-binding protein OS=Homo sapiens OX=9606 GN=STRBP PE=1 SV=1	672	2	110	NA	NA	NA	NA	0	0	0	0.0230053	0.0121417	0	0.210478	0.21017	0.0767153	0	0.289497	0.255768	0	0	0	0.100348	0.194223	0
GPS1	Q13098	COP9 signalosome complex subunit 1 OS=Homo sapiens OX=9606 GN=GPS1 PE=1 SV=4	491	8	91	NA	NA	NA	NA	2.14401	1.73687	2.22862	1.98323	2.54657	2.22365	2.12388	2.31212	2.24124	2.5722	1.4991	2.2783	2.1521	2.19691	2.09405	2.25478	2.92242	2.14986
ACTL6A	O96019	Actin-like protein 6A OS=Homo sapiens OX=9606 GN=ACTL6A PE=1 SV=1	429	9	62	NA	NA	NA	NA	0.901993	0.901731	1.15402	0.81443	0.949891	0.895319	2.70625	1.80731	1.34385	1.94933	1.75339	1.92276	1.43022	1.23804	1.78475	2.37023	1.6249	2.10032
MXRA7	P84157	Matrix-remodeling-associated protein 7 OS=Homo sapiens OX=9606 GN=MXRA7 PE=1 SV=1	204	4	93	NA	NA	NA	NA	7.42225	8.12773	7.92757	7.63495	8.91703	5.0919	1.13179	1.24744	1.15138	0.92684	0.896263	1.27824	0.691246	0.93905	0.592713	1.27173	0.999703	0.354081
RAB10	P61026	Ras-related protein Rab-10 OS=Homo sapiens OX=9606 GN=RAB10 PE=1 SV=1	200	6	138	NA	NA	NA	NA	8.21075	10.992	10.7372	8.70423	10.8236	11.8004	4.73427	5.14774	5.13815	5.18604	3.84647	5.50363	5.17533	5.33058	5.07801	4.53985	4.9155	4.83501
BZW2	A0A024RA42	Basic leucine zipper and W2 domains 2, isoform CRA_a OS=Homo sapiens OX=9606 GN=BZW2 PE=4 SV=1	419	6	101	NA	NA	NA	NA	1.16869	1.14414	0.957898	1.05817	0.930334	0.911296	2.1645	2.2134	1.98199	1.75705	1.78711	2.2585	2.27711	2.22725	2.22115	1.87301	2.08324	1.84652
UFD1	Q92890	Ubiquitin recognition factor in ER-associated degradation protein 1 OS=Homo sapiens OX=9606 GN=UFD1 PE=1 SV=3	307	7	85	NA	NA	NA	NA	0.858831	0.791936	1.08803	0.94219	1.06291	0.912504	1.17507	0.978069	1.85987	1.73027	1.27905	1.15518	2.17895	1.59483	1.64175	1.41568	1.16261	1.42867
PPP1R12C	Q9BZL4	Protein phosphatase 1 regulatory subunit 12C OS=Homo sapiens OX=9606 GN=PPP1R12C PE=1 SV=1	782	10	70	NA	NA	NA	NA	0.807377	0.796652	0.590541	0.662626	0.815464	0.627608	0.699848	0.625211	0.862217	0.979623	0.348839	0.47582	0.889986	0.763787	0.939093	0.498359	0.624499	1.02023
IGF2R	P11717	Cation-independent mannose-6-phosphate receptor OS=Homo sapiens OX=9606 GN=IGF2R PE=1 SV=3	2491	11	87	NA	NA	NA	NA	2.04746	1.14591	1.08856	0.980143	1.75566	1.04246	1.15775	0.933118	1.52722	1.28004	1.96785	1.01385	1.59007	1.41243	1.31581	1.06639	0.998026	1.27058
FLT1	L7RSL3	Fms-related tyrosine kinase 1 (Vascular endothelial growth factor/vascular permeability factor receptor) OS=Homo sapiens OX=9606 GN=FLT1 PE=3 SV=1	1338	8	71	NA	NA	NA	NA	0.256856	0.166448	0.182903	0.157169	0.217247	0.115397	4.8718	4.06558	3.41044	0.634141	5.2896	4.11948	1.93698	3.55785	1.03645	5.09277	3.53527	0.89561
RAB3GAP1	B9A6J2	RAB3 GTPase activating protein subunit 1 OS=Homo sapiens OX=9606 GN=RAB3GAP1 PE=2 SV=1	981	10	70	NA	NA	NA	NA	1.72608	1.53868	1.55868	1.62439	1.76126	1.32637	1.37174	1.21397	1.44034	1.32516	1.39948	1.38583	1.56058	1.77213	1.1861	1.30978	1.35213	1.81935
GOT2	A0A024R6W0	Aspartate aminotransferase OS=Homo sapiens OX=9606 GN=GOT2 PE=4 SV=1	430	7	87	NA	NA	NA	NA	3.07877	5.72196	3.8056	5.32668	3.47365	5.24684	4.7286	4.18279	3.64603	4.24392	2.99581	4.17645	3.39625	3.5683	4.64828	4.24871	4.54308	4.56783
ASAP1	Q9ULH1	Arf-GAP with SH3 domain, ANK repeat and PH domain-containing protein 1 OS=Homo sapiens OX=9606 GN=ASAP1 PE=1 SV=4	1129	9	37	NA	NA	NA	NA	1.02797	0.715037	0.680169	0.615153	0.87066	0.335831	2.32209	2.34382	0.269692	0.399082	0.96527	1.77	0.269018	0.318372	0.403368	1.13157	1.44922	0.444201
RAB3GAP2	Q9H2M9	Rab3 GTPase-activating protein non-catalytic subunit OS=Homo sapiens OX=9606 GN=RAB3GAP2 PE=1 SV=1	1393	12	63	NA	NA	NA	NA	1.551	1.90778	1.20988	1.48501	1.26725	1.41305	1.32344	1.22954	1.16243	1.14237	1.11439	1.39303	1.54989	1.37589	0.998767	1.53186	1.09424	1.00876
B2R4D5	B2R4D5	Actin-related protein 2/3 complex subunit 3 OS=Homo sapiens OX=9606 PE=2 SV=1	178	4	82	NA	NA	NA	NA	4.62144	4.04161	3.24087	3.3653	5.85605	5.08177	3.13417	2.54339	6.80163	6.69298	4.0313	2.41496	7.86784	7.42951	5.5453	2.92249	2.7512	5.91225
HIST1H4L	B2R4R0	Histone H4 OS=Homo sapiens OX=9606 GN=HIST1H4L PE=2 SV=1	103	6	157	NA	NA	NA	NA	16.8578	23.5905	27.2512	16.8796	16.6311	23.928	38.5165	25.5282	29.0646	45.027	427.898	38.5476	26.4047	35.8582	56.4495	43.7634	19.917	44.4008
BLMH	Q13867	Bleomycin hydrolase OS=Homo sapiens OX=9606 GN=BLMH PE=1 SV=1	455	10	52	NA	NA	NA	NA	2.44024	1.88762	3.21072	2.55616	1.67426	1.64942	2.08292	1.91439	1.13356	1.43886	1.3699	2.24207	1.1184	1.02886	1.43673	1.98056	1.63112	1.65483
AMPD2	A0A024R098	AMP deaminase OS=Homo sapiens OX=9606 GN=AMPD2 PE=3 SV=1	879	9	56	NA	NA	NA	NA	1.70059	1.6947	1.61258	1.81068	1.4253	1.21547	2.94124	4.07954	2.00582	1.96444	2.42316	4.10035	2.42232	2.53549	2.11549	2.84379	3.87542	2.15612
PRPF6	O94906	Pre-mRNA-processing factor 6 OS=Homo sapiens OX=9606 GN=PRPF6 PE=1 SV=1	941	9	65	NA	NA	NA	NA	0.277845	0.278512	0.42849	0.432914	0.216845	0.177054	1.02364	0.821664	0.735464	0.850741	1.23799	0.89873	0.80466	0.767419	0.939622	1.0903	0.809598	0.877223
RAP2C	Q9Y3L5	Ras-related protein Rap-2c OS=Homo sapiens OX=9606 GN=RAP2C PE=1 SV=1	183	3	76	NA	NA	NA	NA	1.51659	1.5191	2.50541	1.59605	1.47942	1.72932	3.63675	2.92314	1.57216	1.57395	3.43965	3.23672	1.46353	1.81077	1.78368	3.53377	2.9428	1.7915
AIDA	Q96BJ3	Axin interactor, dorsalization-associated protein OS=Homo sapiens OX=9606 GN=AIDA PE=1 SV=1	306	8	66	NA	NA	NA	NA	1.35855	1.40871	1.78185	1.38571	1.85998	1.81163	0.80533	0.626263	0.90033	1.17002	0.494085	0.667922	1.00826	0.987898	0.959539	0.753667	0.66604	1.09547
RANBP3	Q9H6Z4	Ran-binding protein 3 OS=Homo sapiens OX=9606 GN=RANBP3 PE=1 SV=1	567	6	65	NA	NA	NA	NA	0.365873	0.355741	0.54708	0.487484	0.221832	0.229176	0.82759	1.38043	0.578918	0.774906	0.650716	0.993517	0.639773	0.628829	0.755914	0.799818	0.630142	0.737694
CPQ	Q9Y646	Carboxypeptidase Q OS=Homo sapiens OX=9606 GN=CPQ PE=1 SV=1	472	6	55	NA	NA	NA	NA	1.64152	0.727615	2.761	0.865952	2.10488	1.26847	0.924639	0.931797	1.22418	1.95852	0.538412	1.06622	1.41078	1.11217	1.66439	0.896239	0.942471	2.03473
IFITM2	Q6IBB0	IFITM2 protein OS=Homo sapiens OX=9606 GN=IFITM2 PE=2 SV=1	132	2	63	NA	NA	NA	NA	13.7182	13.1159	11.4224	10.133	19.7966	25.801	7.71899	6.83904	3.55407	3.22493	10.7091	7.82215	3.34586	3.24181	3.52451	9.04237	7.01534	4.23348
AKR7A2	O43488	Aflatoxin B1 aldehyde reductase member 2 OS=Homo sapiens OX=9606 GN=AKR7A2 PE=1 SV=3	359	8	92	NA	NA	NA	NA	4.95534	4.51053	5.11741	4.67471	4.40254	4.37857	6.09712	5.73461	3.53988	3.7074	5.09158	6.13497	3.59726	3.56255	3.52916	6.40155	5.78621	4.18654
LSM2	Q9Y333	U6 snRNA-associated Sm-like protein LSm2 OS=Homo sapiens OX=9606 GN=LSM2 PE=1 SV=1	95	4	53	NA	NA	NA	NA	0.888244	0.838486	1.42406	1.06069	1.03966	1.29494	1.52626	1.53108	1.48585	2.01726	2.22952	1.1803	1.6398	1.53645	2.00247	1.25331	1.08442	1.93389
MAP2K1	Q02750	Dual specificity mitogen-activated protein kinase kinase 1 OS=Homo sapiens OX=9606 GN=MAP2K1 PE=1 SV=2	393	3	52	NA	NA	NA	NA	1.65899	1.28256	0.97402	0.899745	1.1006	0.657894	0.276322	0.349632	0.726378	0.545676	0.242181	0.454194	0.780216	0.382719	0.832645	1.15542	0.280088	0.463469
MTAP	B4DUC8	S-methyl-5'-thioadenosine phosphorylase OS=Homo sapiens OX=9606 GN=MTAP PE=1 SV=1	300	7	86	NA	NA	NA	NA	0.835313	0.7778	0.934878	0.818593	1.21063	1.07508	0.608252	0.63586	1.11081	1.2222	1.01411	0.632959	1.22621	1.59663	1.80888	0.473516	0.504236	1.35602
GAPVD1	A0A024R8A2	GTPase activating protein and VPS9 domains 1, isoform CRA_d OS=Homo sapiens OX=9606 GN=GAPVD1 PE=4 SV=1	1487	10	46	NA	NA	NA	NA	0.925589	1.011	0.83501	1.04226	0.328231	0.494686	0.896993	0.681185	1.34618	1.00465	0.60516	0.78417	0.920044	0.754892	1.13022	0.786301	1.73343	0.853155
PSME3	A0A024R203	Proteasome (Prosome, macropain) activator subunit 3 (PA28 gamma Ki), isoform CRA_a OS=Homo sapiens OX=9606 GN=PSME3 PE=4 SV=1	265	6	74	NA	NA	NA	NA	1.97172	1.84004	2.16783	2.70905	1.35828	1.45592	1.92405	1.89495	1.85592	2.61448	1.97724	1.64387	2.17578	1.36189	2.32431	1.9267	1.50577	2.57394
SH3KBP1	Q96B97	SH3 domain-containing kinase-binding protein 1 OS=Homo sapiens OX=9606 GN=SH3KBP1 PE=1 SV=2	665	9	43	NA	NA	NA	NA	1.69553	2.30392	1.71705	1.62616	1.32992	1.66212	0.266639	0.18961	1.32302	1.51872	0.381899	0.275136	1.54373	1.40474	1.5122	0.357217	0.258952	1.42636
A8K9B9	A8K9B9	cDNA FLJ77391, highly similar to Homo sapiens EH-domain containing 4 (EHD4), mRNA OS=Homo sapiens OX=9606 PE=2 SV=1	541	5	87	NA	NA	NA	NA	0.45987	0.487238	0.317813	0.417534	0.397261	0.435107	0.42826	0.630321	0.568406	0.50137	0.405781	0.684748	0.687013	0.542362	0.564245	0.557681	0.885454	0.514751
TST	Q16762	Thiosulfate sulfurtransferase OS=Homo sapiens OX=9606 GN=TST PE=1 SV=4	297	6	59	NA	NA	NA	NA	2.67367	5.02588	5.22094	9.79807	2.28474	3.1515	1.81172	3.5179	1.1704	2.80275	1.88489	3.58834	2.02415	2.22287	2.97292	2.51675	3.22128	2.8475
SPCS2	E9PI68	Signal peptidase complex subunit 2 OS=Homo sapiens OX=9606 GN=SPCS2 PE=1 SV=1	257	5	81	NA	NA	NA	NA	2.47184	3.43733	2.87206	2.88571	3.60516	3.8207	2.92477	2.80149	3.87093	3.5493	2.39472	2.91663	4.30886	4.40818	3.59754	2.62252	3.03872	3.83984
MMP2	A0A024R6R4	Matrix metallopeptidase 2 (Gelatinase A, 72kDa gelatinase, 72kDa type IV collagenase), isoform CRA_a OS=Homo sapiens OX=9606 GN=MMP2 PE=3 SV=1	660	8	52	NA	NA	NA	NA	0.509033	0.6548	1.02578	1.4545	2.05818	1.80647	0.650142	1.66938	3.55131	1.87818	2.82115	2.52177	2.0667	1.07371	2.15355	0.463987	1.70603	0.711497
DDAH2	O95865	N(G),N(G)-dimethylarginine dimethylaminohydrolase 2 OS=Homo sapiens OX=9606 GN=DDAH2 PE=1 SV=1	285	6	103	NA	NA	NA	NA	3.43892	2.39282	6.28874	3.44299	3.34861	2.6407	2.19712	1.95841	2.97866	3.04689	1.56029	1.92727	3.47231	3.2279	2.92055	2.10662	2.14785	3.08014
PPP1R21	Q6ZMI0	Protein phosphatase 1 regulatory subunit 21 OS=Homo sapiens OX=9606 GN=PPP1R21 PE=1 SV=1	780	7	49	NA	NA	NA	NA	0.298711	0.294131	0.379963	0.347912	0.308912	0.346445	0.436031	0.320743	0.33044	0.81464	0.161049	0.405353	0.578793	0.648999	0.758663	0.242251	0.324068	0.780282
ADPGK	Q9BRR6	ADP-dependent glucokinase OS=Homo sapiens OX=9606 GN=ADPGK PE=1 SV=1	497	6	67	NA	NA	NA	NA	0.699688	1.4963	0.917328	1.19289	1.0867	1.27889	1.93813	2.13595	1.41723	1.2508	1.90275	3.01398	1.30217	1.28968	1.97157	3.92949	3.12337	1.11897
GPC4	O75487	Glypican-4 OS=Homo sapiens OX=9606 GN=GPC4 PE=1 SV=4	556	3	58	NA	NA	NA	NA	0.357526	0.257867	0.083057	0.434107	0.114205	0.0824117	0.104047	0.279361	1.60657	1.29243	0.0972419	0.243165	1.71535	1.42709	0.991752	0.0984271	0.254224	1.24149
STT3A	P46977	Dolichyl-diphosphooligosaccharide--protein glycosyltransferase subunit STT3A OS=Homo sapiens OX=9606 GN=STT3A PE=1 SV=2	705	9	131	NA	NA	NA	NA	6.59018	7.39284	5.82455	8.17818	6.39285	7.61661	6.65352	9.23613	6.01236	5.87972	5.24529	10.0688	6.43869	6.50879	6.00521	6.81126	8.93687	6.23686
PPP3R1	D3YTA9	Calcineurin subunit B type 1 OS=Homo sapiens OX=9606 GN=PPP3R1 PE=1 SV=1	189	7	68	NA	NA	NA	NA	2.74995	2.24912	2.18761	2.23286	2.42847	1.60058	3.23924	2.06827	3.34393	1.90716	2.69605	2.26892	3.43746	3.00836	0.645494	3.06663	1.87984	1.70604
RPS18	P62269	40S ribosomal protein S18 OS=Homo sapiens OX=9606 GN=RPS18 PE=1 SV=3	152	8	140	NA	NA	NA	NA	21.3612	21.4998	19.1652	18.5011	18.5801	19.4742	23.4665	22.152	18.7119	22.4715	15.5687	22.3526	21.483	20.2629	21.1023	24.5941	21.6444	25.6739
MAVS	Q7Z434	Mitochondrial antiviral-signaling protein OS=Homo sapiens OX=9606 GN=MAVS PE=1 SV=2	540	8	87	NA	NA	NA	NA	1.2267	2.05051	1.28404	1.54667	0.842058	0.875053	0.997808	0.974157	0.876671	1.17975	0.815783	1.19912	0.829058	0.767591	0.59724	1.12055	0.837256	0.83736
SMTN	A0A087X1R1	Smoothelin OS=Homo sapiens OX=9606 GN=SMTN PE=1 SV=1	1002	10	36	NA	NA	NA	NA	1.87832	2.03266	0.949674	1.73812	1.81717	1.65378	0.891014	1.01572	2.85566	2.18169	0.805957	0.970776	3.6069	3.87792	1.6883	0.894902	0.786234	1.93455
SLC38A2	A0A024R0W3	Solute carrier family 38, member 2, isoform CRA_b OS=Homo sapiens OX=9606 GN=SLC38A2 PE=4 SV=1	506	4	29	NA	NA	NA	NA	1.56363	2.10301	1.09884	2.15315	2.30306	1.76007	0.236897	0.204467	0.33009	0.41675	0.21186	0.262362	0.564679	0.392862	0.500189	0.272438	0.276055	0.362096
MIF	I4AY87	Macrophage migration inhibitory factor (Fragment) OS=Homo sapiens OX=9606 GN=MIF PE=1 SV=1	115	3	104	NA	NA	NA	NA	16.7178	11.5328	7.46506	10.775	3.00493	4.24512	9.68925	8.41622	12.3295	11.5883	7.37097	8.60892	14.0586	13.2242	9.97294	8.83066	8.60574	11.0106
NEK7	A0A024R964	NIMA (Never in mitosis gene a)-related kinase 7, isoform CRA_a OS=Homo sapiens OX=9606 GN=NEK7 PE=3 SV=1	302	7	68	NA	NA	NA	NA	6.06237	4.18635	3.63741	2.9525	2.80642	0.936903	1.05841	1.20114	2.79781	1.18479	1.074	1.4104	2.93083	3.19779	1.62818	1.23502	1.00817	1.18231
EIF3K	Q9UBQ5	Eukaryotic translation initiation factor 3 subunit K OS=Homo sapiens OX=9606 GN=EIF3K PE=1 SV=1	218	7	49	NA	NA	NA	NA	3.96574	3.63981	3.79239	3.674	2.86598	2.75253	4.04758	5.09588	3.51579	3.6783	4.83269	3.88398	3.83835	3.73686	3.48846	4.28148	5.21482	3.68378
CIRBP	Q14011	Cold-inducible RNA-binding protein OS=Homo sapiens OX=9606 GN=CIRBP PE=1 SV=1	172	4	70	NA	NA	NA	NA	3.24158	1.84031	4.10912	2.91386	1.94395	1.45218	9.36358	8.54631	5.08076	5.25561	8.30597	8.81912	5.83618	5.60741	4.4082	8.99661	8.04674	5.23831
G3BP2	A0A024RDE5	Ras-GTPase activating protein SH3 domain-binding protein 2, isoform CRA_a OS=Homo sapiens OX=9606 GN=G3BP2 PE=4 SV=1	482	7	75	NA	NA	NA	NA	3.01707	2.51108	1.79488	2.36729	1.52641	1.13719	2.09291	2.1674	3.01703	3.10251	2.15752	1.93105	3.08216	2.50387	2.96849	2.13272	1.53603	3.63147
DAZAP1	A0A0S2Z569	DAZ associated protein 1 isoform 1 (Fragment) OS=Homo sapiens OX=9606 GN=DAZAP1 PE=2 SV=1	407	6	65	NA	NA	NA	NA	0.855397	0.786094	0.973346	1.01955	0.217823	0.360682	1.68042	1.08473	0.782752	1.10112	2.31331	1.25421	1.2091	0.915509	1.33037	1.67227	1.05296	1.13929
PLEKHO2	Q8TD55	Pleckstrin homology domain-containing family O member 2 OS=Homo sapiens OX=9606 GN=PLEKHO2 PE=1 SV=1	490	6	36	NA	NA	NA	NA	0.808532	0.826819	1.43156	0.753705	1.38563	1.00187	0.333442	0.776065	0.714482	0.942574	0.405826	0.669529	0.537976	1.02474	1.45439	0.628637	0.786328	1.17591
ITSN1	A0A2X0TVY8	ITSN1 (Fragment) OS=Homo sapiens OX=9606 GN=ITSN1 PE=4 SV=1	1723	9	55	NA	NA	NA	NA	0.90161	1.20259	1.34166	1.35378	0.936632	1.07974	0.801683	0.712193	0.385925	0.685077	0.574497	0.84397	0.432738	0.419419	0.6203	0.881341	0.798276	0.708294
MARCKSL1	P49006	MARCKS-related protein OS=Homo sapiens OX=9606 GN=MARCKSL1 PE=1 SV=2	195	5	83	NA	NA	NA	NA	0.363765	0.479795	1.27484	0.682167	1.07279	2.07812	3.18469	2.19158	4.86942	4.57093	2.36492	2.07597	5.89298	6.74165	4.19759	3.5643	2.04206	5.065
SNX18	Q96RF0	Sorting nexin-18 OS=Homo sapiens OX=9606 GN=SNX18 PE=1 SV=2	628	8	47	NA	NA	NA	NA	3.14791	3.31023	3.76081	3.83202	3.82882	2.45763	0.153002	0.163531	1.77227	2.33714	0.0864521	0.190553	1.90349	1.73691	1.93693	0.250443	0.208149	2.25535
PC	P11498	Pyruvate carboxylase, mitochondrial OS=Homo sapiens OX=9606 GN=PC PE=1 SV=2	1178	8	23	NA	NA	NA	NA	0.228043	0.464266	0.323546	0.621335	0.296755	0.432566	3.57249	2.33556	0.217497	1.03235	2.31018	2.62798	0.449591	0.799685	0.695275	2.47773	2.21122	0.477577
HMGA2	P52926	High mobility group protein HMGI-C OS=Homo sapiens OX=9606 GN=HMGA2 PE=1 SV=1	109	6	79	NA	NA	NA	NA	0.77235	0.70231	0.535992	0.404187	0.343207	0.202392	2.75739	2.05918	19.4242	35.6025	9.33964	2.60809	14.7926	19.9751	20.5388	4.05695	1.49012	20.7237
LACTB	P83111	Serine beta-lactamase-like protein LACTB, mitochondrial OS=Homo sapiens OX=9606 GN=LACTB PE=1 SV=2	547	9	53	NA	NA	NA	NA	1.72018	2.08481	1.91628	1.86101	2.36526	2.54728	0.321092	0.304747	0.406583	0.541291	0.141373	0.286468	0.560889	0.507626	0.52514	0.23093	0.300721	0.652634
LRRC16A	B2RTQ5	LRRC16A protein OS=Homo sapiens OX=9606 GN=LRRC16A PE=2 SV=1	1365	9	32	NA	NA	NA	NA	0.697456	1.45648	1.08193	1.77215	0.574457	0.792603	0.499892	0.360061	0	0	0.208867	0.400549	0.0144516	0.0403704	0	0.261857	0.322498	0
CYCS	G4XXL9	Cytochrome c OS=Homo sapiens OX=9606 GN=CYCS PE=3 SV=1	105	4	67	NA	NA	NA	NA	3.6025	5.39078	3.63412	4.68247	3.78889	7.40108	3.498	5.32106	3.23546	3.99416	2.71671	3.74819	3.90876	2.88049	4.05139	3.52274	3.8295	3.78875
A0A140VJP2	A0A140VJP2	Methionine adenosyltransferase 2 subunit beta OS=Homo sapiens OX=9606 PE=2 SV=1	334	7	67	NA	NA	NA	NA	1.65434	1.53615	1.45757	1.32572	1.07389	1.29083	1.93753	3.86228	1.19618	1.86227	2.70778	3.02519	1.73112	1.09195	1.79041	2.32334	3.46571	1.68645
TCEA1	A0A1W2PPZ5	Transcription elongation factor A protein 1 OS=Homo sapiens OX=9606 GN=TCEA1 PE=1 SV=1	301	9	59	NA	NA	NA	NA	1.73	0.645517	2.81766	1.26294	0.823653	0.485379	3.76863	1.57014	0.799469	1.10399	3.18864	1.74474	1.05743	0.741659	0.993181	4.11301	1.66115	0.74354
AP2M1	E9PFW3	AP-2 complex subunit mu OS=Homo sapiens OX=9606 GN=AP2M1 PE=1 SV=1	460	9	78	NA	NA	NA	NA	4.79771	5.0664	5.27766	4.89861	5.25125	4.53285	3.1403	3.40962	4.04265	5.43243	2.97775	3.38962	4.04338	4.48866	4.24719	3.06655	3.14535	4.4378
A8K2X4	A8K2X4	cDNA FLJ75401, highly similar to Homo sapiens endoglin (Osler-Rendu-Weber syndrome 1), mRNA OS=Homo sapiens OX=9606 PE=2 SV=1	658	9	41	NA	NA	NA	NA	7.33756	11.47	3.11061	3.46714	7.58427	5.98899	0.0416664	0.0828218	0.0859992	0.549441	0.0378152	0.111106	0.260683	0.151875	0.539056	0.0565111	0.00956255	0.433114
PLAT	B8ZX62	Plasminogen activator OS=Homo sapiens OX=9606 GN=PLAT PE=2 SV=1	562	8	27	NA	NA	NA	NA	1.70835	3.04163	2.55826	3.86459	0.899257	0.80425	0.119114	0.112921	0.0916882	0.170151	0.0623092	0.0882902	0.119002	0.0820267	1.62392	0.0778228	0.0846193	0.212046
TIAL1	Q01085	Nucleolysin TIAR OS=Homo sapiens OX=9606 GN=TIAL1 PE=1 SV=1	375	5	73	NA	NA	NA	NA	1.2069	1.1895	1.64269	1.29098	0.797292	0.789985	1.84866	1.39582	1.85613	2.13944	1.98017	1.57733	1.80139	2.03947	1.42944	1.75202	1.28801	2.97307
A8K566	A8K566	cDNA FLJ78246, highly similar to Homo sapiens splicing factor 3a, subunit 3, 60kDa (SF3A3), mRNA OS=Homo sapiens OX=9606 PE=2 SV=1	501	6	53	NA	NA	NA	NA	0.751718	0.71279	0.962114	0.816583	0.360954	0.509698	2.34611	1.68553	1.39394	1.83364	2.91587	1.60751	1.65885	1.53746	1.82319	2.33843	1.68473	1.80126
NOP2	P46087	Probable 28S rRNA (cytosine(4447)-C(5))-methyltransferase OS=Homo sapiens OX=9606 GN=NOP2 PE=1 SV=2	812	8	40	NA	NA	NA	NA	0.433471	0.612597	0.265906	0.432524	0.144374	0.239779	0.60613	0.24656	0.497132	0.725785	3.05603	0.270924	0.640411	0.438583	1.21428	0.92515	0.326376	0.889306
A0A140VKA9	A0A140VKA9	Testis secretory sperm-binding protein Li 236P OS=Homo sapiens OX=9606 PE=2 SV=1	244	5	56	NA	NA	NA	NA	1.38179	1.28097	1.33858	1.21668	2.07745	1.91978	1.3516	1.3289	0.834181	0.74484	0.977634	1.52792	0.945102	0.829301	0.835402	1.50462	1.32237	0.760853
RECQL	P46063	ATP-dependent DNA helicase Q1 OS=Homo sapiens OX=9606 GN=RECQL PE=1 SV=3	649	9	41	NA	NA	NA	NA	1.4748	1.55016	1.71043	1.8396	1.12759	1.74865	0.877816	0.920019	0.979637	1.3492	0.72921	1.03294	0.913068	1.08511	0.99572	1.00982	0.815964	1.119
MPP6	Q9NZW5	MAGUK p55 subfamily member 6 OS=Homo sapiens OX=9606 GN=MPP6 PE=1 SV=2	540	9	38	NA	NA	NA	NA	0.502114	0.459273	0.607987	0.479926	0.469943	0.565397	2.52259	2.02673	0.531876	1.4208	1.94035	2.04336	0.579741	0.589047	1.61511	2.77284	1.93267	1.53338
B2RDD7	B2RDD7	Protein arginine N-methyltransferase 5 OS=Homo sapiens OX=9606 PE=2 SV=1	637	8	67	NA	NA	NA	NA	1.61286	1.48562	1.62748	1.65674	1.03906	0.903554	1.78443	1.64071	1.60571	1.22071	2.47013	1.97465	1.62122	1.28442	0.82491	2.93274	1.88423	1.31226
CRYZ	Q08257	Quinone oxidoreductase OS=Homo sapiens OX=9606 GN=CRYZ PE=1 SV=1	329	8	58	NA	NA	NA	NA	3.38918	4.43352	1.80826	1.69824	1.49	1.65278	6.24476	6.25312	3.4192	3.50313	5.56007	5.36468	3.2204	3.66907	4.10361	4.78744	6.41882	3.95183
AIP	B7SBB1	Peptidylprolyl isomerase OS=Homo sapiens OX=9606 GN=AIP PE=4 SV=1	329	7	57	NA	NA	NA	NA	1.65001	1.13314	1.72949	1.63012	1.44635	1.38103	1.79721	1.47881	0.9294	1.11233	1.43729	1.62766	1.59463	1	1.61179	1.77284	1.47622	1.1723
SMARCC2	F8VXC8	SWI/SNF complex subunit SMARCC2 OS=Homo sapiens OX=9606 GN=SMARCC2 PE=1 SV=1	1245	5	60	NA	NA	NA	NA	0.20083	0.155962	0.366852	0.241477	0.21069	0.094886	1.02437	0.748512	0.28595	0.409672	0.76752	0.738619	0.460163	0.327276	0.359812	1.07551	0.532472	0.389548
ITPA	A0A0S2Z3W7	Nucleotide diphosphatase (Fragment) OS=Homo sapiens OX=9606 GN=ITPA PE=2 SV=1	194	7	33	NA	NA	NA	NA	1.31709	1.51783	1.70131	2.39388	0.475085	0.385907	0.671458	0.798803	0.397819	0.617091	0.463136	0.759442	0.505214	0.461618	0.530528	0.680416	0.627596	0.655542
SLC25A5	Q6NVC0	SLC25A5 protein (Fragment) OS=Homo sapiens OX=9606 GN=SLC25A5 PE=2 SV=1	323	3	106	NA	NA	NA	NA	2.95828	4.04788	3.89808	4.1464	3.32193	4.42146	2.07019	1.68313	1.88926	2.4772	2.667	1.71652	2.51198	2.11931	2.71557	2.01404	1.72901	2.52322
B2RDF5	B2RDF5	cDNA, FLJ96587, highly similar to Homo sapiens SUMO-1 activating enzyme subunit 2 (UBA2), mRNA OS=Homo sapiens OX=9606 PE=2 SV=1	640	10	70	NA	NA	NA	NA	1.70256	1.29516	2.26418	1.74445	1.64329	1.80908	2.75716	2.2188	1.35161	1.81314	1.90214	2.22343	1.45541	1.54041	1.65205	3.16609	1.82279	1.9163
PARP4	Q9UKK3	Poly [ADP-ribose] polymerase 4 OS=Homo sapiens OX=9606 GN=PARP4 PE=1 SV=3	1724	11	54	NA	NA	NA	NA	1.57543	2.04304	2.50345	2.04272	1.66947	1.89055	0.148001	0.375125	0.596123	0.608039	0.321031	0.285423	0.431672	0.530694	0.666052	0.152009	0.321863	0.598622
GLNC1	A0A1K0GXZ1	Globin C1 OS=Homo sapiens OX=9606 GN=GLNC1 PE=3 SV=1	177	4	117	NA	NA	NA	NA	23.3972	21.2878	16.5015	6.16471	36.9627	32.107	8.80071	20.7708	69.1292	49.5715	14.8292	17.6374	52.0105	73.7653	73.9189	8.55753	19.9508	56.4838
KYAT3	Q6YP21	Kynurenine--oxoglutarate transaminase 3 OS=Homo sapiens OX=9606 GN=KYAT3 PE=1 SV=1	454	7	74	NA	NA	NA	NA	1.35788	1.58578	1.30789	1.32311	0.848878	1.37685	1.48171	1.53591	1.28985	1.46604	1.67909	1.66911	1.25171	1.24843	1.42149	1.60877	1.44872	1.53555
DDRGK1	Q96HY6	DDRGK domain-containing protein 1 OS=Homo sapiens OX=9606 GN=DDRGK1 PE=1 SV=2	314	5	67	NA	NA	NA	NA	0.479201	0.50934	0.493929	0.474112	0.536619	0.463815	0.991959	1.12178	0.657365	0.714116	0.825651	1.06029	0.639228	0.547159	0.623239	0.969389	1.27167	0.575847
SFRS4	A8K644	Splicing factor, arginine/serine-rich 4, isoform CRA_b OS=Homo sapiens OX=9606 GN=SFRS4 PE=2 SV=1	494	3	87	NA	NA	NA	NA	0.329084	0.208018	0.55984	0.257962	0.213422	0.216201	0.787878	0.512709	0.536193	0.853024	0.831263	0.550538	0.761125	0.586208	0.885982	0.845652	0.638983	0.795989
UBE2I	P63279	SUMO-conjugating enzyme UBC9 OS=Homo sapiens OX=9606 GN=UBE2I PE=1 SV=1	158	6	89	NA	NA	NA	NA	3.22317	3.20937	4.38936	4.61585	2.05294	2.44557	5.79088	5.35923	3.73701	4.84024	3.97107	5.94839	3.56873	3.1262	3.95747	8.3147	4.27431	4.52729
TINAGL1	Q9GZM7	Tubulointerstitial nephritis antigen-like OS=Homo sapiens OX=9606 GN=TINAGL1 PE=1 SV=1	467	6	20	NA	NA	NA	NA	0.45033	2.44006	0.0112517	0.0312376	0.339722	0.92083	0.170975	0.507546	0.109935	0.0759939	1.40528	0.169823	0.0541494	0.464365	1.25131	0.125285	0.101817	0.112556
P3H4	Q92791	Endoplasmic reticulum protein SC65 OS=Homo sapiens OX=9606 GN=P3H4 PE=1 SV=1	437	6	71	NA	NA	NA	NA	1.89036	1.81448	1.44605	2.34524	1.42894	1.41197	5.50633	6.0411	3.2695	1.82969	5.66253	6.41558	3.68293	3.80127	1.70855	6.42847	5.91199	0.87775
CCDC47	Q96A33	Coiled-coil domain-containing protein 47 OS=Homo sapiens OX=9606 GN=CCDC47 PE=1 SV=1	483	10	70	NA	NA	NA	NA	2.19852	1.86964	1.91148	2.24444	1.71518	1.7889	1.47822	1.64057	1.23802	1.67421	1.29578	1.80544	1.51847	1.48988	2.1374	1.5035	1.38018	1.50056
FKBP1A	Q0VDC6	Peptidylprolyl isomerase OS=Homo sapiens OX=9606 GN=FKBP1A PE=2 SV=1	145	4	82	NA	NA	NA	NA	4.96576	6.26144	4.70047	4.96627	5.07168	5.90183	2.74581	2.57604	8.67633	5.9077	3.81298	4.04337	5.13101	5.77123	5.19408	4.93244	4.38839	5.02079
PRPSAP1	A0A024R8M4	Phosphoribosyl pyrophosphate synthetase-associated protein 1, isoform CRA_a OS=Homo sapiens OX=9606 GN=PRPSAP1 PE=4 SV=1	356	6	62	NA	NA	NA	NA	0.793899	0.547744	1.05395	0.642993	0.729322	0.917134	0.694075	0.535838	0.34487	0.33708	0.374191	0.382997	0.368921	0.379455	0.357732	0.52336	0.511479	0.375295
CLU	P10909	Clusterin OS=Homo sapiens OX=9606 GN=CLU PE=1 SV=1	449	8	52	NA	NA	NA	NA	0.413066	0.123498	1.04186	0.524246	0.761383	0.650266	2.17738	12.4461	1.30565	0.283845	7.76253	8.20376	0.954315	2.1164	1.37468	1.54677	10.6411	0.302279
C1orf123	Q9NWV4	UPF0587 protein C1orf123 OS=Homo sapiens OX=9606 GN=C1orf123 PE=1 SV=1	160	7	77	NA	NA	NA	NA	2.49254	2.42151	3.09522	3.35851	2.6481	2.8567	3.31413	2.98212	2.24108	3.24084	2.68217	2.82797	2.40691	2.29785	2.79607	3.28564	3.44382	2.98492
ADA	P00813	Adenosine deaminase OS=Homo sapiens OX=9606 GN=ADA PE=1 SV=3	363	8	57	NA	NA	NA	NA	4.11979	3.0498	0.831561	0.496012	5.13798	3.33785	1.50417	1.32229	1.51365	1.63029	1.1998	1.37871	1.49065	1.6338	1.62716	1.50666	1.22701	1.82584
Q59FB9	Q59FB9	Toll interacting protein variant (Fragment) OS=Homo sapiens OX=9606 PE=2 SV=1	352	6	84	NA	NA	NA	NA	2.02285	1.75033	2.9707	2.06012	2.75162	2.6168	1.09343	1.393	1.88849	2.15602	0.874925	1.28087	1.94327	1.75666	2.3139	0.96154	1.18382	2.21259
EHBP1L1	Q8N3D4	EH domain-binding protein 1-like protein 1 OS=Homo sapiens OX=9606 GN=EHBP1L1 PE=1 SV=2	1523	9	16	NA	NA	NA	NA	0.382651	0.411819	0.444406	0.659071	0.147717	0.0444503	0.0787653	0.0675761	0.0455814	0.081823	0.116128	0.0644748	0.0954788	0.110829	0.038311	0.0763528	0.0773295	0.0976955
PACS1	A0A024R5H6	Phosphofurin acidic cluster sorting protein 1, isoform CRA_a OS=Homo sapiens OX=9606 GN=PACS1 PE=4 SV=1	963	8	69	NA	NA	NA	NA	2.9936	2.5629	3.78427	3.07708	2.18232	2.17692	1.99099	2.15501	2.44861	2.61394	1.9353	2.29838	2.81208	2.72124	2.42407	2.06125	2.07421	2.66502
NRBP1	F8W6G1	Nuclear receptor-binding protein OS=Homo sapiens OX=9606 GN=NRBP1 PE=1 SV=1	543	8	75	NA	NA	NA	NA	2.54969	4.48557	1.68368	2.56218	2.22829	1.82477	3.44134	9.09952	2.72857	1.88392	3.83101	7.93832	2.77469	3.05195	4.23358	5.26085	8.66653	2.16476
MOV10	Q9HCE1	Putative helicase MOV-10 OS=Homo sapiens OX=9606 GN=MOV10 PE=1 SV=2	1003	7	44	NA	NA	NA	NA	0.24399	0.237679	0.24108	0.227033	0.143085	0.18018	0.999329	0.920097	0.507918	0.492023	0.866374	1.08796	0.525376	0.490103	0.473955	1.00372	1.0322	0.419801
ARSB	A0A024RAJ9	Arylsulfatase B, isoform CRA_a OS=Homo sapiens OX=9606 GN=ARSB PE=4 SV=1	533	8	76	NA	NA	NA	NA	3.2157	3.78102	3.2305	3.82286	2.86988	2.96155	2.13794	2.47127	2.94651	3.23327	2.6486	1.47299	3.05607	2.95749	3.34433	1.96132	1.21348	3.06352
OLFML3	M1LAK4	Olfactomedin-like 3, isoform CRA_b OS=Homo sapiens OX=9606 GN=OLFML3 PE=4 SV=1	406	8	16	NA	NA	NA	NA	0.0925015	0	0.0613663	0.0233781	0	0.0459055	0.350198	3.4364	0.135593	0	0.308755	2.67183	0.0337499	0.0110555	0.220701	0.119435	3.3522	0.0842756
MXRA8	A0A024R0A0	Matrix-remodelling associated 8, isoform CRA_a OS=Homo sapiens OX=9606 GN=MXRA8 PE=4 SV=1	450	5	31	NA	NA	NA	NA	1.15937	1.75591	1.18996	2.16357	1.56428	1.37138	0.126071	0.355037	0.103222	0.0207214	0.0986397	0.395838	0.0661098	0.0894508	0.0660532	0.149998	0.353716	0.0696446
PRKAR1A	B2R5T5	Protein kinase, cAMP-dependent, regulatory, type I, alpha (Tissue specific extinguisher 1), isoform CRA_a OS=Homo sapiens OX=9606 GN=PRKAR1A PE=2 SV=1	381	7	58	NA	NA	NA	NA	4.8275	4.71144	5.16301	5.29165	4.94384	4.37012	1.95748	2.18017	2.28806	2.8162	1.23131	2.17101	2.66197	2.77602	2.47078	2.0487	3.8444	1.84815
F5	A0A0A0MRJ7	Coagulation factor V OS=Homo sapiens OX=9606 GN=F5 PE=1 SV=1	2229	7	61	NA	NA	NA	NA	1.34437	2.72625	0.477561	0.435233	2.11978	2.89462	0.0899008	0.5062	6.0374	2.55001	0.463466	0.479449	4.65183	6.853	5.68419	0.172858	0.420233	3.60198
LZTFL1	Q9NQ48	Leucine zipper transcription factor-like protein 1 OS=Homo sapiens OX=9606 GN=LZTFL1 PE=1 SV=1	299	8	73	NA	NA	NA	NA	1.46328	1.18374	1.75776	1.3973	0.840363	1.04925	2.22249	2.322	1.10752	1.08667	1.73325	2.31535	1.11486	1.03466	0.999177	2.08387	2.04619	1.00372
CNBP	P62633	Cellular nucleic acid-binding protein OS=Homo sapiens OX=9606 GN=CNBP PE=1 SV=1	177	5	64	NA	NA	NA	NA	2.0246	2.63126	2.2417	2.60433	0.214324	0.269212	6.02625	3.92671	2.38249	2.81317	5.35145	4.4084	2.29511	2.29279	2.44787	5.3506	4.53772	3.04422
AP3M1	Q9Y2T2	AP-3 complex subunit mu-1 OS=Homo sapiens OX=9606 GN=AP3M1 PE=1 SV=1	418	6	26	NA	NA	NA	NA	0.545178	0.702729	0.51087	0.605925	0.574071	0.600695	0.219294	0.399826	0.288179	0.294709	0.132401	0.401583	0.376411	0.319751	0.235012	0.280541	0.313409	0.268377
TAX1BP3	O14907	Tax1-binding protein 3 OS=Homo sapiens OX=9606 GN=TAX1BP3 PE=1 SV=2	124	4	70	NA	NA	NA	NA	4.87162	5.14754	4.96576	5.39033	5.81158	4.54348	2.31741	2.58998	4.82143	4.46016	2.11495	2.97579	5.03013	4.57184	4.41669	2.54653	2.82046	4.79952
SFXN1	Q9H9B4	Sideroflexin-1 OS=Homo sapiens OX=9606 GN=SFXN1 PE=1 SV=4	322	7	90	NA	NA	NA	NA	3.70383	5.99272	4.13134	4.90282	3.82039	6.12535	4.15438	4.74233	3.71831	4.04336	3.68855	5.20275	4.26237	4.2344	4.19169	4.07749	5.05842	4.13192
DNAJC21	Q5F1R6	DnaJ homolog subfamily C member 21 OS=Homo sapiens OX=9606 GN=DNAJC21 PE=1 SV=2	531	6	35	NA	NA	NA	NA	0.169164	0.189854	0.197963	0.188456	0.0464226	0.0271831	1.53795	1.42765	0.242272	0.255172	1.0612	1.23417	0.358267	0.242062	0.344255	1.46617	2.21572	0.266603
DNAJC1	Q96KC8	DnaJ homolog subfamily C member 1 OS=Homo sapiens OX=9606 GN=DNAJC1 PE=1 SV=1	554	9	73	NA	NA	NA	NA	1.49681	1.62432	1.18049	1.95088	1.00023	0.81972	1.56968	2.31779	1.14235	0.816164	1.2505	2.5025	7.5111	1.0248	0.935687	1.74882	2.40737	1.03956
SFRS3	B2R6F3	Splicing factor arginine/serine-rich 3 OS=Homo sapiens OX=9606 GN=SFRS3 PE=2 SV=1	164	5	87	NA	NA	NA	NA	5.59675	2.94436	6.44876	5.09213	3.05176	1.68413	15.6081	10.0916	7.87367	11.9823	16.964	10.0936	9.10324	8.18871	9.11561	14.7409	9.62581	10.2329
ADPRHL2	Q9NX46	Poly(ADP-ribose) glycohydrolase ARH3 OS=Homo sapiens OX=9606 GN=ADPRHL2 PE=1 SV=1	363	5	67	NA	NA	NA	NA	1.15359	1.0604	1.27584	1.14522	0.987934	0.901579	0.992454	0.976028	1.09022	1.46941	0.665798	0.945456	1.40298	1.26998	1.47628	0.937223	1.00351	1.52827
CYB5R1	Q9UHQ9	NADH-cytochrome b5 reductase 1 OS=Homo sapiens OX=9606 GN=CYB5R1 PE=1 SV=1	305	9	78	NA	NA	NA	NA	6.03128	8.54596	4.77535	5.57682	9.7617	9.51042	2.33253	2.26297	4.45701	3.85487	1.92371	2.77007	4.54492	4.18751	3.97981	2.56498	2.64115	3.92219
NUFIP2	Q7Z417	Nuclear fragile X mental retardation-interacting protein 2 OS=Homo sapiens OX=9606 GN=NUFIP2 PE=1 SV=1	695	7	47	NA	NA	NA	NA	0.438309	0.715663	0.331444	0.780797	0.171813	0.19228	0.827291	0.658561	0.395472	0.710679	0.699632	0.702128	0.650164	0.415037	0.71667	0.880442	0.661956	0.738083
Myo6-007	A0A1Y0BRN3	Myosin VI transcript variant 007 OS=Homo sapiens OX=9606 GN=Myo6-007 PE=2 SV=1	1285	10	58	NA	NA	NA	NA	1.66333	1.94807	2.19403	2.31727	1.26355	1.22613	0.216039	0.742951	0.708046	1.01504	0.568702	0.487379	0.705733	0.899474	1.55207	0.196257	0.349703	1.74621
ATP13A1	A0A024R7N2	Cation-transporting ATPase OS=Homo sapiens OX=9606 GN=ATP13A1 PE=3 SV=1	1204	8	69	NA	NA	NA	NA	1.67021	2.12595	1.19771	2.07893	1.57033	1.76628	1.39757	1.48011	1.39022	1.02377	0.930866	1.58215	1.47705	1.67927	1.13707	1.28861	1.25892	1.47297
REXO2	Q9Y3B8	Oligoribonuclease, mitochondrial OS=Homo sapiens OX=9606 GN=REXO2 PE=1 SV=3	237	7	83	NA	NA	NA	NA	6.60302	6.50763	6.84665	6.33598	5.38423	4.2864	6.06621	3.86699	4.41158	6.12796	4.35883	4.20877	5.82193	4.9469	4.86919	5.58671	4.55319	5.5954
GRHPR	U3KQ56	Glyoxylate reductase/hydroxypyruvate reductase OS=Homo sapiens OX=9606 GN=GRHPR PE=1 SV=1	358	6	64	NA	NA	NA	NA	7.25866	6.49265	6.28799	6.59513	6.14463	6.02624	3.85794	3.24769	3.49655	3.5997	4.10701	3.47988	3.43477	3.51357	2.91695	3.57173	3.13671	4.80031
CNPY4	Q8N129	Protein canopy homolog 4 OS=Homo sapiens OX=9606 GN=CNPY4 PE=2 SV=1	248	6	46	NA	NA	NA	NA	0.540354	0.889959	0.630296	1.13845	0.59562	0.763429	0.806341	1.10149	0.432303	0.456181	0.716909	1.08151	0.401431	0.443613	0.41721	0.774564	0.915382	0.4633
DCHS1	Q96JQ0	Protocadherin-16 OS=Homo sapiens OX=9606 GN=DCHS1 PE=1 SV=1	3298	8	18	NA	NA	NA	NA	0.0138308	0	0.482522	0	0.0138617	0	0.722322	0.301814	0.0897067	0.0260577	0.395026	0.369875	0.365618	0	0	0.481302	0.412196	0
RPL22	P35268	60S ribosomal protein L22 OS=Homo sapiens OX=9606 GN=RPL22 PE=1 SV=2	128	4	82	NA	NA	NA	NA	8.52941	10.5139	8.09043	6.69814	9.20589	9.05205	6.46039	8.01604	7.63613	8.87701	4.59969	8.34797	8.09345	9.31392	8.98065	6.91207	6.3891	9.9168
MUT	A0A2S1PH20	Methylmalonyl-CoA mutase variant c.2011A>G OS=Homo sapiens OX=9606 GN=MUT PE=2 SV=1	750	8	66	NA	NA	NA	NA	0.768155	1.34006	1.46955	1.66161	0.523819	0.930504	1.00418	1.01153	2.11389	1.01263	0.564666	1.06458	0.81803	1.21998	1.06635	0.944822	1.15691	0.925844
APOA1BP	B4DP80	NAD(P)H-hydrate epimerase OS=Homo sapiens OX=9606 GN=APOA1BP PE=2 SV=1	307	5	59	NA	NA	NA	NA	1.52295	1.53314	2.18504	1.82554	2.57614	2.44099	4.15647	5.29747	1.12272	2.37077	2.85137	3.07229	1.5203	1.3286	1.00913	3.31726	2.81888	1.28223
NRDC	B1AKJ5	Nardilysin OS=Homo sapiens OX=9606 GN=NRDC PE=1 SV=1	1219	10	39	NA	NA	NA	NA	1.18871	0.988947	0.994973	1.24945	0.883007	0.724778	0.50308	0.525951	0.703451	0.736931	0.412716	0.590056	0.720647	0.697008	0.697053	0.529701	0.584381	0.694435
ADH1B	P00325	Alcohol dehydrogenase 1B OS=Homo sapiens OX=9606 GN=ADH1B PE=1 SV=2	375	9	25	NA	NA	NA	NA	1.35233	4.49493	19.5241	14.7046	2.5291	40.4178	0.0684694	0.0625756	0.0157278	0.0771499	0.0833042	0.420575	0.0395714	0	0.334101	0.896279	0.0871855	0.0597516
VASN	Q6EMK4	Vasorin OS=Homo sapiens OX=9606 GN=VASN PE=1 SV=1	673	7	44	NA	NA	NA	NA	1.0722	0.897565	1.60675	1.30111	1.15225	0.734768	0.943295	0.703552	0.371598	0.367631	0.593016	0.683625	0.423599	0.299304	0.344	0.900634	0.703484	0.427714
ERC1	X6RLX0	ELKS/Rab6-interacting/CAST family member 1 OS=Homo sapiens OX=9606 GN=ERC1 PE=1 SV=1	1120	9	53	NA	NA	NA	NA	0.828019	0.840696	0.91602	0.820218	0.719584	0.847377	1.02182	0.678005	0.342817	0.545073	0.910718	1.28252	0.580626	0.41147	0.603595	0.970909	0.773379	0.362882
WDFY1	A0A024R488	WD repeat and FYVE domain containing 1, isoform CRA_a OS=Homo sapiens OX=9606 GN=WDFY1 PE=4 SV=1	410	7	68	NA	NA	NA	NA	1.49897	1.35019	2.15104	1.58898	1.95155	1.56693	0.672734	0.745614	1.27739	1.44886	0.354822	0.799237	1.19729	1.41146	1.52334	0.767852	0.719178	1.49192
PTPA	Q15257	Serine/threonine-protein phosphatase 2A activator OS=Homo sapiens OX=9606 GN=PTPA PE=1 SV=3	358	8	82	NA	NA	NA	NA	2.1316	1.83415	1.82249	1.72678	2.85837	2.68553	1.86979	1.76453	1.99569	2.23001	1.48498	1.84696	2.04268	2.14429	2.22451	1.97538	1.76937	2.03216
A8K3W7	A8K3W7	cDNA FLJ76271, highly similar to Homo sapiens protein O-fucosyltransferase 2 (POFUT2), transcript variant 3, mRNA OS=Homo sapiens OX=9606 PE=2 SV=1	429	9	69	NA	NA	NA	NA	1.59891	1.58848	1.18282	1.26306	2.41089	2.39709	2.04738	2.7887	1.94596	1.19184	1.70677	2.90174	2.15823	2.32891	1.39672	2.26666	2.51119	1.2945
APLP2	Q06481	Amyloid-like protein 2 OS=Homo sapiens OX=9606 GN=APLP2 PE=1 SV=2	763	6	40	NA	NA	NA	NA	1.24246	1.06569	0.960421	1.1798	2.2426	1.69604	0.109786	0.154381	0.185304	0.0876658	0.133931	0.130127	0.13912	0.186145	0.215043	0.166872	0.218085	0.225485
COTL1	Q14019	Coactosin-like protein OS=Homo sapiens OX=9606 GN=COTL1 PE=1 SV=3	142	9	131	NA	NA	NA	NA	18.6648	17.9704	11.0333	8.68137	21.7661	23.9709	22.2182	23.1816	64.8898	56.3038	20.1532	23.5285	71.0779	74.0686	59.04	22.1715	24.4493	62.3909
B3KQB4	B3KQB4	PRA1 family protein OS=Homo sapiens OX=9606 PE=2 SV=1	188	3	77	NA	NA	NA	NA	7.9705	9.78839	8.56651	7.88086	10.5682	12.2468	2.37108	2.44262	3.13213	3.28791	1.89988	2.44136	3.31087	3.45249	3.51404	2.22086	2.53425	3.22962
EFHD2	A0A024QZ77	EF-hand domain family, member D2, isoform CRA_a OS=Homo sapiens OX=9606 GN=EFHD2 PE=2 SV=1	240	6	98	NA	NA	NA	NA	3.06067	2.77838	1.32279	1.61794	1.75954	1.37081	2.87295	2.42877	1.90603	2.22454	5.06998	2.57736	2.01956	2.12198	2.08012	2.70994	2.52871	2.58439
ATXN2L	Q8WWM7	Ataxin-2-like protein OS=Homo sapiens OX=9606 GN=ATXN2L PE=1 SV=2	1075	10	82	NA	NA	NA	NA	1.64724	1.33228	1.25527	1.47634	0.942822	0.957419	2.28595	1.54416	1.65354	1.91615	1.47217	1.67094	1.69731	1.68774	1.90843	2.29753	1.66968	1.95677
UBE3A	Q05086	Ubiquitin-protein ligase E3A OS=Homo sapiens OX=9606 GN=UBE3A PE=1 SV=4	875	6	43	NA	NA	NA	NA	0.538403	0.428285	0.476031	0.669354	0.478275	0.209365	0.899615	0.765484	0.793833	0.727336	0.713155	0.827444	0.931654	0.657961	0.569071	0.924827	0.752329	0.716458
ATP1B3	P54709	Sodium/potassium-transporting ATPase subunit beta-3 OS=Homo sapiens OX=9606 GN=ATP1B3 PE=1 SV=1	279	6	59	NA	NA	NA	NA	4.21856	7.15309	4.52704	5.19771	7.31615	8.25587	1.97736	1.67874	1.90329	1.81534	2.02519	1.93264	2.14606	1.87632	1.61428	2.14048	1.48324	1.75339
B3KUJ0	B3KUJ0	cDNA FLJ39996 fis, clone STOMA2002166, highly similar to Splicing factor 3B subunit 4 OS=Homo sapiens OX=9606 PE=2 SV=1	424	4	43	NA	NA	NA	NA	0.396365	0.368658	0.531812	0.483295	0.324903	0.318074	0.946638	0.670015	0.799361	1.15654	1.96725	0.588171	0.784116	0.811317	0.912589	1.34444	0.576496	1.19019
ACSL4	O60488	Long-chain-fatty-acid--CoA ligase 4 OS=Homo sapiens OX=9606 GN=ACSL4 PE=1 SV=2	711	6	62	NA	NA	NA	NA	0.50393	0.767319	0.545953	0.740618	0.722689	1.24073	0.20023	0.273729	0.28921	0.454594	0.163408	0.3474	0.382342	0.439946	0.29333	0.203476	0.317083	0.497177
POLR2B	P30876	DNA-directed RNA polymerase II subunit RPB2 OS=Homo sapiens OX=9606 GN=POLR2B PE=1 SV=1	1174	9	60	NA	NA	NA	NA	0.520806	0.557069	0.688218	0.492509	0.383915	0.399475	1.02061	0.597539	0.474511	0.655651	1.80323	0.75201	0.709931	0.502774	0.564816	1.12445	0.620619	0.40674
ARHGAP17	Q68EM7	Rho GTPase-activating protein 17 OS=Homo sapiens OX=9606 GN=ARHGAP17 PE=1 SV=1	881	7	56	NA	NA	NA	NA	1.03896	1.17143	1.40809	1.14715	0.897168	0.591309	0.944268	1.06871	1.8209	1.08502	0.595877	1.14533	1.469	1.37282	1.46489	0.846149	1.14586	1.42888
TMEM165	Q9HC07	Transmembrane protein 165 OS=Homo sapiens OX=9606 GN=TMEM165 PE=1 SV=1	324	4	51	NA	NA	NA	NA	1.32304	1.72296	0.899404	2.04572	0.0823947	0.227325	0.492048	0.944411	0.500771	0.524627	0.338978	1.07886	0.52076	0.463533	0.370559	0.626807	1.02538	0.439343
FTO	A0A1B0GVH5	Alpha-ketoglutarate-dependent dioxygenase FTO OS=Homo sapiens OX=9606 GN=FTO PE=1 SV=1	559	8	33	NA	NA	NA	NA	0.164487	0.267365	0.228192	0.438623	0.0970435	0.107266	0.613834	0.489809	0.102003	0.307785	0.511201	0.512646	0.0816141	0.09154	0.261637	0.464853	0.390596	0.322017
MAT2A	P31153	S-adenosylmethionine synthase isoform type-2 OS=Homo sapiens OX=9606 GN=MAT2A PE=1 SV=1	395	5	101	NA	NA	NA	NA	3.84045	3.3346	3.43684	3.2346	2.79007	3.18051	4.45581	4.17349	3.77193	5.18074	3.5045	4.4381	4.62595	4.31696	5.12462	4.43798	4.5952	5.24142
FKBP2	Q53XJ5	Peptidylprolyl isomerase OS=Homo sapiens OX=9606 GN=FKBP2 PE=2 SV=1	142	4	71	NA	NA	NA	NA	3.49214	3.37229	3.70615	4.04191	4.03068	4.1212	2.94192	2.43312	3.62663	2.91971	2.74005	2.71732	4.20293	4.14839	2.75051	2.91862	2.50366	2.73624
ARF6	P62330	ADP-ribosylation factor 6 OS=Homo sapiens OX=9606 GN=ARF6 PE=1 SV=2	175	5	81	NA	NA	NA	NA	2.74887	2.55402	3.28121	2.61962	4.26401	3.87174	1.08094	1.44265	1.41984	1.92119	0.523195	1.74869	1.53633	1.74838	1.78305	1.19706	1.28632	2.05086
A8K2T7	A8K2T7	Receptor protein-tyrosine kinase OS=Homo sapiens OX=9606 PE=2 SV=1	1210	9	63	NA	NA	NA	NA	0.867278	0.94231	1.79286	1.15899	1.39478	1.4682	0.41047	0.876286	0.30807	1.03189	0.306021	0.848069	0.364051	0.351961	0.838013	0.45778	0.531602	0.812054
NUDT5	A6NFX8	ADP-sugar pyrophosphatase OS=Homo sapiens OX=9606 GN=NUDT5 PE=1 SV=1	232	7	91	NA	NA	NA	NA	3.75194	4.47747	4.2166	4.31512	4.30586	5.23314	3.96412	3.7571	4.7246	5.18302	2.61542	3.74271	5.08728	4.73216	5.1241	3.79648	3.5171	5.75176
VPS4B	A0A024R2C5	Vacuolar protein sorting 4B (Yeast), isoform CRA_a OS=Homo sapiens OX=9606 GN=VPS4B PE=3 SV=1	444	8	52	NA	NA	NA	NA	2.82744	3.53291	3.61425	3.42802	3.36596	3.59004	2.92863	2.85853	2.18959	2.85942	2.22502	2.95901	2.82105	2.52476	2.48722	2.8241	2.68362	2.96084
TBCE	A0A2R8Y5Q8	Tubulin-specific chaperone E OS=Homo sapiens OX=9606 GN=TBCE PE=1 SV=1	549	7	66	NA	NA	NA	NA	0.437995	0.34599	0.424453	0.479743	0.399144	0.332264	0.531102	0.471131	0.394906	0.41977	0.514806	0.544445	0.532036	0.488647	0.839029	0.603774	0.5094	0.761859
PITX2	Q99697	Pituitary homeobox 2 OS=Homo sapiens OX=9606 GN=PITX2 PE=1 SV=2	317	7	30	NA	NA	NA	NA	0.0260283	0.0976031	0.0498322	0.0500944	0	0	1.93283	0.95564	0.250858	0.207575	1.83125	0.950533	0.206232	0.197304	0.130508	2.10897	0.766232	0.229142
API5	Q9BZZ5	Apoptosis inhibitor 5 OS=Homo sapiens OX=9606 GN=API5 PE=1 SV=3	524	2	61	NA	NA	NA	NA	1.82221	1.65838	2.05444	2.02147	0.929569	1.26019	3.17062	1.8995	1.84944	2.64143	2.80358	2.11393	2.01752	1.87349	2.60755	3.00719	2.15494	2.63901
WDR44	Q5JSH3	WD repeat-containing protein 44 OS=Homo sapiens OX=9606 GN=WDR44 PE=1 SV=1	913	9	68	NA	NA	NA	NA	0.968948	1.0348	0.973119	1	0.73773	0.57835	0.297635	0.406117	0.850279	0.755007	0.0821948	0.393098	0.913339	0.918328	0.522355	0.27269	0.393104	0.689232
PARG	Q0MQR4	Poly (ADP-ribose) glycohydrolase OS=Homo sapiens OX=9606 GN=PARG PE=1 SV=1	976	10	28	NA	NA	NA	NA	0.161335	0.125808	0.0730729	0.122089	0.0668939	0.0725539	0.877097	0.637316	0.192888	0.114598	0.776306	0.666821	0.187829	0.216419	0.185252	0.817534	0.701052	0.123834
DLAT	A0A024R3D8	Acetyltransferase component of pyruvate dehydrogenase complex OS=Homo sapiens OX=9606 GN=DLAT PE=3 SV=1	647	7	63	NA	NA	NA	NA	1.02574	1.73456	1.21663	1.25564	1.26941	2.16942	1.93612	1.56387	0.907518	1.29824	1.72842	1.84787	1.17575	0.947785	1.45562	2.85332	1.94939	1.36216
SNX12	A0A087X0R6	Sorting nexin-12 OS=Homo sapiens OX=9606 GN=SNX12 PE=1 SV=1	172	7	101	NA	NA	NA	NA	3.13944	3.07869	3.9564	3.26348	3.36621	3.29306	3.0212	2.77179	3.03734	3.94681	2.28299	2.77912	3.32741	3.19057	3.32973	2.80593	2.95234	3.34597
MICAL1	Q8TDZ2	[F-actin]-monooxygenase MICAL1 OS=Homo sapiens OX=9606 GN=MICAL1 PE=1 SV=2	1067	9	42	NA	NA	NA	NA	1.45664	1.48418	0.575669	1.36257	1.17226	1.10661	0.331266	0.352409	0.431592	0.311113	0.317368	0.583816	0.477597	0.500842	0.374291	0.477565	0.425334	0.153559
TXNDC12	O95881	Thioredoxin domain-containing protein 12 OS=Homo sapiens OX=9606 GN=TXNDC12 PE=1 SV=1	172	5	72	NA	NA	NA	NA	2.58938	3.23272	1.70935	2.68373	2.24205	2.9592	3.28459	3.41137	3.53126	2.96793	2.42495	3.70622	3.79001	3.72683	2.81589	3.16107	3.36674	3.22171
MCM3	A0A0S2Z4T1	DNA helicase (Fragment) OS=Homo sapiens OX=9606 GN=MCM3 PE=2 SV=1	808	7	33	NA	NA	NA	NA	0.0470341	0.0873747	0.112421	0.192967	0	0.077353	0.853445	0.570929	0	0.0189097	0.981832	0.578776	0	0	0.0151266	0.982037	0.409622	0.0113959
CNP	P09543	2',3'-cyclic-nucleotide 3'-phosphodiesterase OS=Homo sapiens OX=9606 GN=CNP PE=1 SV=2	421	7	82	NA	NA	NA	NA	2.04056	2.37824	3.12667	3.15102	3.21071	4.09469	2.03072	2.00835	2.06929	2.579	1.6329	2.14259	2.41808	2.08302	3.12449	1.96112	1.89974	2.83624
B2RD27	B2RD27	cDNA, FLJ96428, highly similar to Homo sapiens proteasome (prosome, macropain) 26S subunit, non-ATPase, 7 (Mov34 homolog) (PSMD7), mRNA OS=Homo sapiens OX=9606 PE=2 SV=1	324	5	58	NA	NA	NA	NA	2.53951	2.29956	2.74112	2.38487	2.4804	2.33076	3.26428	1.88997	2.78266	2.67663	2.00875	2.76215	2.93294	3.27575	3.02122	3.14255	1.93832	2.32843
PGRMC1	Q6IB11	PGRMC1 protein OS=Homo sapiens OX=9606 GN=PGRMC1 PE=2 SV=1	195	5	117	NA	NA	NA	NA	4.78769	4.64088	3.78974	4.03889	7.03215	9.14623	6.71338	5.85369	6.96235	6.35199	5.76296	6.0002	7.48182	7.59269	6.04592	6.23486	5.82435	6.71416
Q59GR1	Q59GR1	Niemann-Pick disease, type C1 variant (Fragment) OS=Homo sapiens OX=9606 PE=4 SV=1	1289	6	83	NA	NA	NA	NA	2.69189	2.24573	3.08467	2.25822	2.63797	3.32995	0.624362	0.73783	1.08932	1.04256	0.681164	0.70342	1.01317	0.988683	1.06923	0.517383	0.791245	1.02533
USP47	Q96K76	Ubiquitin carboxyl-terminal hydrolase 47 OS=Homo sapiens OX=9606 GN=USP47 PE=1 SV=3	1375	9	51	NA	NA	NA	NA	0.568345	0.633702	0.496096	0.684978	0.307181	0.408033	0.740264	0.81834	0.460381	0.594079	0.682046	0.950535	0.531982	0.478689	0.488485	0.757717	0.792661	0.414045
EIF1	K7EM18	Eukaryotic translation initiation factor 1 OS=Homo sapiens OX=9606 GN=EIF1 PE=1 SV=1	121	5	69	NA	NA	NA	NA	5.23275	3.86988	4.31096	3.55633	2.14817	1.66667	4.17945	2.38344	2.14361	2.54461	4.51621	3.0099	2.90274	2.21051	2.3833	3.73485	3.41539	2.65585
Q59FR8	Q59FR8	Galectin (Fragment) OS=Homo sapiens OX=9606 PE=2 SV=1	258	6	54	NA	NA	NA	NA	21.8348	16.0769	50.2083	20.9317	29.6325	37.5787	0.551495	0.705857	1.71498	2.6069	0.367863	0.696621	1.85496	1.87474	2.44611	0.597935	0.80601	2.57871
C12orf57	Q99622	Protein C10 OS=Homo sapiens OX=9606 GN=C12orf57 PE=1 SV=1	126	3	44	NA	NA	NA	NA	0.0664054	0.040911	0.379302	0.358197	0.0500767	0.0572327	0.536465	0.902939	0.564358	0.475778	0.588991	0.426193	0.672209	0.589946	0.542036	0.558536	0.409585	0.472976
GLRX3	O76003	Glutaredoxin-3 OS=Homo sapiens OX=9606 GN=GLRX3 PE=1 SV=2	335	8	89	NA	NA	NA	NA	5.83666	6.49418	5.69913	6.51162	4.67751	5.72197	5.32015	5.14034	6.53736	5.86929	4.17994	5.66718	6.89725	6.47211	5.63893	5.56129	5.30423	6.25244
[truncated: 2,179 more rows]
