# Supplementary material for: Induced pluripotent stem cell-derived smooth muscle cells to study cardiovascular calcification
Source: Front Cardiovasc Med. 2022 Jul 22;9:925777. doi: 10.3389/fcvm.2022.925777 (PMC9357895; doi:10.3389/fcvm.2022.925777)
Supplement: Supplementary file 4 [file Table_3.XLSX]

## Sheet: Sheet1
Day 0	Day 3	Day 5	Day 7	Day 10
PROM1	LARP4	B3KW79	HMGCS1	DNAJC21
VSNL1	PPP1CC	ALDH16A1	RBM19	EEA1
CDH1	eIF3a	SETDB1	LSM6	CAVIN1
ITGA6	NARS	FUBP1	TRIM65	WARS
SOX2	GMNN	UBA1	RBM17	PYGL
TJP2	UTP20	B4DFE9	ATP5MG	B7Z6L0
PODXL	RYBP	ZNF512	KRT10	B4DHK5
PCDH1	hCG_23833	PGM1	Q53F18	A8K6V0
UBR2	DNAJB12	DIDO1	KRT2	CLIC4
GLDC	C9orf32	ANKS1A	COL14A1	ACOT9
C6orf132	EIF5A	EPB41	KRT5	MYO1C
EPCAM	SKA1	ERLIN2	MSTO1	HEL-S-22
LAD1	GSKIP	NIT2	DAK	LAMB2
CGN	PPAN-P2RY11	ARID1B	MED15	CTTN
CALB1	A8K2W7	CCS	PEA15	PRDX5
B3KQM8	GNL3	SPC24	LRPPRC	DYNC1LI2
SLC7A3	B2RDP6	HDGF	GLNC1	GARS
NOVA2	NME1-NME2	HDGFL2	NIP7	A0A140VJG8
L1TD1	BYSL	PTPRS	LDLR	PCBD1
IRF2BPL	PUM3	DYNC1H1	ARF1	NDUFB5
CRABP1	GTPBP4	A8K962	HIST1H4L	XPNPEP1
FBXO2	A8K670	SPIN1	FH	hCG_1991735
NLGN4X	NAPG	CHMP4B	SNRPD3	HCCS
LSR	AK6	HTATSF1		ARMC9
SALL2	SGTB	MUT		RANBP2
RAP1GAP2	NOL10	MIA3		C1orf24
OCLN	NIFK	BAP18		BRD4
POU5F1	ATAD3A	BDH2		Q59FG9
IGSF8	LENG8	ADPRHL2		CNN2
B3KXY9	SALL1	GBF1		GMPPB
CLDN6	FAM169A	B3KSZ4		FBLN1
CKMT1A	A8K9K8	EPHB4		PDIA5
GSDMD	CDK9	LLGL1		HEL-S-112
AASS	UTP14A	NEO1		A5Z217
DST	ABCF2	CBX5		CNTN1
CRYBG1	POP1	ZNF318		PLS3
TALDO1	DHX30	TPP1		TUBB4A
EIF2AK4	PFDN2	CRMP1		PYGB
KIF1A	TIMM23B	NSFL1C		GMPPA
USP9X	TIMM50	ATRX		ARFGAP3
RRM2B	BMS1	SYNE2		FAM114A1
CYP2S1	AAGAB	ILF3		STRN
NUP210	RBM28	EWSR1		B4DWB5
VRTN	PA2G4	SDK2		B4DPP6
CHMP2B	RRP1B	STMN1		A8K669
JMJD1C	EEF1B2	IFT74		GPC4
HMGN5	MAP3K7	DYNLL2		Q59ER5
B4DW34	hCG_27698	OTUB1		EDIL3
CBSL	C18orf55	CALM2		PFKP
B2RB38	DDX24	ZNF608		NAPA
ZNF217	PGRMC1	RCOR1		STX7
PAK1	HSPH1	CTNND1		SSU72
CDCA7L	MAK16	A8K4U4		S100A6
HEL-211	CDK4	ZNF428		okuribin
PAWR	SERPINB3	MARCKSL1		ARFGAP1
CBR1	PRKCD	HNRPD		FSTL1
ALDH4A1	EIF5	HEPH		B2RD36
SLC29A1	SERPINE2	ZC3H4		TXNRD1
HOOK1	CDC27	PUDP		PLEC
TDRP	MTHFD1L	FTO		LASP1
TPD52	NUDT15	SPFH1		TTYH3
SH3GLB2	ING5	PTPN13		CLIP1
A0A0A1HAV6	TOR1AIP2	KHSRP		NQO1
ALDH1B1	BAZ1A	RSF1		CAPZA2
ZFC3H1	BRIX1	NUCKS1		NEDD4
A8KAP0	TIMM17A	SMARCD1		MYOF
TRPT1	VBP1	MICAL1		PLEKHC1
DPH6	UCHL5	TOP1		RAI14
USP32	PDZRN3	CPSF7		OPTN
GFPT2	B4DL07	PRPF39		DPP4
HAPLN3	YRDC	PDS5B		RSU1
B7Z8W8	ITM2C	ZNF207		LUM
MAP2K1	TACC2	NDE1		LMNA
UQCRQ	UAP1	GON7		TLN1
MAGI1	B3KPC7	CBX1		MAP4
GPI	DKFZp781N0678	FXYD6		RRAS
ACBD7	FDX1	ARF5		COL11A1
APP	ACSS3	F4ZW66		PLIN3
BCAM	MED4	HMGB1		Q7Z2U7
AK4	HEL-76	NUMA1		ZNF185
B4DN86	PPP1R2	TBC1D13		B3KQB4
TKT	GLTP	GAA		FILIP1L
THY1	AF1Q	TCF20		TMED9
IQGAP2	PTBP3	SMARCC2		PRRC1
SACM1L	ABLIM1	ACAD9		RGCC
B2R717	RAPH1	ADGRL2		B3KM36
NDUFAF7	NOP2	HDAC1		RTCA
LRBA	PAPSS1	SVIL		ENDOD1
ACOT13	GLUL	UFC1		DECR1
TTC39C	DSG2	PC		TNC
DNMT3B	URB1	CA14		B4DTU7
CDH3	MIXL1	SDCBP		PAPD5
ITPK1	TFAP4	B2R9U5		EGFL6
ENO2	TBXT	SMARCE1		COL1A2
SEPHS1	SETD7	Q59ER8		LMCD1
HACL1	NAV2	ACSF2		PLXNB2
A8K237	DKK1	SSBP3		LGALS1
DTD1	VIRMA	HACD3		POTEI
STRBP	B3KXP2	LRRC41		KCTD12
HSPA2	TM9SF4	LCP1		SNX12
A8K9T8	ANGPTL2	PRPF4B		RAB1B
SLC2A3	PRTG	IGDCC3		SLIT2
LGALS3BP	WNT5B	MDK		LMOD1
HEL-75	EDARADD	CNPY4		MYL12A
USP48	PDK1	B2R6E2		TF
CBL	FABP5	CYP27A1		DCTN1
SFRP2	DOCK11	ENPP1		CLTB
ERBB2	KIAA1267	A8K3C5		A0A140VKH7
C0LQF2	DDAH1	TP53BP1		COL4A2
APOE	RABGGTB	ARL2BP		CSRP2
EPRS	VAMP7	SHMT1		FLOT2
GPT2	Q53FN7	STAM2		GOLGA3
B2R6N3	CCDC86	NDUFB9		COL12A1
Q59GW5	A0A140VJL8	SRP14		DBNL
PTGES2	ALDH1A2	HEL-S-20		FN1
STAT3	SFN	CACHD1		NEFM
A8K364	MCC	PDGFRA		HSPB1
C7orf24	POM121	FLYWCH2		MYH9
A8K6Q2	MSX2	DYNC1I2		A8K2Q6
JARID2	DLG1	YAP1		MAP1A
TRIM71	SKP2	AKR1C2		CDK5
BUB1B	WNT5A	EIF4EBP2		ARHGAP1
Q53G55	B4GALT1	BCLAF1		ANXA4
ECPAS	B7Z2Q0	DOCK1		HEL32
CLU	MSI1	B4DLJ5		ACTN1
A0A140VK07	ITPR1	SETMAR		B4DTX5
ACAD8	NUDT10	B4DGD9		FLNB
D7PBN3	RBP1	STAU2		SERPINB6
ADD2	CTNNB1	COL2A1		Q53FI7
WDR62	CACTIN	Q13344		CPPED1
THYN1	TUBB2A	AHDC1		NENF
CUTC	SLC12A2	NCBP3		COL3A1
OCIAD2	EFHD1	COPS5		GPX8
WDR44	LANCL1	SMARCB1		VPS52
B2RCC2	MYO1B	A8K335		ITIH4
SPAST	SLK	PBX2		HPX
TXLNG	WLS	EVL		B2R7N6
B3KN68	KHDRBS3	SELENBP1		MAPK14
A8KAQ3	SRGAP2	HMGB2		A8K168
ZIC2	ACLY	MAVS		NUCB2
LRRC16A	PCBP4	NID2		ATP2B1
CTH	P3H2	GSTM2		RRBP1
A8K5B6	CYP51A1	CDKN1C		TMED2
ARID3B	B2RAW0	HMGN1		ANXA1
ATP2C1		RABL6		COL5A2
GMDS		H1FX		CSRP1
TNIK		CDK6		PGM3
RAB11B		BCL7A		TGFB1I1
Q53GF0		Q5U0L9		COL1A1
SAMHD1		TCAF1		C1orf198
AGRN		NEK9		B2RAH7
B2RCM2		PLXNA1		TGFBI
MYEF2		LMNB1		TRIOBP
HEL-S-129m		KLC4		COL5A1
HSPBP1		MAGT1		TGM2
ACTN3		COL18A1		SARM1
FAM162A		NCSTN		CNN1
ATP6V1A		TOP2B		DUSP3
ZC3HAV1		NT5DC2		PDLIM5
SIRT1		NONO		CALD1
HPDL		MESD		B4DVR4
CASC3		CD99L2		NEXN
CXADR		PHLDB2		ACTN4
ERMP1		NDRG2		P4HA2
CCDC6		FAF2		VPS28
MCCC2		B3KWQ6		SARS
UBR4		NCAM1		GNG12
LRRC47		LNPK		CAMK2D
EFL1		HNRNPUL2		AK1
GCA		AKR7A2		DLD
DHTKD1		EFNB1		MYH10
GOT2		PCYOX1		ANXA5
PCCB		PBX1		B3KQF5
DCLK1		B7Z661		ITGA1
FOXO1		COL6A3		MYL9
TMEM205		SEC24C		ANXA2
GOLPH3L		SGPL1		PGM5
CYCS		ARMCX3		TLN2
HEL-S-298		MARCKS		CSPG4
KIDINS220		B4DJQ5		SNX3
ARFGEF1		DNAJC9		S100A10
MYH14		DCHS1		TNS3
AIF1L		LBR		ACTA2
STX6		IMPAD1		TUBB6
NUDC		ACP2		UBFD1
A8K2U2		LAMTOR2		LPP
PPM1B		CNTFR		PDLIM7
TTK		AIDA		ESD
DPP3		CYB5B		HTRA1
B2RAZ4		CD276		RAP2C
MFSD10		PKN2		FAM129B
Q59EC0		CRB2		TAGLN2
B2RAN1		MPZL1		MPRIP
DNAJA2		B4DJ30		PLOD2
ACOT7				GSN
B7Z5W1				EHD1
A0A140VKD5				hCG_28765
EXD2				KRT8
GALNT7				BAG3
NQO2				GPC6
UBE2G1				SDC2
ATP6V1E1				ATP2B4
MTMR12				MAP1B
ARMCX2				PPIB
PLTP				CAT
HEBP1				P3H1
FGFBP3				TPM4
RELCH				ILK
PRDX1				TMED7
CC2D1A				TPM2
LHPP				ACTB
EPS8L2				PRKAA1
CARHSP1				B2R932
B3KM43				NANS
ATP6V1C1				Q59EF6
KEAP1				SEC23A
MSH6				PALLD
PTPRZ1				Q59EJ5
IMPDH2				P3H3
AKR1A1				B2RDY9
FNBP1L				IKBIP
SETD3				SERPINH1
PFN1				PDLIM4
TTC19				44441
LRSAM1				P4HB
PSIP1				GNAI1
FRAS1				ARPC5
METAP1				CMPK
MDN1				COLGALT1
DNAJC19				UGDH
EEF1E1				Q5U000
TARS				VIM
CHCHD3				LAMC1
DNMT3A				Q53GF9
SRI				PLOD3
B3KW93				P4HA1
UBE2Z				NRP1
CD2AP				MYDGF
GAPDH				MME
BPTF				HDLBP
CDC123				ERP44
MSH2				TXNDC5
FSD1				PLOD1
PYCR2				Q59FB9
CAPN1				CLIC1
STK26				SEC22B
PDHB				MSN
B3KXW2				SSR4
NAPRT				FKBP9
MDH2				CKAP4
CEBPZ				ACTR2
Q59ED7				CFL2
WDFY1				GDI1
SLC38A2				EPB41L3
Q59G75				RNH1
GSPT2				HYOU1
APRT				Q53EY4
IDH1
G8I2S8
COG3
EIF4A2
HELLS
PRPS1
RBPMS
AARS2
TMX1
SIRT5
AARS
SLC4A7
PSME2
CLINT1
ARMCX1
DBT
TRIP6
ANK3
NCKIPSD
HSPA4
PEX1
A8K7Z3
STXBP1
B3KR50
UTRN
RCC2
IGF2BP3
TTLL12
B7Z3K9
CLIP2
SSBP1
PDHA1
PACSIN2
ADSS
APEH
PPP1R21
YWHAG
MGME1
SLC9A3R1
ISOC2
MTAP
A0A140VK27
ABRACL
A8KAP9
CGNL1
A8K732
MFGE8
GCLC
ARHGEF2
UQCRC1
TIMELESS
ME2
B2R7U4
FAM83D
PNISR
VASP
A0A142CHG9
PLCB3
TIPIN
PARP1
MYO1E
ENOPH1
FHOD1
SYNJ2BP-COX16
AAMP
AHCYL1
A8K7D9
PGAM5
A8K492
AHCY
LARS2
A0A140VK65
TUFM
HMMR
CAD
ENSA
HEL-S-87p
CNOT10
AGL
HMOX2
HDHD5
REEP5
CTPS2
TRAPPC6B
UBR5
PCCA
ARHGEF10
B2R713
TRMT1
PIP4K2C
A0A140VKF1
UBE2K
SLC39A10
B3KT21
FKBP5
METAP2
TACC3
COL4A3BP
HSPD1
Q8TA92
DCTPP1
GLA
TNRC6B
HMBS
CSTB
HEL-S-34
NCDN
CLPX
PWWP2A
Q8WVX7
CLUH
HECTD1
WBP2
LYPLA2
PDCD2
LARP1
RAB3GAP2
PRRC2B
MAN2A1
CDC20
B2R4C0
STAT1
A0A140VK41
NUFIP2
STRAP
NADK
GET4
METTL3
B4DJQ8
PISD
A0A140VJT0
USP28
MACROD1
COA7
TCF3
PGIS
TBC1D15
HSPA9
RBM27
DDX20
PGM2
Q59HH3
GPN3
NACA
FAHD2A
NDUFAF2
A8K602
